# Supplementary material for: Identification of serum proteome signatures of locally advanced and metastatic gastric cancer: a pilot study
Source: J Transl Med. 2015 Sep 17;13:304. doi: 10.1186/s12967-015-0668-9 (PMC4574216; doi:10.1186/s12967-015-0668-9)
Supplement: Supplementary file 1 — Additional file 1. Detailed description of differentiating components of serum proteome. [file 12967_2015_668_MOESM1_ESM.xlsx]

## Sheet: Table S1
Table S1. Components of serum peptidome detected in samples of analyzed individuals
Component (m/z)	Cancer patients (all cases) / Healthy controls		Metastatic cancer / Locally advanced cancer (all cases)		Local cancer subsequently spread / not spread (control)		Hypothetical identification (annotation at the EPO-KB)
	p-value	ratio	p-value	ratio	p-value	ratio
1081.19	0.977	1.016	0.0572	5.654	0.165	<0,01	A4/APP (672-689) [2H+]
1088.69	7.73e-09	0.0206	0.331	>100	1	-	FIBA (576-604) [3H+]
1096.78	0.748	0.944	0.0468	1.843	0.264	0.618	HEPC (65-84) [2H+]
1119.63	0.0403	8.466	0.0132	>100	1	-	n.a.
1128.08	0.271	1.739	0.0835	3.058	0.863	1.186	DEF3 (66-94) [3H+]
1143.89	0.268	0.79	0.0736	1.954	0.244	2.022	7B2/SCG5 (183-212) [3H+]
1212.67	0.845	0.855	0.161	<0,01	0.164	<0,01	ITM2B (246-266) [3H+]
1227.25	1.57e-08	0.303	0.00541	2.715	0.319	0.524	A4/APP (672-704) [3H+]
1241.7	0.195	0.694	0.022	3.206	0.144	0.223	n.a.
1248.98	4.15e-08	<0,01	1	-	1	-	n.a.
1258.66	0.923	0.973	0.191	1.771	0.037	0.221	n.a.
1273.17	5.28e-12	0.108	0.749	0.768	0.419	2.148	n.a.
1281.53	0.77	0.961	0.555	1.129	0.279	0.744	n.a.
1287.41	0.0358	0.397	0.0544	7.213	0.333	>100	n.a.
1295.3	0.00237	<0,01	1	-	1	-	n.a.
1302.12	0.111	1.255	0.00198	1.526	0.845	0.944	n.a.
1309.55	0.182	2.332	0.795	1.214	0.338	0.361	n.a.
1310.35	0.0136	>100	0.0464	8.104	0.331	<0,01	n.a.
1327.7	0.363	0.92	0.983	0.997	0.953	1.013	FIBA (605-629) [H2+]
1346.96	0.0621	1.555	0.257	1.394	0.654	0.83	n.a.
1354.98	0.591	0.61	0.163	>100	1	-	A4/APP (672-708) [3H+]
1370.79	9.84e-05	0.578	0.00822	1.877	0.442	0.759	n.a.
1392.08	0.000705	<0,01	1	-	1	-	HEPC (60-84) [H2+]
1399.05	0.182	0.503	0.157	6.107	0.331	<0,01	n.a.
1415.72	8.44e-08	0.404	0.00496	2.598	0.512	0.705	A4/APP (672-710) [H3+]
1439.17	2.12e-07	0.386	0.000525	4.371	0.358	0.463	A4/APP (672-711) [H3+]
1455	0.013	0.2	0.172	>100	1	-	AACT/SERPINA3 (387-423) [3H+]
1460.96	5.48e-10	0.204	0.0449	5.622	0.164	<0,01	n.a.
1469.88	0.577	1.112	0.00029	3.43	0.12	0.447	FIBA (21-35) [H+]
1485.7	1.14e-10	0.535	0.281	1.177	0.314	0.8	n.a.
1491.34	0.0247	>100	0.0848	7.406	0.331	<0,01	ANT3/SERPINC1 (426-464) [3H+]
1498.44	0.00729	<0,01	1	-	1	-	n.a.
1506.5	5.04e-09	0.301	0.0523	2.496	0.322	0.432	A4/APP (672-713) [3H+]
1513.8	0.231	1.326	0.00167	3.236	0.807	0.879	n.a.
1519.73	0.901	0.895	0.664	1.972	0.331	<0,01	n.a.
1529.44	8.67e-06	0.55	0.702	1.074	0.246	1.356	n.a.
1538.68	4.88e-13	0.143	0.206	2.451	0.0854	<0,01	n.a.
1550.47	0.518	0.908	0.123	1.498	0.886	1.046	n.a.
1556.56	2.22e-11	0.112	0.203	4.434	0.331	<0,01	n.a.
1559.64	0.144	0.331	0.74	1.646	0.331	<0,01	n.a.
1565.35	3.08e-05	0.492	0.798	0.922	0.667	0.861	n.a.
1572.06	0.052	0.521	0.00315	>100	1	-	n.a.
1582.27	4.2e-13	0.335	1.45e-05	5.753	0.158	0.243	n.a.
1589.31	0.00963	<0,01	1	-	1	-	n.a.
1597.1	0.292	0.811	0.0287	2.035	0.624	1.278	VGF (555-595) [3H+]
1608.21	2.67e-05	0.473	0.779	0.914	0.0157	2.607	n.a.
1615.01	0.613	0.819	0.00278	>100	1	-	n.a.
1620.2	0.016	<0,01	1	-	1	-	n.a.
1625.99	0.995	1.002	2.2e-07	15.939	0.163	<0,01	FIBA (576-604) [2H+]
1636.15	3.7e-10	0.255	0.431	1.439	0.542	0.695	n.a.
1647.41	0.507	0.821	0.14	0.455	0.651	0.783	n.a.
1658.02	2.54e-12	0.219	0.0209	6.568	0.163	<0,01	n.a.
1678.44	2.83e-14	0.207	0.546	1.309	0.145	2.515	n.a.
1689.97	0.518	0.797	0.136	0.378	0.00886	10.661	DEF1 (66-94) [2H+]
1699.85	0.0057	0.49	0.869	1.089	0.204	0.417	DEF3 (66-94) [2H+]
1710.37	0.123	1.551	8.39e-06	7.899	0.194	0.283	7B2/SCG5 (183-212) [2H+]
1720.96	0.278	1.535	0.000406	<0,01	0.531	1.388	DEF1 (65-94) [2H+]
1738.52	0.00207	>100	0.0468	0.217	0.028	0.174	DEF3 (65-94) [2H+)
1751.72	0.229	1.543	8.18e-05	15.901	0.944	1.106	n.a.
1759.67	0.239	1.327	0.000603	0.294	0.00762	1.952	n.a.
1775.86	6.44e-05	11.693	0.857	0.925	0.116	2.351	n.a.
1791.07	1.42e-05	24.734	6.99e-05	0.0995	0.0304	0.432	n.a.
1797.47	0.00253	1.453	0.000411	1.808	0.978	0.995	n.a.
1805.94	8.55e-06	13.464	0.00816	0.31	0.875	0.942	n.a.
1812.88	0.000297	>100	0.686	1.244	0.303	0.467	n.a.
1831.4	5.49e-07	>100	9.26e-07	0.0619	0.284	0.716	n.a.
1837.36	0.106	1.387	0.000325	2.862	0.992	1.004	A4/APP (672-704) [2H+]
1846.16	0.000205	9.961	0.000157	0.0856	0.16	1.825	VGF (26-62) [2H+]
1883.63	0.00932	1.487	3.65e-05	2.28	0.471	0.821	n.a.
1899.32	0.0012	>100	0.000324	>100	1	-	CO4A (1337-1352) [H+]
1905.69	0.00206	4.101	1.96e-06	15.902	0.869	0.788	n.a.
1915.06	1.01e-05	2.182	0.253	1.225	0.662	0.904	n.a.
1923.03	0.0102	1.565	0.000998	2.157	0.332	1.308	n.a.
1935.12	0.000229	17.517	7.2e-05	10.654	0.165	<0,01	n.a.
1944.57	0.00644	4.929	2.68e-05	>100	1	-	n.a.
1953.46	1.98e-09	2.952	0.471	1.109	0.243	1.273	n.a.
1962.12	1.1e-11	4.615	0.0291	0.7	0.329	0.827	FIBA (576-629) [3H+]
1985.26	0.0362	0.404	0.864	1.17	0.0837	<0,01	ITIH4 (650-687) [2H+]
1990.97	0.0473	6.739	0.0109	>100	1	-	n.a.
1993.57	5.25e-05	<0,01	1	-	1	-	n.a.
2000.28	4.79e-12	3.105	0.000473	0.636	0.405	1.104	n.a.
2024.1	4.99e-07	<0,01	1	-	1	-	n.a.
2029.33	2.36e-08	2.835	0.000117	0.448	0.364	1.137	n.a.
2036.45	0.0906	5.268	0.565	0.568	0.81	1.269	A4/APP (672-708) [2H+]
2041.92	1.28e-11	2.54	0.0964	1.214	0.204	1.201	n.a.
2050.28	0.116	5.741	0.0453	<0,01	0.877	1.166	n.a.
2065.3	6.01e-18	4.673	1.45e-05	0.547	0.179	1.11	n.a.
2079.44	1.05e-07	2.582	0.827	0.96	0.662	1.084	IC1/SERPING1 (467-500) [2H+]
2087.4	0.00868	12.912	0.00334	<0,01	0.159	0.374	SCG1 (461-513) [3H+]
2098.68	5.86e-12	2.704	0.00198	0.672	0.264	0.898	n.a.
2110	0.529	1.245	0.135	0.454	0.956	0.971	A4/APP (672-710) [H2+]
2122.72	7.09e-06	0.305	0.918	1.063	0.507	0.591	n.a.
2134.89	1.17e-09	2.959	1.13e-05	0.471	0.804	1.019	n.a.
2145.66	7.78e-07	2.804	0.09	0.685	0.808	0.953	APOC1 (29-83) [3H+]
2158.64	0.0197	0.596	0.531	0.778	0.177	0.526	n.a.
2168.78	1.36e-07	3.337	0.00141	0.487	0.365	1.172	A4/APP (672-711) [H2+]
2181.09	4.74e-05	3.545	0.511	0.825	0.467	0.774	AACT/SERPINA3 (387-423) [2H+]
2194.14	0.0276	2.471	0.487	0.728	0.391	1.575	HEPC (65-84) [H+]
2202.13	2.59e-09	9.479	0.452	1.208	0.732	1.119	APOC1 (27-83) [3H+]
2226.1	7.97e-06	2.726	0.0146	1.627	0.758	0.911	n.a.
2236.48	0.00632	8.75	0.00959	6.524	0.164	>100	ANT3/SERPINC1 (426-464) [2H+]
2246.03	6.87e-11	16.236	0.0536	0.622	0.351	0.779	n.a.
2261.33	2.05e-06	2.502	0.725	1.065	0.718	1.075	A4/APP (672-713) [2H+]
2268.04	0.764	0.764	0.697	1.817	0.331	<0,01	n.a.
2270.11	0.179	3.93	0.596	1.743	0.977	1.042	n.a.
2284.19	1.31e-23	7.248	1.55e-08	0.543	0.607	1.034	n.a.
2291.61	0.164	4.186	0.574	0.554	0.0829	<0,01	n.a.
2302.52	0.00114	>100	0.0145	0.157	0.412	0.603	n.a.
2309.6	0.185	3.825	0.6	1.729	0.955	1.085	n.a.
2319.75	4.23e-08	5.659	6.08e-08	0.186	0.774	0.947	n.a.
2354.08	0.715	0.756	0.0833	<0,01	0.503	2.244	n.a.
2374.11	0.000123	9.681	7.76e-05	0.0864	0.531	0.778	n.a.
2381.51	0.168	2.819	0.162	3.576	0.166	<0,01	DEFB1 (25-68) [2H+]
2394.68	0.000298	0.179	0.0869	>100	1	-	n.a.
2407.58	8.72e-08	8.362	0.0122	0.47	0.108	1.58	n.a.
2425.66	3.35e-07	3.52	0.00813	0.507	0.282	0.767	ITM2B (246-266) [H+]
2441.68	0.219	1.871	0.04	0.205	0.0846	3.393	n.a.
2457.85	2.13e-12	26.501	5.64e-05	0.349	0.593	0.906	n.a.
2481.33	0.0911	0.312	0.817	1.401	0.331	<0,01	n.a.
2512.32	0.0138	0.128	0.331	>100	1	-	n.a.
2527.07	0.0437	0.239	0.163	<0,01	0.167	>100	n.a.
2547.82	0.732	1.239	0.91	1.109	0.688	0.622	OSTP (249-314) [3H+]
2568.39	0.00194	1.472	0.692	0.944	0.135	0.754	n.a.
2581.12	1.4e-08	7.038	0.378	1.236	0.476	0.776	n.a.
2590.93	0.0159	2.89	0.0895	0.412	0.913	1.059	PLF4 (32-101) [3H+]
2598.8	1.37e-06	1.752	0.0926	0.838	0.605	1.064	n.a.
2614.92	4.15e-14	3.457	0.00209	0.68	0.214	0.898	n.a.
2628.53	9.12e-05	4.97	0.759	0.899	0.953	0.975	n.a.
2645.73	5.19e-05	2.234	0.00681	0.565	0.583	0.894	n.a.
2661.89	0.191	2.1	0.386	1.76	0.503	0.499	FIBA (605-629) [H+]
2673.78	5.73e-08	0.164	0.0134	<0,01	0.701	1.359	n.a.
2683.85	0.021	0.6	0.215	1.656	0.947	1.041	n.a.
2695.37	0.00292	0.0991	0.331	>100	1	-	n.a.
2703.22	2.53e-08	0.0664	0.916	1.162	0.333	>100	n.a.
2712.72	9.8e-05	0.4	0.473	1.45	0.00405	>100	CO3 (672-739) [3H+]
2738.96	2.6e-07	7.441	0.178	0.679	0.278	0.692	APOC2 (29-101) [3H+]
2752.7	0.187	2.502	0.191	0.309	0.48	1.873	n.a.
2768.93	9.15e-16	5.551	0.23	0.814	0.921	0.989	n.a.
2782.47	0.0118	0.657	0.08	0.589	0.754	1.1	n.a.
2797.85	1.74e-08	6.365	0.801	1.067	0.742	1.104	HEPC (60-84) [H+]
2810.41	0.00161	0.49	0.586	0.785	0.347	1.557	n.a.
2830.42	0.00417	>100	0.451	1.702	0.48	0.479	n.a.
2875.06	0.227	0.584	0.842	1.16	0.379	0.393	C4A (680-755) [3H+]
2898.83	0.0253	0.396	0.84	1.162	0.295	0.321	APOA2 (24-100) [3H+]
2913.13	0.45	1.713	0.0227	>100	1	-	n.a.
2923.07	0.332	0.596	0.298	0.366	0.251	3.563	APOC3 (21-99) [3H+]
2944.7	0.975	0.996	0.927	0.985	0.441	0.862	n.a.
2955.85	0.0141	0.135	0.331	>100	1	-	FIBA (576-629) [2H+]
2969.57	7.66e-05	0.762	0.832	0.973	0.91	1.019	CO3 (672-747) [3H+]
2982.09	2.37e-05	0.0468	0.331	>100	1	-	n.a.
2990.56	1.78e-06	0.36	0.647	0.827	0.955	1.027	n.a.
3000.11	1.19e-06	<0,01	1	-	1	-	n.a.
3102.33	0.0564	4.891	0.723	0.761	0.887	0.883	CCL13 (17-98) [3H+]
3169.15	1.4e-06	5.519	0.373	1.294	0.371	0.713	ITIH4 (617-644) [H+]
3177.41	0.00714	>100	0.00647	<0,01	0.415	1.808	n.a.
3192.36	6.53e-09	5.77	0.889	0.968	0.299	1.337	n.a.
3202.88	2.27e-12	0.0522	0.325	4.55	0.331	<0,01	n.a.
3219.25	0.0127	0.173	0.331	>100	1	-	n.a.
3225.57	9.03e-14	0.072	0.0214	>100	1	-	APOC1 (29-83) [2H+]
3241.58	0.0593	0.203	0.331	>100	1	-	n.a.
3243.83	0.0045	<0,01	1	-	1	-	n.a.
3251.37	6.05e-07	0.216	0.752	0.782	0.707	0.72	n.a.
3259.8	0.000859	<0,01	1	-	1	-	n.a.
3263.78	0.0293	<0,01	1	-	1	-	FIBA (576-604) [H+]
3273.51	2.33e-29	0.0679	0.716	1.442	0.548	2.043	n.a.
3285.31	0.0126	1.549	0.0905	0.648	0.0932	0.646	n.a.
3295.4	2.21e-15	0.0279	0.164	>100	1	-	n.a.
3304.01	5.99e-16	4.432	0.000249	0.599	0.761	1.032	n.a.
3310.7	0.154	0.411	0.917	1.141	0.165	>100	n.a.
3311.31	0.016	<0,01	1	-	1	-	APOC1 (27-83) [2H+]
3320.99	4.54e-11	3.903	0.000143	0.503	0.982	1.004	n.a.
3339.94	0.083	2.092	0.109	0.43	0.0991	2.478	n.a.
3390.86	0.000659	>100	0.000475	<0,01	0.29	1.751	DEF3 (66-94) [H+]
3409.35	0.00436	16.359	0.00179	<0,01	0.329	0.546	n.a.
3458.93	0.00242	<0,01	1	-	1	-	n.a.
3478.14	0.00519	<0,01	1	-	1	-	DEF3 (65-94) [H+]
3516.41	0.0575	2.971	0.0117	0.133	0.662	1.32	n.a.
3534.25	1.94e-06	6.799	0.0399	0.514	0.068	1.831	n.a.
3551.67	9.94e-06	25.553	0.000221	0.149	0.397	1.385	n.a.
3706.99	0.00792	>100	0.0717	0.205	0.219	2.83	n.a.
3797.42	0.0509	6.147	0.0122	<0,01	0.497	0.583	A4/APP (672-705) [H+]
3822.52	7.32e-05	9.162	0.102	0.485	0.371	0.671	OSTP (249-314) [2H+]
3838.14	6.74e-06	>100	0.004	0.257	0.588	1.256	n.a.
3941.59	0.0331	<0,01	1	-	1	-	B2MG (21-119) [3H+]
3961.49	0.0347	1.363	0.532	0.883	0.601	0.893	VGF (23-62) [H+]
3968.83	0.025	12.794	0.983	1.018	0.832	1.235	ITIH4 (650-687) [H+]
3976.47	2.98e-06	1.576	0.905	0.99	0.118	1.208	n.a.
3984.71	0.131	5.438	0.315	0.336	0.437	2.624	n.a.
3986.36	0.174	0.464	0.418	0.457	0.227	3.929	n.a.
3992.66	1.75e-16	6.006	0.262	1.149	0.228	1.253	n.a.
4008.74	0.000237	17.854	0.0221	3.157	0.458	1.942	n.a.
4060.17	0.00947	0.404	0.543	1.44	0.431	2.038	n.a.
4073.65	0.0709	1.548	4.31e-05	0.24	0.868	1.042	n.a.
4085.79	6.9e-05	7.723	0.000335	0.167	0.234	0.635	n.a.
4097.29	4.71e-06	0.188	0.804	0.815	0.788	1.306	n.a.
4109.9	1.54e-06	0.1	0.88	0.835	0.907	1.182	n.a.
4149.54	0.00724	10.182	0.47	0.604	0.955	0.961	IC1/SERPING1 (467-500) [H+]
4176.36	0.0313	<0,01	1	-	1	-	n.a.
4200.84	1.61e-05	<0,01	1	-	1	-	n.a.
4208.25	0.00987	<0,01	1	-	1	-	n.a.
4210.42	0.0299	<0,01	1	-	1	-	n.a.
4215.74	2.43e-11	0.288	0.123	1.741	0.323	0.607	n.a.
4226.84	0.000215	0.564	0.0673	0.601	0.5	1.179	n.a.
4237.13	0.482	1.193	6.27e-05	0.136	0.656	1.17	A4/APP (672-710) [H+]
4248.09	0.0124	0.12	0.324	<0,01	0.331	<0,01	n.a.
4272.68	0.000224	0.151	0.3	4.369	0.333	>100	n.a.
4286.89	3.02e-09	2.769	0.0595	0.721	0.233	0.844	n.a.
4292.48	0.118	4.538	0.171	0.25	0.349	0.373	n.a.
4298.29	3.73e-15	4.739	0.00897	0.671	0.416	1.087	n.a.
4304.27	4.36e-09	3.514	0.176	0.756	0.928	1.02	CO4A (680-755) [2H+]
4314.16	1.1e-13	3.736	0.00842	0.68	0.237	1.186	n.a.
4319.57	0.0134	14.605	0.75	1.272	0.0423	<0,01	n.a.
4320.42	0.0266	>100	0.408	2.151	0.165	<0,01	n.a.
4321.32	0.0242	>100	0.0233	<0,01	0.785	0.789	n.a.
4327.41	1.11e-06	36.046	0.0126	0.364	0.0701	1.956	A4/APP (672-711) [H+]
4451.95	0.289	2.814	0.194	4.607	0.333	>100	CO3 (672-747) [2H+]
4480.21	0.925	1.063	0.0749	8.821	0.331	<0,01	ANT3/SERPINC1 (426-464) [H+]
4488.26	0.579	0.729	0.441	1.936	0.778	0.718	n.a.
4651.99	0.767	1.118	0.224	0.483	0.974	0.979	CCL13 (17-98) [2H+]
4792.96	1.27e-06	2.393	0.467	1.131	0.0445	1.56	n.a.
4809.18	6.25e-05	20.543	0.249	0.577	0.56	1.337	VGF (555-595) [H+]
4968.92	0.00442	0.478	0.0206	0.332	0.889	1.064	n.a.
4993.25	0.000583	>100	0.000413	<0,01	0.681	0.803	n.a.
5008.32	3.63e-20	5.017	0.00017	0.611	0.52	0.959	n.a.
5022.55	0.000128	>100	0.00352	0.17	0.034	0.317	n.a.
5026.15	0.00395	>100	0.00342	<0,01	0.675	0.758	n.a.
5032.97	1.27e-05	25.763	0.000193	0.143	0.181	0.586	n.a.
5049.86	0.0124	4.081	0.00433	0.135	0.226	0.515	n.a.
5149.58	0.0545	5.942	0.136	4.088	0.797	1.461	n.a.
5163.83	4.65e-24	24.164	0.186	1.198	0.617	1.066	n.a.
5174.29	0.0253	>100	0.29	2.872	0.805	1.436	n.a.
5320.45	0.693	0.669	0.331	>100	1	-	HBB (2-147) [3H+]
5327.39	0.000381	0.263	0.0959	8.702	0.331	<0,01	HPT (19-160) [3H+]
5339.21	2.12e-06	0.628	0.236	1.296	0.0398	1.698	n.a.
5346.44	0.397	2.233	0.084	<0,01	0.425	2.711	n.a.
5352.7	0.608	0.848	0.0545	3.147	0.19	0.279	n.a.
5358.43	0.965	1.041	0.628	2.177	0.331	<0,01	n.a.
5858.57	0.0306	<0,01	1	-	1	-	n.a.
5862.99	2.41e-07	0.0696	0.197	>100	1	-	SAA1 (20-122) [2H+]
5869.26	0.0119	0.136	0.331	>100	1	-	B2MG (21-119) [2H+]
5875.44	2.63e-09	0.0403	0.331	>100	1	-	n.a.
5880.54	0.0151	<0,01	1	-	1	-	n.a.
5881.57	0.0562	0.143	0.331	>100	1	-	n.a.
5888.05	9.58e-19	0.108	0.0481	9.846	0.331	<0,01	n.a.
5893.17	0.286	0.338	0.167	>100	1	-	n.a.
5895.44	0.0698	0.218	0.17	>100	1	-	n.a.
5903.45	1.05e-21	0.287	0.073	1.907	0.422	1.428	FIBA (576-629) [H+]
5916.57	2.88e-06	0.249	0.00862	14.067	0.331	<0,01	FIBA (581-633) [H+]
5922.78	0.0178	0.255	0.328	3.773	0.331	<0,01	n.a.
5924.43	0.0175	0.111	0.331	>100	1	-	n.a.
5925.4	0.0349	0.152	0.324	<0,01	0.331	<0,01	n.a.
5931.69	0.0151	<0,01	1	-	1	-	n.a.
5943.94	0.0267	<0,01	1	-	1	-	n.a.
8597.13	0.93	1.07	0.892	0.85	0.914	1.166	CO4A (680-755) [H+]
9287.29	0.0867	3.307	0.04	0.134	0.547	1.637	CXCL7 (44-128) [H+]

## Sheet: Table S2
Table S2. Serum proteins quantified in analyzed groups					Comparison between healthy controls and cancer patients				Comparison between patients with locally advanced and metastatic cancer				Comparison between patients with locally advanced disease that was either not spread (control) or spread after treatment
Protein short name	Protein full name	Protein ID	Gene name	Gene ID	control average level	cancer avarage level	control/cancer ratio	control/cancer p-value	local cancer average level	metastatic average level	local/metastatic ratio	local/metastatic p-value	no_spread (ctr) average level	spread average level	no_spread/spread ratio	no_spread/spread p-value
A1AG1	Alpha-1-acid glycoprotein 1	P02763	ORM1	5004	48539.2	72604.4	0.668543	0.000793657	72537.4	72738.3	0.997239	0.58237	76552.4	68522.5	1.11719	0.973526
A1AG2	Alpha-1-acid glycoprotein 2	P19652	ORM2	5005	8646.82	12684.1	0.681704	0.000648006	12689.5	12673.3	1.00128	0.741433	13835.9	11543.2	1.19862	0.923321
A1AT	Alpha-1-antitrypsin	P01009	SERPINA1	5265	43357.5	86265.9	0.502603	1.69542e-05	87158.4	84480.9	1.03169	0.644125	97635.8	76680.9	1.27327	0.734584
A1BG	Alpha-1B-glycoprotein	P04217	A1BG	1	21046.5	27562.7	0.763586	0.0072144	27939.7	26808.7	1.04219	0.58237	31679.4	24200	1.30907	0.275273
A2AP	Alpha-2-antiplasmin	P08697	SERPINF2	5345	1593.6	1805.76	0.882509	0.477717	1923.53	1570.22	1.22501	0.0989879	2245.92	1601.15	1.40269	0.353793
A2GL	Leucine-rich alpha-2-glycoprotein	P02750	LRG1	116844	142.042	306.349	0.463661	0.00157437	283.385	352.278	0.804437	0.441361	296.198	270.572	1.09471	0.998835
A2MG	Alpha-2-macroglobulin	P01023	A2M	2	125001	143307	0.872259	0.495153	140818	148286	0.949636	0.612904	142410	139226	1.02288	0.973526
AACT	Alpha-1-antichymotrypsin	P01011	SERPINA3	12	9210.99	17038.1	0.540611	0.000717405	16887	17340.2	0.973864	0.912421	18081	15693.1	1.15216	0.943517
ADIPO	Adiponectin	Q15848	ADIPOQ	9370	40.6727	100.137	0.406171	0.00922864	114.403	71.6059	1.59767	0.344159	157.204	71.6008	2.19557	0.834043
AFAM	Afamin	P43652	AFM	173	5963.08	4580.39	1.30187	0.0355451	4665.2	4410.77	1.05768	0.58237	5245.5	4084.91	1.28412	0.817404
ALBU	Serum albumin	P02768	ALB	213	2.92904e+06	3060910	0.956919	0.365532	3121425	2939880	1.06175	0.322239	3301830	2941020	1.12268	0.578705
ALS	Insulin-like growth factor-binding ...	P35858	IGFALS	3483	812.292	967.172	0.839863	0.443877	1025.7	850.124	1.20653	0.301201	1047.47	1003.92	1.04338	0.917722
AMBP	Protein AMBP	P02760	AMBP	259	6240.73	6699.16	0.93157	0.271432	6841.19	6415.09	1.06642	0.344213	7281.38	6401.01	1.13754	0.734584
ANGI	Angiogenin	P03950	ANG	283	190.831	631.387	0.302241	0.0465112	308.19	1277.78	0.241192	0.0294277	286.979	329.402	0.871214	0.999987
ANGT	Angiotensinogen	P01019	AGT	183	2318.09	2999.48	0.772829	0.0868411	3056.18	2886.08	1.05894	0.467898	3453.88	2658.48	1.29919	0.704678
ANT3	Antithrombin-III	P01008	SERPINC1	462	11870.2	12752.1	0.930843	0.365532	13708.8	10838.6	1.26482	0.0678869	16206	11211.7	1.44546	0.0287005
APOA1	Apolipoprotein A-I	P02647	APOA1	335	127906	274369	0.466181	3.55657e-06	297758	227591	1.30831	0.0234699	323239	272278	1.18717	0.8725
APOA2	Apolipoprotein A-II	P02652	APOA2	336	29066.9	37181.7	0.781753	0.060196	40400.6	30744.1	1.31409	0.0556528	46716	34085.1	1.37057	0.344557
APOB	Apolipoprotein B-100	P04114	APOB	338	38794.2	48554.9	0.798978	0.176903	46223.6	53217.5	0.868578	0.808805	49770.7	42676.4	1.16623	0.899619
APOC1	Apolipoprotein C-I	P02654	APOC1	341	712.665	2888.86	0.246694	7.87003e-06	3259.83	2146.93	1.51837	0.118337	3944.97	2574.69	1.53221	0.981406
APOC2	Apolipoprotein C-II	P02655	APOC2	344	1205.62	1849.14	0.65199	0.115698	2045.13	1457.16	1.40351	0.281098	2526.97	1563.29	1.61645	0.653079
APOC3	Apolipoprotein C-III	P02656	APOC3	345	11245.2	6193.5	1.81565	0.0108476	6558.42	5463.65	1.20037	0.58237	7981.99	5134.85	1.55447	0.504109
APOD	Apolipoprotein D	P05090	APOD	347	2810.92	3243.1	0.866739	0.791393	3640.18	2448.94	1.48643	0.0822516	3943.13	3337.22	1.18156	0.9287
APOE	Apolipoprotein E	P02649	APOE	348	2468.53	3982.81	0.619795	0.00395563	3996.12	3956.18	1.0101	0.644125	4623.92	3368.32	1.37277	0.952299
APOF	Apolipoprotein F	Q13790	APOF	319	91.2632	143.524	0.635872	0.00851096	132.366	165.841	0.798149	0.523529	162.868	101.864	1.59887	0.344557
APOH	Beta-2-glycoprotein 1	P02749	APOH	350	25018.6	25295.5	0.989051	0.988893	26087.9	23710.8	1.10025	0.261926	29051	23124.8	1.25627	0.283461
APOL1	Apolipoprotein L1	O14791	APOL1	8542	730.686	836.203	0.873814	0.791393	885.781	737.046	1.2018	0.226341	951.085	820.477	1.15919	0.999957
APOM	Apolipoprotein M	O95445	APOM	55937	1742.64	1888.99	0.922524	0.427483	2126.91	1413.13	1.50511	0.0263033	2472.16	1781.67	1.38755	0.589401
ATRN	Attractin	O75882	ATRN	8455	291.596	292.313	0.997545	0.666064	283.319	310.302	0.913041	0.495296	308.307	258.33	1.19346	0.514688
B2MG	Beta-2-microglobulin	P61769	B2M	567	132.987	163.024	0.815754	0.0975969	150.936	187.2	0.806281	0.165803	154.706	147.166	1.05123	0.987617
C1QA	Complement C1q subcomponent subunit...	P02745	C1QA	712	779.145	761.19	1.02359	0.966687	727.183	829.202	0.876968	0.441361	730.915	723.452	1.01032	1
C1QB	Complement C1q subcomponent subunit...	P02746	C1QB	713	1769.03	1733.68	1.02039	0.900294	1742.74	1715.56	1.01585	0.912421	1797.46	1688.03	1.06483	0.992312
C1QC	Complement C1q subcomponent subunit...	P02747	C1QC	714	1715.56	1569.73	1.0929	0.531019	1509.7	1689.79	0.893422	0.441361	1551.01	1468.38	1.05627	0.967284
C1R	Complement C1r subcomponent	P00736	C1R	715	4383.06	5227.15	0.838518	0.0529854	5549.8	4581.86	1.21125	0.0903082	5966.81	5132.78	1.16249	0.72472
C1RL	Complement C1r subcomponent-like pr...	Q9NZP8	C1RL	51279	105.22	106.161	0.991137	0.626088	90.7471	136.988	0.662448	0.675988	87.6173	93.8768	0.933322	0.990905
C1S	Complement C1s subcomponent	P09871	C1S	716	2044.37	2922.07	0.699629	0.00157714	3112.3	2541.63	1.22453	0.074788	3421.4	2803.19	1.22054	0.782049
C4BPB	C4b-binding protein beta chain	P20851	C4BPB	725	230.423	315.302	0.730801	0.225842	278.209	389.488	0.714293	0.344213	279.397	277.021	1.00858	0.995666
CAH1	Carbonic anhydrase 1	P00915	CA1	759	237	80	2.96104	0.0173764	100	41	2.4112	0.0142776	91	109	0.83735	0.720365
CBG	Corticosteroid-binding globulin	P08185	SERPINA6	866	721.238	1362.2	0.529465	0.0117445	1397.18	1292.23	1.08122	0.774907	1538.72	1255.65	1.22544	0.987617
CBPB2	Carboxypeptidase B2	Q96IY4	CPB2	1361	749.201	720.385	1.04	0.770023	756.413	648.329	1.16671	0.118337	791.193	721.632	1.09639	0.850023
CBPN	Carboxypeptidase N catalytic chain	P15169	CPN1	1369	178.704	275.583	0.648458	0.0682019	287.018	252.714	1.13574	0.441361	357.172	216.864	1.64699	0.610751
CD14	Monocyte differentiation antigen CD...	P08571	CD14	929	97.6759	175.012	0.55811	0.00331017	185.949	153.138	1.21426	0.165803	194.109	177.789	1.09179	0.981406
CD5L	CD5 antigen-like	O43866	CD5L	922	4645.88	5224.4	0.889267	0.856387	5017.93	5637.34	0.890123	0.708441	4874.54	5161.31	0.944439	0.978972
CERU	Ceruloplasmin	P00450	CP	1356	36730.4	55204.2	0.665355	0.00130088	56150.9	53310.8	1.05327	0.612904	59746.7	52555.1	1.13684	0.8725
CFAB	Complement factor B	P00751	CFB	629	14033.1	23034	0.609234	0.000648006	23815.5	21471.1	1.10919	0.644125	27099.2	20531.8	1.31986	0.753961
CFAH	Complement factor H	P08603	CFH	3075	47925.2	54420.1	0.880653	0.185999	54425.2	54409.9	1.00028	0.98245	56538.1	52312.4	1.08078	0.893154
CFAI	Complement factor I	P05156	CFI	3426	1904.38	2327.18	0.818317	0.0640958	2331.97	2317.62	1.00619	0.947385	2408.72	2255.21	1.06807	0.987617
CLUS	Clusterin	P10909	CLU	1191	6925.53	7920.95	0.874331	0.236691	8263.24	7236.39	1.1419	0.226341	8765.21	7761.26	1.12935	0.967284
CO2	Complement C2	P06681	C2	717	237.954	373.577	0.636962	0.0474867	424.711	271.309	1.56541	0.0678869	523.78	325.643	1.60845	0.344557
CO3	Complement C3	P01024	C3	718	130297	163022	0.79926	0.0640958	163576	161916	1.01025	0.58237	174476	152675	1.14279	0.857712
CO4A	Complement C4-A	P0C0L4	C4A	720	646.332	746.923	0.865327	0.0435323	731.333	778.102	0.939893	0.774907	773.683	688.983	1.12293	0.999653
CO4B	Complement C4-B	P0C0L5	C4B ;	721	46031.8	62931	0.731465	0.0127067	62721.3	63350.5	0.990068	0.552565	66830.4	58612.2	1.14021	0.933859
CO5	Complement C5	P01031	C5	727	3145.53	4078.44	0.771259	0.00851096	3946.83	4341.66	0.90906	0.877626	3815.82	4077.84	0.935745	0.967284
CO6	Complement component C6	P13671	C6	729	1691.03	2654.13	0.637134	0.00130088	2630.03	2702.31	0.973254	0.843066	2735.55	2524.52	1.08359	0.99945
CO7	Complement component C7	P10643	C7	730	1468.61	1918.72	0.765412	0.060196	2081.68	1592.8	1.30693	0.301201	2112.24	2051.11	1.0298	0.997257
CO8A	Complement component C8 alpha chain	P07357	C8A	731	1475.82	1799.96	0.819918	0.176903	1842.58	1714.73	1.07456	0.774907	2079.29	1605.86	1.29481	0.535951
CO8B	Complement component C8 beta chain	P07358	C8B	732	1638.9	1913.78	0.856369	0.322956	1844.47	2052.41	0.898683	0.495296	2001.13	1687.8	1.18565	0.911905
CO8G	Complement component C8 gamma chain	P07360	C8G	733	901.504	1372.66	0.656758	0.0137379	1423.61	1270.75	1.1203	0.467898	1615.85	1231.38	1.31222	0.834077
CO9	Complement component C9	P02748	C9	735	2298.83	5460.97	0.420957	4.01283e-05	5333.32	5716.26	0.933009	0.912421	5591.35	5075.29	1.10168	0.999653
CPN2	Carboxypeptidase N subunit 2	P22792	CPN2	1370	705.487	837.547	0.842325	0.236691	909.534	693.573	1.31137	0.108321	978.84	840.227	1.16497	0.943517
CRP	C-reactive protein	P02741	CRP	1401	2	219	<0,01	0.0398588	74	499	0.149039	0.0414008	76	72	1.05367	0.949648
CXCL7	Platelet basic protein	P02775	PPBP	5473	4639.34	5606.46	0.827499	0.151607	6338.65	4142.1	1.5303	0.00298184	6753.34	5923.95	1.14001	0.933859
CYTC	Cystatin-C	P01034	CST3	1471	113.564	98.7898	1.14955	0.495135	97.543	101.284	0.963069	0.644089	100.374	94.712	1.05978	0.825811
ECM1	Extracellular matrix protein 1	Q16610	ECM1	1893	310.774	241.469	1.28701	0.944507	248.684	227.04	1.09534	0.741433	289.165	208.203	1.38886	0.283461
F13B	Coagulation factor XIII B chain	P05160	F13B	2165	555.52	590.639	0.940541	0.626088	543.332	685.251	0.792896	0.390956	649.699	436.966	1.48684	0.326451
FA10	Coagulation factor X	P00742	F10	2159	131.822	115.298	1.14331	0.411448	126.95	91.9947	1.37997	0.523529	142.235	111.665	1.27377	0.948017
FA12	Coagulation factor XII	P00748	F12	2161	2660.7	2685.49	0.99077	0.666064	2775.99	2504.47	1.10842	0.467898	3130.9	2421.09	1.29318	0.694515
FA5	Coagulation factor V	P12259	F5	2153	79.676	128.557	0.61977	0.060196	136.673	112.326	1.21675	0.344213	148.336	125.01	1.18659	0.933859
FA9	Coagulation factor IX	P00740	F9	2158	137.104	177.298	0.773295	0.151607	182.271	167.353	1.08914	0.467898	209.721	154.821	1.3546	0.568005
FBLN1	Fibulin-1	P23142	FBLN1	2192	475.343	406.108	1.17048	0.645948	435.103	348.119	1.24987	0.58237	559.199	311.006	1.79803	0.525305
FCN3	Ficolin-3	O75636	FCN3	8547	404.905	492.915	0.821451	0.195435	483.574	511.596	0.945226	0.843066	439.466	527.682	0.832824	0.963855
FETUA	Alpha-2-HS-glycoprotein	P02765	AHSG	197	35609.3	39691.2	0.897159	0.309513	43391.2	32291.2	1.34375	0.00681731	49360.6	37421.8	1.31903	0.17588
FETUB	Fetuin-B	Q9UGM5	FETUB	26998	137.166	170.92	0.802516	0.0725218	169.155	174.451	0.969641	0.98245	187.891	150.418	1.24912	0.893154
FHR1	Complement factor H-related protein...	Q03591	CFHR1	3078	676.367	1027.2	0.658456	0.0725218	1111.82	857.96	1.29589	0.0366428	1174.44	1049.2	1.11937	0.993569
FHR2	Complement factor H-related protein...	P36980	CFHR2	3080	170.709	199.68	0.854914	0.834584	213.663	171.715	1.24428	0.118296	221.163	206.163	1.07276	0.989341
FIBA	Fibrinogen alpha chain	P02671	FGA	2243	1299.91	1186.6	1.0955	0.427483	1130.76	1298.27	0.870971	0.301201	1011.21	1250.31	0.808766	0.600085
GELS	Gelsolin	P06396	GSN	2934	6335.01	5575.05	1.13631	0.395775	6096.49	4532.16	1.34516	0.108321	6641.51	5551.48	1.19635	0.704678
GPX3	Glutathione peroxidase 3	P22352	GPX3	2878	292.223	319.115	0.91573	0.606495	357.12	243.104	1.469	0.0453134	375.449	338.792	1.1082	0.899619
HABP2	Hyaluronan-binding protein 2	Q14520	HABP2	3026	396.897	480.149	0.826612	0.460623	497.443	445.56	1.11644	0.344213	542.68	452.206	1.20007	0.976346
HBA	Hemoglobin subunit alpha	P69905	HBA1	3039	22174.4	10994	2.01695	0.00157714	11578.8	9824.56	1.17855	0.58237	12340	10817.6	1.14073	0.938798
HBB	Hemoglobin subunit beta	P68871	HBB	3043	23010.7	10201.3	2.25567	0.000475469	10545	9513.79	1.10839	0.644125	10857.1	10232.9	1.061	0.993569
HBD	Hemoglobin subunit delta	P02042	HBD	3045	104	23	4.59379	0.00302408	23	22	1.01994	0.960757	30	15	1.9604	0.353798
HEMO	Hemopexin	P02790	HPX	3263	60475.2	78816.9	0.767287	0.00609796	78792.1	78866.4	0.999058	0.912421	85078.6	72505.6	1.17341	0.66354
HEP2	Heparin cofactor 2	P05546	SERPIND1	3053	1403.59	2193.71	0.639825	0.0818338	2121.84	2337.44	0.907761	0.261926	2389.83	1853.85	1.28912	0.952299
HGFA	Hepatocyte growth factor activator	Q04756	HGFAC	3083	150.876	95.8252	1.57449	0.0868411	111.607	64.2615	1.73676	0.0366428	124.904	98.3104	1.2705	0.917722
HGFL	Hepatocyte growth factor-like protein	P26927	MST1	4485	52	37	1.40045	0.40488	49	15	3.28354	0.0156323	62	35	1.78662	0.122633
HPT	Haptoglobin	P00738	HP	3240	322711	476593	0.67712	0.00143288	479288	471203	1.01716	0.774907	508775	449801	1.13111	0.857712
HPTR	Haptoglobin-related protein	P00739	HPR	3250	3598.75	4438.07	0.810881	0.309513	4771.64	3770.95	1.26537	0.129065	4617.22	4926.05	0.937307	0.917722
IBP3	Insulin-like growth factor-binding ...	P17936	IGFBP3	3486	89.2173	104.205	0.856168	0.427483	107.435	97.7454	1.09913	0.281098	122.047	92.8239	1.31482	0.734584
IC1	Plasma protease C1 inhibitor	P05155	SERPING1	710	3266.8	973.32	3.35635	7.2622e-05	433.7	2052.56	0.211297	0.00298184	403.138	464.262	0.868342	0.976346
ITIH1	Inter-alpha-trypsin inhibitor heavy...	P19827	ITIH1	3697	6080.45	7873.99	0.772219	0.0465112	8019.55	7582.89	1.05758	0.209903	8840.95	7198.14	1.22823	0.917722
ITIH2	Inter-alpha-trypsin inhibitor heavy...	P19823	ITIH2	3698	16917	19861.8	0.851735	0.143818	20668	18249.6	1.13252	0.261926	22637.5	18698.4	1.21067	0.673938
ITIH3	Inter-alpha-trypsin inhibitor heavy...	Q06033	ITIH3	3699	958.942	2123.78	0.451527	5.74096e-05	2159.93	2051.48	1.05286	0.441361	2087.61	2232.24	0.935209	0.879592
ITIH4	Inter-alpha-trypsin inhibitor heavy...	Q14624	ITIH4	3700	16426.4	16655.2	0.986262	0.900294	16204.5	17556.8	0.922973	0.467898	16744.5	15664.4	1.06895	0.976346
KAIN	Kallistatin	P29622	SERPINA4	5267	569.301	596.304	0.954716	0.922371	647.157	494.598	1.30845	0.129065	784.123	510.19	1.53692	0.8725
KLKB1	Plasma kallikrein	P03952	KLKB1	3818	1509.8	1927.79	0.783178	0.0818338	2093.01	1597.35	1.3103	0.0502606	2326.71	1859.3	1.25139	0.642562
KNG1	Kininogen-1	P01042	KNG1	3827	20304.9	19791	1.02597	0.988893	20283.4	18806.2	1.07855	0.367121	21440.5	19126.3	1.121	0.817404
LBP	Lipopolysaccharide-binding protein	P18428	LBP	3929	61.7744	145.637	0.424167	0.000428221	133.128	170.655	0.780101	0.708441	163.043	103.212	1.57969	0.834077
LCAT	Phosphatidylcholine-sterol acyltran...	P04180	LCAT	3931	110.427	111.57	0.989747	0.922371	122.648	89.415	1.37167	0.0822516	137.093	108.203	1.26699	0.791124
LG3BP	Galectin-3-binding protein	Q08380	LGALS3BP	3959	127.595	561.737	0.227144	0.000644728	607.412	470.387	1.2913	0.877626	748.556	466.269	1.60542	0.744093
LLR1	Leucine-rich repeat protein 1	Q96L50	LRR1	122769	879.86	1061.46	0.828918	0.296445	1147.06	890.245	1.28848	0.165803	1218.05	1076.07	1.13194	0.981406
LUM	Lumican	P51884	LUM	4060	1117.91	1193.27	0.93685	0.587182	1202.45	1174.89	1.02346	0.877626	1401.92	1002.99	1.39774	0.275273
PEDF	Pigment epithelium-derived factor	P36955	SERPINF1	5176	1456.56	1541.37	0.944976	0.626088	1632.59	1358.92	1.20138	0.261926	1879.71	1385.47	1.35673	0.535951
PGRP2	N-acetylmuramoyl-L-alanine amidase	Q96PD5	PGLYRP2	114770	3489.96	4276.03	0.816169	0.0496599	4475.22	3877.65	1.1541	0.415707	4916.88	4033.55	1.219	0.514688
PHLD	Phosphatidylinositol-glycan-specifi...	P80108	GPLD1	2822	163.894	162.009	1.01163	0.900294	155.843	174.341	0.893894	0.415707	189.698	121.987	1.55507	0.825829
PI16	Peptidase inhibitor 16	Q6UXB8	PI16	221476	60.6648	62.1363	0.976318	0.727819	67.9822	50.4444	1.34767	0.495296	87.313	48.6514	1.79466	0.514688
PLF4	Platelet factor 4	P02776	PF4	5196	2222.5	2214.64	1.00355	0.966687	2451.04	1741.84	1.40716	0.0366428	2561.16	2340.92	1.09408	0.981406
PLMN	Plasminogen	P00747	PLG	5340	27545.8	27415.2	1.00476	0.878294	28248.2	25749.2	1.09705	0.441361	31470.1	25026.3	1.25748	0.411556
PON1	Serum paraoxonase/arylesterase 1	P27169	PON1	5444	4622.95	5261.32	0.878668	0.460623	5833.08	4117.8	1.41655	0.0441817	6127.81	5538.35	1.10643	0.995666
PROP	Properdin	P27918	CFP	5199	733.592	507.422	1.44573	0.00276207	524.298	473.668	1.10689	0.98245	523.962	524.635	0.998717	0.952299
PROS	Vitamin K-dependent protein S	P07225	PROS1	5627	3256.08	3611.87	0.901495	0.322956	3621.68	3592.26	1.00819	0.708441	3932.23	3311.12	1.18758	0.62139
PROZ	Vitamin K-dependent protein Z	P22891	PROZ	8858	110.232	117.986	0.934275	0.686423	142.702	68.5563	2.08152	0.0185883	156.437	128.966	1.21302	0.865206
RET4	Retinol-binding protein 4	P02753	RBP4	5950	2991.41	3004.37	0.995685	0.380469	3265.66	2481.8	1.31584	0.165803	3952.79	2578.53	1.53296	0.90587
S10A9	Protein S100-A9	P06702	S100A9	6280	20	173	0.113702	0.00548174	155	210	0.735543	0.252668	127	182	0.698889	0.36433
SAA1	Serum amyloid A-1 protein	P0DJI8	SAA1	6288	67.1168	1890.03	0.0355109	0.0407161	1403.92	2862.25	0.490496	0.209903	955.542	1852.3	0.515867	0.817404
SAA2	Serum amyloid A-2 protein	P0DJI9	SAA2	6289	8	824	<0,01	0.0385588	581	1308	0.444442	0.30699	254	909	0.279668	0.446306
SAA4	Serum amyloid A-4 protein	P35542	SAA4	6291	1008.98	903.505	1.11674	0.236691	994.82	720.876	1.38002	0.129065	1026.25	963.387	1.06526	0.999987
SAMP	Serum amyloid P-component	P02743	APCS	325	4289.88	4078.41	1.05185	0.443877	4133.14	3968.94	1.04137	0.441361	4000.21	4266.07	0.93768	0.983655
SEPP1	Selenoprotein P	P49908	SEPP1	6414	174.784	101.854	1.71603	0.129164	114.953	75.6553	1.51943	0.0185883	131.81	98.0965	1.34367	0.642562
SHBG	Sex hormone-binding globulin	P04278	SHBG	6462	12	57	0.203868	0.0329822	49	73	0.665747	0.196762	36	61	0.584038	0.421496
THBG	Thyroxine-binding globulin	P05543	SERPINA7	6906	313.969	447.874	0.701022	0.0309451	414.185	515.252	0.803848	0.808805	463.319	365.05	1.26919	0.923321
THRB	Prothrombin	P00734	F2	2147	19326.2	20265.6	0.953642	0.587182	20931.5	18933.8	1.10551	0.226341	21921	19942.1	1.09923	0.772825
TSP1	Thrombospondin-1	P07996	THBS1	7057	771.723	1037.88	0.743555	0.136339	1166.36	780.921	1.49357	0.0435738	1176.05	1156.67	1.01675	0.999998
TTHY	Transthyretin	P02766	TTR	7276	9051.05	7184.39	1.25982	0.587182	7160.19	7232.78	0.989964	0.843066	8488.88	5831.51	1.45569	0.229148
VTDB	Vitamin D-binding protein	P02774	GC	2638	45738.5	56313.5	0.812212	0.0160244	60211.6	48517.4	1.24103	0.0234699	63739.2	56684	1.12447	0.857712
VTNC	Vitronectin	P04004	VTN	7448	10282.7	12607.5	0.815606	0.039359	13193	11436.4	1.1536	0.108321	14600.4	11785.6	1.23883	0.694487
VWF	von Willebrand factor	P04275	VWF	7450	372.245	262.273	1.4193	0.271432	232.586	321.646	0.723112	0.523529	159.798	305.375	0.523283	0.943517
ZA2G	Zinc-alpha-2-glycoprotein	P25311	AZGP1	563	8396.52	9089.52	0.923759	0.460623	9090.56	9087.45	1.00034	0.947385	9645	8536.12	1.1299	0.933859
ZN749	Zinc finger protein 749	O43361	ZNF749	388567	148.313	220.572	0.672404	0.109392	208.097	245.521	0.84757	0.301201	233.191	183.002	1.27426	0.933859

## Sheet: Table_S3
Table S3. Serum proteins, whose levels differentiated healthy controls and different groups of patients with stomach cancer
					all cancer cases		local/not spread cancer		local/spread cancer		metastatic cancer
Protein short name	Protein full name	Protein ID	Gene name	Gene ID	Control/Cancer ratio	Control/Cancer p-value	Control/Cancer ratio	Control/Cancer p-value	Control/Cancer ratio	Control/Cancer p-value	Control/Cancer ratio	Control/Cancer p-value
A1AG1	Alpha-1-acid glycoprotein 1	P02763	ORM1	5004	0.668543	0.000793657	0.634065	0.0168715	0.708368	0.0631828	0.667312	0.19543
A1AG2	Alpha-1-acid glycoprotein 2	P19652	ORM2	5005	0.681704	0.000648006	0.624956	0.0162541	0.749085	0.103524	0.682285	0.0993098
A1AT	Alpha-1-antitrypsin	P01009	SERPINA1	5265	0.502603	1.69542e-05	0.444074	0.000582261	0.565428	0.0299295	0.513223	0.0185056
A1BG	Alpha-1B-glycoprotein	P04217	A1BG	1	0.763586	0.0072144	0.664359	0.0127036	0.86969	0.676876	0.785062	0.288763
A2GL	Leucine-rich alpha-2-glycoprotein	P02750	LRG1	116844	0.392677	1.15899e-05	0.384342	0.0107709	0.442685	0.00400412	0.359832	0.00586993
AACT	Alpha-1-antichymotrypsin	P01011	SERPINA3	12	0.540611	0.000717405	0.509429	0.0223928	0.586945	0.111608	0.531191	0.0831699
ADIPO	Adiponectin	Q15848	ADIPOQ	9370	0.406171	0.00922864	0.258725	0.0465161	0.568048	0.329407	0.568008	0.472178
ANGI	Angiogenin	P03950	ANG	283	0.302241	0.0465112	0.664966	0.80609	0.579327	0.823963	0.149346	0.0429216
APOA1	Apolipoprotein A-I	P02647	APOA1	335	0.466181	3.55657e-06	0.3957	6.09627e-05	0.469762	0.00212475	0.561998	0.0813817
APOA2	Apolipoprotein A-II	P02652	APOA2	336	0.781753	0.060196	0.622205	0.0262699	0.852775	0.731441	0.945447	0.988506
APOC1	Apolipoprotein C-I	P02654	APOC1	341	0.246694	7.87003e-06	0.180652	0.000582261	0.276796	0.00297856	0.331947	0.0469189
APOE	Apolipoprotein E	P02649	APOE	348	0.619795	0.00395563	0.53386	0.0986205	0.732865	0.308002	0.623967	0.0945628
APOF	Apolipoprotein F	Q13790	APOF	319	0.635872	0.00851096	0.560351	0.0447017	0.89593	0.831186	0.550305	0.0887223
C1S	Complement C1s subcomponent	P09871	C1S	716	0.699629	0.00157714	0.597523	0.00539798	0.7293	0.105683	0.804353	0.48679
CBG	Corticosteroid-binding globulin	P08185	SERPINA6	866	0.529465	0.0117445	0.468726	0.163359	0.574394	0.315584	0.558132	0.297556
CD14	Monocyte differentiation antigen CD...	P08571	CD14	929	0.55811	0.00331017	0.503202	0.0312427	0.549392	0.0919309	0.63783	0.4941
CERU	Ceruloplasmin	P00450	CP	1356	0.665355	0.00130088	0.614769	0.0180014	0.698893	0.152594	0.688986	0.164364
CFAB	Complement factor B	P00751	CFB	629	0.609234	0.000648006	0.517842	0.00759435	0.683482	0.147874	0.653581	0.116999
CO2	Complement C2	P06681	C2	717	0.636962	0.0529854	0.454302	0.0267344	0.730723	0.734862	0.87706	0.968907
CO4A	Complement C4-A	P0C0L4	C4A	720	0.865327	0.0435323	0.835397	0.466829	0.938096	0.532815	0.830653	0.363094
CO4B	Complement C4-B	P0C0L5	C4B	721	0.731465	0.0127067	0.688786	0.0893569	0.785363	0.323266	0.726621	0.475875
CO5	Complement C5	P01031	C5	727	0.771259	0.00851096	0.82434	0.312539	0.771372	0.118574	0.7245	0.252424
CO6	Complement component C6	P13671	C6	729	0.637134	0.00130088	0.618169	0.0831699	0.669844	0.111608	0.625773	0.0636663
CO8G	Complement component C8 gamma chain	P07360	C8G	733	0.656758	0.0137379	0.557915	0.0681541	0.732108	0.41025	0.709428	0.484967
CO9	Complement component C9	P02748	C9	735	0.420957	4.01283e-05	0.411141	0.0123417	0.452946	0.0173479	0.402157	0.00976044
CRP	C-reactive protein	P02741	CRP	1401	<0,01	0.0398588	0.0336007	0.15438	0.035404	0.0849028	<0,01	0.220196
FINC	FN1 protein	P02751	FN1	2335	0.854023	0.000969218	0.721938	0.00470381	0.899387	0.096575	0.984487	0.350099
HEMO	Hemopexin	P02790	HPX	3263	0.767287	0.00609796	0.710815	0.0398673	0.834076	0.481325	0.766805	0.204662
HPT	Haptoglobin	P00738	HP	3240	0.67712	0.00143288	0.63429	0.0221928	0.717452	0.188695	0.684866	0.130058
ITIH1	Inter-alpha-trypsin inhibitor heavy...	P19827	ITIH1	3697	0.772219	0.0465112	0.68776	0.139648	0.844725	0.465026	0.801864	0.865199
ITIH3	Inter-alpha-trypsin inhibitor heavy...	Q06033	ITIH3	3699	0.451527	5.74096e-05	0.459349	0.0289133	0.429588	0.00189449	0.467439	0.0500171
LBP	Lipopolysaccharide-binding protein	P18428	LBP	3929	0.424167	0.000428221	0.378883	0.0159529	0.598517	0.169454	0.361985	0.0289133
LG3BP	Galectin-3-binding protein	Q08380	LGALS3BP	3959	0.227144	0.000644728	0.170455	0.0114851	0.273652	0.197395	0.271257	0.0611162
PGRP2	N-acetylmuramoyl-L-alanine amidase	Q96PD5	PGLYRP2	114770	0.816169	0.0496599	0.709791	0.0622249	0.865232	0.736567	0.900019	0.847961
S10A9	Protein S100-A9	P06702	S100A9	6280	0.113702	0.00548174	0.154758	0.0272003	0.108159	0.00221889	0.0936557	0.0502918
SAA1	Serum amyloid A-1 protein	P0DJI8	SAA1	6288	0.0363601	0.00851096	0.0293649	0.128369	0.0585313	0.389737	0.0318786	0.179966
SAA2	Serum amyloid A-2 protein	P0DJI9	SAA2	6289	<0,01	0.0385588	0.034846	0.208279	<0,01	0.382692	<0,01	0.352216
SHBG	Sex hormone-binding globulin	P04278	SHBG	6462	0.203868	0.0329822	0.322736	0.125063	0.18849	0.16221	0.158439	0.0208488
THBG	Thyroxine-binding globulin	P05543	SERPINA7	6906	0.701022	0.0309451	0.677652	0.253768	0.860072	0.642312	0.609351	0.31406
VTDB	Vitamin D-binding protein	P02774	GC	2638	0.812212	0.0160244	0.717588	0.0279268	0.806903	0.219047	0.942724	0.928285
VTNC	Vitronectin	P04004	VTN	7448	0.815606	0.039359	0.704279	0.0543244	0.872479	0.518897	0.899121	0.922154
AFAM	Afamin	P43652	AFM	173	1.30187	0.0355451	1.1368	0.764984	1.45978	0.227737	1.35194	0.302009
APOC3	Apolipoprotein C-III	P02656	APOC3	345	1.81565	0.0108476	1.40882	0.7617	2.18998	0.0666305	2.05819	0.130909
CAH1	Carbonic anhydrase 1	P00915	CA1	759	2.96104	0.0173764	2.61485	0.07953	2.18954	0.258994	5.7468	0.0634928
HBA	Hemoglobin subunit alpha	P69905	HBA1	3039	2.01695	0.00157714	1.79696	0.245773	2.04985	0.0627024	2.25704	0.0429216
HBB	Hemoglobin subunit beta	P68871	HBB	3043	2.25567	0.000475469	2.11941	0.0932396	2.2487	0.0450651	2.41867	0.027206
HBD	Hemoglobin subunit delta	P02042	HBD	3045	4.59379	0.00302408	3.44593	0.0270454	6.75542	0.0320563	4.65485	0.0445837
IC1	Plasma protease C1 inhibitor	P05155	SERPING1	710	3.35635	7.2622e-05	8.10343	0.000397661	7.03655	0.00243491	1.59158	0.540239
PROP	Properdin	P27918	CFP	5199	1.44573	0.00276207	1.40009	0.0686682	1.39829	0.237937	1.54875	0.105683

## Sheet: Table_S4
Table S3. Serum proteins with different levels in different groups of patients with stomach cancer
					local cancer (all cases) vs. metastatic cancer		local cancer - control (not spread) vs. metastatic mancer		local cancer - spread vs. metastatic cancer		local cancer - control (not spread) vs. local cancer - spread
Protein short name	Protein full name	Protein ID	Gene name	Gene ID	local/metastatic ratio	local/metastatic p-value	control/metastatic ratio	control/metastatic p-value	spread/metastatic ratio	spread/metastatic p-value	control/spread ratio	control/spread p-value
ANGI	Angiogenin	P03950	ANG	283	0.240401	0.0294277	0.224592	0.363147	0.257792	0.344557	0.871214	0.999987
CRP	C-reactive protein	P02741	CRP	1401	0.149039	0.0140077	0.152934	0.206445	0.145144	0.358082	1.05367	0.949648
IC1	Plasma protease C1 inhibitor	P05155	SERPING1	710	0.210588	0.00298184	0.196408	0.066404	0.226187	0.17588	0.868342	0.976346
APOA1	Apolipoprotein A-I	P02647	APOA1	335	1.31364	0.02201	1.42026	0.251558	1.19635	0.704678	1.18717	0.8725
APOM	Apolipoprotein M	O95445	APOM	55937	1.51674	0.0384829	1.74942	0.066404	1.2608	0.642562	1.38755	0.589401
CAH1	Carbonic anhydrase 1	P00915	CA1	759	2.4112	0.0142776	2.19775	0.103452	2.62465	0.31087	0.83735	0.720365
CXCL7	Platelet basic protein	P02775	PPBP	5473	1.53506	0.00298184	1.63041	0.0463909	1.43018	0.194746	1.14001	0.933859
FETUA	Alpha-2-HS-glycoprotein	P02765	AHSG	197	1.35255	0.00681731	1.52861	0.00550166	1.15889	0.62139	1.31903	0.17588
FHR1	Complement factor H-related protein...	Q03591	CFHR1	3078	1.29937	0.0366428	1.36888	0.308855	1.2229	0.18831	1.11937	0.993569
GPX3	Glutathione peroxidase 3	P22352	GPX3	2878	1.47259	0.0270071	1.5444	0.236471	1.39361	0.642562	1.1082	0.899619
HGFA	Hepatocyte growth factor activator	Q04756	HGFAC	3083	1.74662	0.0366428	1.94368	0.236471	1.52985	0.610751	1.2705	0.917722
HGFL	Hepatocyte growth factor-like protein	P26927	MST1	4485	3.28354	0.0156323	4.21044	0.0075712	2.35665	0.250223	1.78662	0.122633
PLF4	Platelet factor 4	P02776	PF4	5196	1.41017	0.0152764	1.47038	0.229148	1.34394	0.431603	1.09408	0.981406
PON1	Serum paraoxonase/arylesterase 1	P27169	PON1	5444	1.41996	0.0441817	1.48813	0.372616	1.34498	0.514688	1.10643	0.995666
PROZ	Vitamin K-dependent protein Z	P22891	PROZ	8858	2.09107	0.0180594	2.28188	0.0556603	1.88116	0.308855	1.21302	0.865206
SEPP1	Selenoprotein P	P49908	SEPP1	6414	1.53004	0.0185883	1.74224	0.100696	1.29662	0.694515	1.34367	0.642562
TRFE	Serotransferrin	P02787	TF	7018	1.28132	0.0317018	1.41157	0.0582021	1.13804	0.825829	1.24035	0.363147
TSP1	Thrombospondin-1	P07996	THBS1	7057	1.49417	0.0435738	1.50598	0.525305	1.48117	0.514688	1.01675	0.999998
VTDB	Vitamin D-binding protein	P02774	GC	2638	1.24449	0.0223746	1.31374	0.169885	1.16832	0.600085	1.12447	0.857712
ANT3	Antithrombin-III	P01008	SERPINC1	462	1.26482	0.0678869	1.49521	0.0211545	1.03442	0.999653	1.44546	0.0287005

## Sheet: Table S5
Table S5. Gene Ontology annotation of genes related to proteins, whose levels differentiated healthy controls and cancer patients
		Subset of differentiating proteins		Set of all 129 proteins quantified		Comparison between differentiating and all quantified proteins
GO ID	GO Term	number of genes in GO term	Gene names	number of genes in GO term (all quantified proteins)	Gene names	ratio of proportions subset/complet set	significance of differences between subset and complete set of proteins (p-value)*
GO:0006952	defense response	27	HP, CFB, SERPINA1, SERPINA3, C5, APOA1, APOE, APOC3, C9, ORM1, HPX, VTN, SERPING1, C2, C8G, CD14, C1S, C4A, C4B, SAA1, C6, LBP, ORM2, CFP, LGALS3BP, ADIPOQ, PGLYRP2	71	CFH, APOL1, CD5L, FCN3, ATRN, F2, C1R, HP, HPR, F12, CFB, SERPINC1, SERPINA1, SERPINA3, AGT, A2M, C3, C5, CST3, KNG1, APOA1, APOE, APOA2, APOC3, FGA, APCS, C1QA, C1QB, C1QC, C9, ORM1, AHSG, PPBP, PF4, HPX, KLKB1, VTN, APOD, SERPING1, CFI, C2, PROS1, C8A, C8B, C8G, THBS1, CD14, SERPINF2, C1S, C4A, C4B, SAA1, C7, CLU, C6, LBP, ORM2, C4BPB, CFP, SAA4, SERPINF1, B2M, LGALS3BP, ITIH4, ADIPOQ, ECM1, PG…	1.18722	0.0413389
GO:0051179	localization	29	CP, HP, SERPINA1, C5, APOA1, APOE, APOC1, APOC3, ORM1, GC, HPX, ANG, VTN, SERPING1, SERPINA7, C2, SERPINA6, CD14, C4A, C4B, SAA1, LBP, ORM2, AFM, HBB, HBA1, LGALS3BP, APOF, ADIPOQ	76	APOL1, CD5L, FCN3, APOM, CP, F2, HP, HPR, F10, PLG, SERPINA1, AGT, A2M, C3, C5, KNG1, APOA1, APOE, APOA2, APOC1, APOC2, APOC3, FGA, APOH, RBP4, AMBP, ORM1, AHSG, TTR, ALB, GC, PPBP, PF4, HPX, ANG, VTN, APOB, LCAT, VWF, APOD, SERPING1, CFI, SERPINA7, GSN, C2, PROS1, THBS1, SERPINA6, CD14, SERPINF2, C4A, C4B, SAA1, CLU, F5, IGFBP3, LBP, ORM2, C4BPB, AZGP1, PON1, SERPINF1, AFM, HBB, HBA1, GPLD1, LGA…	1.19127	0.0311154
GO:0002682	regulation of immune system process	20	CFB, C5, APOA1, C9, ORM1, HPX, VTN, SERPING1, C2, C8G, CD14, C1S, C4A, C4B, C6, LBP, ORM2, CFP, ADIPOQ, PGLYRP2	50	CFH, FCN3, C1R, CFB, A2M, C3, C5, APOA1, APOA2, APCS, C1QA, C1QB, C1QC, C9, RBP4, AMBP, ORM1, PPBP, PF4, HPX, VTN, APOD, SERPING1, CFI, C2, PROS1, C8A, C8B, C8G, THBS1, CD14, C1S, C4A, C4B, C7, CLU, C6, LBP, ORM2, C4BPB, AZGP1, CFP, B2M, GPLD1, CFHR1, ADIPOQ, ECM1, PGLYRP2, C1RL, CRP	1.24878	0.0471306
GO:0080134	regulation of response to stress	20	HP, CFB, C5, APOA1, APOE, C9, HPX, VTN, SERPING1, C2, C8G, CD14, C4A, C4B, SAA1, C6, LBP, CFP, ADIPOQ, PGLYRP2	50	CFH, F2, HP, HPR, PLG, F12, CFB, SERPINC1, AGT, A2M, C3, C5, KNG1, APOA1, APOE, FGA, APCS, C9, APOH, AMBP, AHSG, HPX, KLKB1, VTN, APOD, SERPING1, CFI, C2, PROS1, C8A, C8B, C8G, THBS1, CD14, SERPINF2, C4A, C4B, SAA1, C7, CLU, C6, LBP, C4BPB, CFP, SERPINF1, B2M, ADIPOQ, CPB2, PGLYRP2, S100A9	1.24878	0.0471306
GO:0051234	establishment of localization	29	CP, HP, SERPINA1, C5, APOA1, APOE, APOC1, APOC3, ORM1, GC, HPX, ANG, VTN, SERPING1, SERPINA7, C2, SERPINA6, CD14, C4A, C4B, SAA1, LBP, ORM2, AFM, HBB, HBA1, LGALS3BP, APOF, ADIPOQ	71	APOL1, CD5L, FCN3, APOM, CP, F2, HP, HPR, PLG, SERPINA1, AGT, A2M, C3, C5, KNG1, APOA1, APOE, APOA2, APOC1, APOC2, APOC3, FGA, APOH, RBP4, AMBP, ORM1, AHSG, TTR, ALB, GC, PPBP, PF4, HPX, ANG, VTN, APOB, LCAT, VWF, APOD, SERPING1, CFI, SERPINA7, GSN, C2, PROS1, THBS1, SERPINA6, CD14, SERPINF2, C4A, C4B, SAA1, CLU, F5, LBP, ORM2, C4BPB, AZGP1, PON1, AFM, HBB, HBA1, GPLD1, LGALS3BP, APOF, ADIPOQ, CP…	1.27516	0.00885382
GO:0006810	transport	29	CP, HP, SERPINA1, C5, APOA1, APOE, APOC1, APOC3, ORM1, GC, HPX, ANG, VTN, SERPING1, SERPINA7, C2, SERPINA6, CD14, C4A, C4B, SAA1, LBP, ORM2, AFM, HBB, HBA1, LGALS3BP, APOF, ADIPOQ	71	APOL1, CD5L, FCN3, APOM, CP, F2, HP, HPR, PLG, SERPINA1, AGT, A2M, C3, C5, KNG1, APOA1, APOE, APOA2, APOC1, APOC2, APOC3, FGA, APOH, RBP4, AMBP, ORM1, AHSG, TTR, ALB, GC, PPBP, PF4, HPX, ANG, VTN, APOB, LCAT, VWF, APOD, SERPING1, CFI, SERPINA7, GSN, C2, PROS1, THBS1, SERPINA6, CD14, SERPINF2, C4A, C4B, SAA1, CLU, F5, LBP, ORM2, C4BPB, AZGP1, PON1, AFM, HBB, HBA1, GPLD1, LGALS3BP, APOF, ADIPOQ, CP…	1.27516	0.00885382
GO:0050776	regulation of immune response	17	CFB, C5, APOA1, C9, HPX, VTN, SERPING1, C2, C8G, CD14, C1S, C4A, C4B, C6, LBP, CFP, PGLYRP2	41	CFH, FCN3, C1R, CFB, A2M, C3, C5, APOA1, APOA2, C1QA, C1QB, C1QC, C9, AMBP, HPX, VTN, SERPING1, CFI, C2, PROS1, C8A, C8B, C8G, CD14, C1S, C4A, C4B, C7, CLU, C6, LBP, C4BPB, AZGP1, CFP, B2M, GPLD1, CFHR1, ECM1, PGLYRP2, C1RL, CRP	1.29447	0.0474922
GO:0002252	immune effector process	16	CFB, C5, APOA1, C9, HPX, VTN, SERPING1, C2, C8G, C1S, C4A, C4B, C6, LBP, CFP, PGLYRP2	38	CFH, FCN3, C1R, CFB, A2M, C3, C5, APOA1, APOA2, C1QA, C1QB, C1QC, C9, RBP4, HPX, VTN, SERPING1, CFI, C2, PROS1, C8A, C8B, C8G, C1S, C4A, C4B, C7, CLU, C6, LBP, C4BPB, AZGP1, CFP, B2M, CFHR1, PGLYRP2, C1RL, CRP	1.31451	0.0472263
GO:0016192	vesicle-mediated transport	19	HP, SERPINA1, APOA1, APOE, APOC1, APOC3, HPX, VTN, SERPING1, C2, CD14, C4A, C4B, SAA1, LBP, HBB, HBA1, LGALS3BP, ADIPOQ	45	APOL1, CD5L, FCN3, HP, HPR, PLG, SERPINA1, A2M, C3, KNG1, APOA1, APOE, APOC1, APOC2, APOC3, FGA, AMBP, AHSG, ALB, PPBP, PF4, HPX, VTN, APOB, VWF, SERPING1, CFI, GSN, C2, PROS1, THBS1, CD14, SERPINF2, C4A, C4B, SAA1, CLU, F5, LBP, C4BPB, HBB, HBA1, LGALS3BP, ADIPOQ, CRP	1.31816	0.0308334
GO:0044092	negative regulation of molecular function	17	HP, SERPINA1, SERPINA3, C5, APOA1, APOE, APOC1, APOC3, VTN, SERPING1, SERPINA7, SERPINA6, C4A, C4B, ITIH1, ITIH3, ADIPOQ	40	HP, HPR, SERPINC1, SERPINA1, SERPINA3, AGT, A2M, C3, C5, CST3, KNG1, APOA1, APOE, APOA2, APOC1, APOC2, APOC3, APCS, AMBP, AHSG, VTN, SERPING1, SERPINA7, SERPIND1, PROS1, THBS1, SERPINA6, SERPINF2, C4A, C4B, ITIH2, ITIH1, SERPINA4, SERPINF1, ITIH3, ITIH4, ADIPOQ, ECM1, PI16, FETUB	1.32683	0.0382254
GO:0043086	negative regulation of catalytic activity	17	HP, SERPINA1, SERPINA3, C5, APOA1, APOE, APOC1, APOC3, VTN, SERPING1, SERPINA7, SERPINA6, C4A, C4B, ITIH1, ITIH3, ADIPOQ	40	HP, HPR, SERPINC1, SERPINA1, SERPINA3, AGT, A2M, C3, C5, CST3, KNG1, APOA1, APOE, APOA2, APOC1, APOC2, APOC3, APCS, AMBP, AHSG, VTN, SERPING1, SERPINA7, SERPIND1, PROS1, THBS1, SERPINA6, SERPINF2, C4A, C4B, ITIH2, ITIH1, SERPINA4, SERPINF1, ITIH3, ITIH4, ADIPOQ, ECM1, PI16, FETUB	1.32683	0.0382254
GO:0006954	inflammatory response	24	HP, CFB, SERPINA1, SERPINA3, C5, APOA1, APOE, APOC3, C9, ORM1, VTN, SERPING1, C2, C8G, CD14, C4A, C4B, SAA1, C6, LBP, ORM2, CFP, ADIPOQ, PGLYRP2	56	CFH, ATRN, F2, HP, HPR, F12, CFB, SERPINC1, SERPINA1, SERPINA3, AGT, A2M, C3, C5, KNG1, APOA1, APOE, APOA2, APOC3, APCS, C9, ORM1, AHSG, PPBP, PF4, KLKB1, VTN, APOD, SERPING1, CFI, C2, PROS1, C8A, C8B, C8G, THBS1, CD14, SERPINF2, C4A, C4B, SAA1, C7, C6, LBP, ORM2, C4BPB, CFP, SAA4, SERPINF1, ITIH4, ADIPOQ, ECM1, PGLYRP2, S100A9, CRP, SAA2	1.33798	0.0107976
GO:0050778	positive regulation of immune response	16	CFB, C5, C9, HPX, VTN, SERPING1, C2, C8G, CD14, C1S, C4A, C4B, C6, LBP, CFP, PGLYRP2	37	CFH, FCN3, C1R, CFB, A2M, C3, C5, C1QA, C1QB, C1QC, C9, HPX, VTN, SERPING1, CFI, C2, PROS1, C8A, C8B, C8G, CD14, C1S, C4A, C4B, C7, CLU, C6, LBP, C4BPB, AZGP1, CFP, B2M, GPLD1, CFHR1, PGLYRP2, C1RL, CRP	1.35003	0.0376982
GO:0045087	innate immune response	17	CFB, C5, C9, HPX, VTN, SERPING1, C2, C8G, CD14, C1S, C4A, C4B, SAA1, C6, LBP, CFP, PGLYRP2	39	CFH, APOL1, FCN3, C1R, F12, CFB, A2M, C3, C5, FGA, APCS, C1QA, C1QB, C1QC, C9, HPX, VTN, SERPING1, CFI, C2, PROS1, C8A, C8B, C8G, CD14, C1S, C4A, C4B, SAA1, C7, CLU, C6, LBP, C4BPB, CFP, B2M, PGLYRP2, C1RL, S100A9	1.36085	0.0300952
GO:0002253	activation of immune response	15	CFB, C5, C9, VTN, SERPING1, C2, C8G, CD14, C1S, C4A, C4B, C6, LBP, CFP, PGLYRP2	34	CFH, FCN3, C1R, CFB, A2M, C3, C5, C1QA, C1QB, C1QC, C9, VTN, SERPING1, CFI, C2, PROS1, C8A, C8B, C8G, CD14, C1S, C4A, C4B, C7, CLU, C6, LBP, C4BPB, CFP, GPLD1, CFHR1, PGLYRP2, C1RL, CRP	1.37733	0.0368942
GO:0002526	acute inflammatory response	18	HP, CFB, SERPINA1, SERPINA3, C5, C9, ORM1, VTN, SERPING1, C2, C8G, C4A, C4B, SAA1, C6, LBP, ORM2, CFP	39	CFH, F2, HP, HPR, F12, CFB, SERPINA1, SERPINA3, A2M, C3, C5, APOA2, APCS, C9, ORM1, AHSG, KLKB1, VTN, SERPING1, CFI, C2, PROS1, C8A, C8B, C8G, SERPINF2, C4A, C4B, SAA1, C7, C6, LBP, ORM2, C4BPB, CFP, SAA4, ITIH4, CRP, SAA2	1.4409	0.0133756
GO:0002673	regulation of acute inflammatory response	11	CFB, C5, C9, VTN, SERPING1, C2, C8G, C4A, C4B, C6, CFP	23	CFH, F12, CFB, A2M, C3, C5, APCS, C9, KLKB1, VTN, SERPING1, CFI, C2, PROS1, C8A, C8B, C8G, C4A, C4B, C7, C6, C4BPB, CFP	1.49311	0.040626
GO:0050727	regulation of inflammatory response	17	CFB, C5, APOA1, APOE, C9, VTN, SERPING1, C2, C8G, C4A, C4B, SAA1, C6, LBP, CFP, ADIPOQ, PGLYRP2	35	CFH, F12, CFB, SERPINC1, AGT, A2M, C3, C5, APOA1, APOE, APCS, C9, AHSG, KLKB1, VTN, APOD, SERPING1, CFI, C2, PROS1, C8A, C8B, C8G, C4A, C4B, SAA1, C7, C6, LBP, C4BPB, CFP, SERPINF1, ADIPOQ, PGLYRP2, S100A9	1.51638	0.00903957
GO:0031347	regulation of defense response	19	CFB, C5, APOA1, APOE, C9, HPX, VTN, SERPING1, C2, C8G, CD14, C4A, C4B, SAA1, C6, LBP, CFP, ADIPOQ, PGLYRP2	38	CFH, F12, CFB, SERPINC1, AGT, A2M, C3, C5, APOA1, APOE, APCS, C9, AHSG, HPX, KLKB1, VTN, APOD, SERPING1, CFI, C2, PROS1, C8A, C8B, C8G, CD14, C4A, C4B, SAA1, C7, C6, LBP, C4BPB, CFP, SERPINF1, B2M, ADIPOQ, PGLYRP2, S100A9	1.56098	0.00344455
GO:2000257	regulation of protein activation cascade	11	CFB, C5, C9, VTN, SERPING1, C2, C8G, C4A, C4B, C6, CFP	22	CFH, CFB, SERPINC1, A2M, C3, C5, FGA, C9, VTN, SERPING1, CFI, C2, PROS1, C8A, C8B, C8G, C4A, C4B, C7, C6, C4BPB, CFP	1.56098	0.0295631
GO:0009617	response to bacterium	8	HP, SERPINA1, CD14, C4A, C4B, LBP, CFP, PGLYRP2	15	HP, HPR, SERPINA1, PPBP, PF4, APOB, CD14, C4A, C4B, LBP, CFP, B2M, PGLYRP2, S100A9, CRP	1.66504	0.0422437
GO:0002697	regulation of immune effector process	15	CFB, C5, APOA1, C9, HPX, VTN, SERPING1, C2, C8G, C4A, C4B, C6, LBP, CFP, PGLYRP2	28	CFH, CFB, A2M, C3, C5, APOA1, APOA2, C9, RBP4, HPX, VTN, SERPING1, CFI, C2, PROS1, C8A, C8B, C8G, C4A, C4B, C7, C6, LBP, C4BPB, AZGP1, CFP, B2M, PGLYRP2	1.67247	0.00478944
GO:0006897	endocytosis	17	HP, APOA1, APOE, APOC1, APOC3, HPX, VTN, C2, CD14, C4A, C4B, SAA1, LBP, HBB, HBA1, LGALS3BP, ADIPOQ	31	APOL1, CD5L, FCN3, HP, HPR, C3, APOA1, APOE, APOC1, APOC2, APOC3, AMBP, AHSG, ALB, HPX, VTN, APOB, CFI, C2, THBS1, CD14, C4A, C4B, SAA1, LBP, C4BPB, HBB, HBA1, LGALS3BP, ADIPOQ, CRP	1.71204	0.00168171
GO:0030449	regulation of complement activation	11	CFB, C5, C9, VTN, SERPING1, C2, C8G, C4A, C4B, C6, CFP	20	CFH, CFB, A2M, C3, C5, C9, VTN, SERPING1, CFI, C2, PROS1, C8A, C8B, C8G, C4A, C4B, C7, C6, C4BPB, CFP	1.71707	0.0135433
GO:0002920	regulation of humoral immune response	12	CFB, C5, C9, HPX, VTN, SERPING1, C2, C8G, C4A, C4B, C6, CFP	21	CFH, CFB, A2M, C3, C5, C9, HPX, VTN, SERPING1, CFI, C2, PROS1, C8A, C8B, C8G, C4A, C4B, C7, C6, C4BPB, CFP	1.78397	0.00658353
GO:0006898	receptor-mediated endocytosis	11	HP, APOA1, APOE, APOC1, APOC3, HPX, VTN, SAA1, HBB, HBA1, LGALS3BP	19	APOL1, CD5L, HP, HPR, APOA1, APOE, APOC1, APOC2, APOC3, AMBP, ALB, HPX, VTN, APOB, CFI, SAA1, HBB, HBA1, LGALS3BP	1.80745	0.00840882
GO:0009991	response to extracellular stimulus	6	APOA1, APOE, APOC3, SERPINA7, C2, ADIPOQ	10	SERPINC1, APOA1, APOE, APOC3, ALB, SERPINA7, GSN, C2, PON1, ADIPOQ	1.87317	0.0441202
GO:0031667	response to nutrient levels	6	APOA1, APOE, APOC3, SERPINA7, C2, ADIPOQ	10	SERPINC1, APOA1, APOE, APOC3, ALB, SERPINA7, GSN, C2, PON1, ADIPOQ	1.87317	0.0441202
GO:0060627	regulation of vesicle-mediated transport	8	APOC1, APOC3, VTN, C2, CD14, C4A, C4B, ADIPOQ	13	C3, APOC1, APOC2, APOC3, FGA, AHSG, VTN, C2, CD14, C4A, C4B, C4BPB, ADIPOQ	1.9212	0.0166761
GO:0030100	regulation of endocytosis	8	APOC1, APOC3, VTN, C2, CD14, C4A, C4B, ADIPOQ	12	C3, APOC1, APOC2, APOC3, AHSG, VTN, C2, CD14, C4A, C4B, C4BPB, ADIPOQ	2.0813	0.008964
GO:0009890	negative regulation of biosynthetic process	5	APOE, APOC1, APOC3, ANG, ADIPOQ	7	FCN3, APOE, APOC1, APOC3, PF4, ANG, ADIPOQ	2.22997	0.0296585
GO:0045807	positive regulation of endocytosis	5	VTN, C2, CD14, C4A, C4B	7	C3, AHSG, VTN, C2, CD14, C4A, C4B	2.22997	0.0296585
GO:0042180	cellular ketone metabolic process	6	APOA1, APOC1, APOC3, HPX, VTN, ADIPOQ	8	AGT, APOA1, APOC1, APOC2, APOC3, HPX, VTN, ADIPOQ	2.34146	0.0117654
GO:0010565	regulation of cellular ketone metabolic process	6	APOA1, APOC1, APOC3, HPX, VTN, ADIPOQ	8	AGT, APOA1, APOC1, APOC2, APOC3, HPX, VTN, ADIPOQ	2.34146	0.0117654
GO:0031327	negative regulation of cellular biosynthetic process	4	APOC1, APOC3, ANG, ADIPOQ	5	FCN3, APOC1, APOC3, ANG, ADIPOQ	2.49756	0.0333016
GO:0033238	regulation of cellular amine metabolic process	4	APOC1, HPX, VTN, ADIPOQ	5	AGT, APOC1, HPX, VTN, ADIPOQ	2.49756	0.0333016
GO:0045088	regulation of innate immune response	5	HPX, SERPING1, CD14, LBP, PGLYRP2	6	A2M, HPX, SERPING1, CD14, LBP, PGLYRP2	2.60163	0.0120211
GO:0007265	Ras protein signal transduction	3	APOA1, APOE, APOC3	3	APOA1, APOE, APOC3	3.12195	0.0312266
GO:0007266	Rho protein signal transduction	3	APOA1, APOE, APOC3	3	APOA1, APOE, APOC3	3.12195	0.0312266
GO:0032488	Cdc42 protein signal transduction	3	APOA1, APOE, APOC3	3	APOA1, APOE, APOC3	3.12195	0.0312266
GO:0046578	regulation of Ras protein signal transduction	3	APOA1, APOE, APOC3	3	APOA1, APOE, APOC3	3.12195	0.0312266
GO:0035023	regulation of Rho protein signal transduction	3	APOA1, APOE, APOC3	3	APOA1, APOE, APOC3	3.12195	0.0312266
GO:0032489	regulation of Cdc42 protein signal transduction	3	APOA1, APOE, APOC3	3	APOA1, APOE, APOC3	3.12195	0.0312266
GO:0051180	vitamin transport	3	APOA1, GC, AFM	3	APOA1, GC, AFM	3.12195	0.0312266
GO:0055123	digestive system development	3	APOA1, VTN, ADIPOQ	3	APOA1, VTN, ADIPOQ	3.12195	0.0312266
GO:0048565	digestive tract development	3	APOA1, VTN, ADIPOQ	3	APOA1, VTN, ADIPOQ	3.12195	0.0312266
GO:0048546	digestive tract morphogenesis	3	APOA1, VTN, ADIPOQ	3	APOA1, VTN, ADIPOQ	3.12195	0.0312266
GO:0007369	gastrulation	3	APOA1, VTN, ADIPOQ	3	APOA1, VTN, ADIPOQ	3.12195	0.0312266
GO:0051055	negative regulation of lipid biosynthetic process	3	APOE, APOC1, APOC3	3	APOE, APOC1, APOC3	3.12195	0.0312266
GO:0032490	detection of molecule of bacterial origin	3	C4A, C4B, LBP	3	C4A, C4B, LBP	3.12195	0.0312266
GO:0050715	positive regulation of cytokine secretion	3	C5, CD14, SAA1	3	C5, CD14, SAA1	3.12195	0.0312266
GO:0032722	positive regulation of chemokine production	3	C5, LBP, ADIPOQ	3	C5, LBP, ADIPOQ	3.12195	0.0312266
GO:0002218	activation of innate immune response	3	CD14, LBP, PGLYRP2	3	CD14, LBP, PGLYRP2	3.12195	0.0312266
GO:0002758	innate immune response-activating signal transduction	3	CD14, LBP, PGLYRP2	3	CD14, LBP, PGLYRP2	3.12195	0.0312266
GO:0002221	pattern recognition receptor signaling pathway	3	CD14, LBP, PGLYRP2	3	CD14, LBP, PGLYRP2	3.12195	0.0312266
GO:0051291	protein heterooligomerization	3	HBB, HBA1, ADIPOQ	3	HBB, HBA1, ADIPOQ	3.12195	0.0312266
GO:0009595	detection of biotic stimulus	4	C4A, C4B, LBP, PGLYRP2	4	C4A, C4B, LBP, PGLYRP2	3.12195	0.00949288
GO:0098581	detection of external biotic stimulus	4	C4A, C4B, LBP, PGLYRP2	4	C4A, C4B, LBP, PGLYRP2	3.12195	0.00949288
GO:0045089	positive regulation of innate immune response	4	HPX, CD14, LBP, PGLYRP2	4	HPX, CD14, LBP, PGLYRP2	3.12195	0.00949288
GO:0042060	wound healing	7	SERPINA1, APOA1, APOE, VTN, SERPING1, SAA1, HBB	38	F2, F9, F10, PLG, F12, SERPINC1, SERPINA1, A2M, KNG1, APOA1, APOE, FGA, APCS, APOH, ALB, PPBP, PF4, KLKB1, VTN, APOB, VWF, APOD, SERPING1, F13B, SERPIND1, GSN, PROS1, THBS1, SERPINF2, SAA1, CLU, F5, C4BPB, PROZ, HBB, CPB2, HBD, CRP	0.575096	0.0163328
GO:0032501	multicellular organismal process	19	SERPINA1, SERPINA3, C5, APOA1, APOE, APOC1, APOC3, LRG1, ANG, VTN, SERPING1, SERPINA7, CD14, SAA1, C6, LBP, HBB, ADIPOQ, PGLYRP2	76	ATRN, APOM, F2, F9, F10, PLG, F12, SERPINC1, SERPINA1, SERPINA3, AGT, A2M, C3, C5, CST3, KNG1, APOA1, APOE, APOA2, APOC1, APOC2, APOC3, FGA, APCS, C1QB, C1QC, APOH, LRG1, RBP4, AMBP, AHSG, ALB, PPBP, PF4, ANG, KLKB1, VTN, APOB, LCAT, VWF, APOD, SERPING1, F13B, SERPINA7, SERPIND1, GSN, PROS1, THBS1, CD14, SERPINF2, SAA1, CLU, F5, C6, IGFBP3, LBP, C4BPB, PROZ, FBLN1, AZGP1, SERPINF1, SEPP1, LUM, B2…	0.780488	0.018919
GO:0043062	extracellular structure organization	1	VTN	14	PLG, AGT, A2M, CST3, FGA, TTR, KLKB1, VTN, VWF, THBS1, SERPINF2, FBLN1, LUM, CPB2	0.222997	0.0241248
GO:0030198	extracellular matrix organization	1	VTN	14	PLG, AGT, A2M, CST3, FGA, TTR, KLKB1, VTN, VWF, THBS1, SERPINF2, FBLN1, LUM, CPB2	0.222997	0.0241248
GO:0044707	single-multicellular organism process	19	SERPINA1, SERPINA3, C5, APOA1, APOE, APOC1, APOC3, LRG1, ANG, VTN, SERPING1, SERPINA7, CD14, SAA1, C6, LBP, HBB, ADIPOQ, PGLYRP2	74	ATRN, APOM, F2, F9, F10, PLG, F12, SERPINC1, SERPINA1, SERPINA3, AGT, A2M, C3, C5, CST3, KNG1, APOA1, APOE, APOA2, APOC1, APOC2, APOC3, FGA, APCS, C1QB, C1QC, APOH, LRG1, RBP4, AHSG, ALB, PPBP, PF4, ANG, KLKB1, VTN, APOB, LCAT, VWF, APOD, SERPING1, F13B, SERPINA7, SERPIND1, GSN, PROS1, THBS1, CD14, SERPINF2, SAA1, CLU, F5, C6, IGFBP3, LBP, C4BPB, PROZ, FBLN1, AZGP1, SERPINF1, SEPP1, LUM, B2M, HBB…	0.801582	0.0305664
GO:0048513	organ development	4	APOA1, ANG, ADIPOQ, PGLYRP2	25	ATRN, PLG, AGT, APOA1, APOA2, APCS, C1QB, C1QC, RBP4, AHSG, PF4, ANG, VWF, APOD, THBS1, SERPINF1, SEPP1, LUM, B2M, GPLD1, ADIPOQ, ECM1, PI16, CPB2, PGLYRP2	0.499512	0.0305725
GO:0044238	primary metabolic process	29	HP, CFB, SERPINA1, SERPINA3, C5, APOA1, APOE, APOC1, APOC3, C9, GC, HPX, ANG, VTN, SERPING1, SERPINA7, C2, C8G, SERPINA6, C1S, C4A, C4B, C6, LBP, ITIH1, CFP, ITIH3, APOF, ADIPOQ	103	CFH, APOL1, ZNF749, FCN3, APOM, F2, C1R, HP, HPR, F9, F10, PLG, F12, CFB, SERPINC1, SERPINA1, SERPINA3, AGT, A2M, C3, C5, CST3, KNG1, APOA1, APOE, APOA2, APOC1, APOC2, APOC3, FGA, APCS, C1QA, C1QB, C1QC, C9, APOH, RBP4, AMBP, AHSG, TTR, ALB, GC, PF4, HPX, ANG, KLKB1, VTN, APOB, LCAT, VWF, APOD, SERPING1, CFI, SERPINA7, SERPIND1, C2, PROS1, C8A, C8B, C8G, THBS1, SERPINA6, SERPINF2, C1S, C4A, C4B, …	0.878996	0.0321952
GO:0048856	anatomical structure development	9	C5, APOA1, APOE, LRG1, ANG, VTN, C6, ADIPOQ, PGLYRP2	42	ATRN, F2, PLG, AGT, C3, C5, CST3, APOA1, APOE, APOA2, FGA, APCS, C1QB, C1QC, APOH, LRG1, RBP4, AHSG, PF4, ANG, VTN, APOB, VWF, APOD, GSN, THBS1, SERPINF2, CLU, C6, IGFBP3, SERPINF1, SEPP1, LUM, B2M, GPLD1, ADIPOQ, ECM1, PI16, CPB2, PGLYRP2, SHBG, CRP	0.66899	0.0325185
GO:0043170	macromolecule metabolic process	28	HP, CFB, SERPINA1, SERPINA3, C5, APOA1, APOE, APOC1, APOC3, C9, HPX, ANG, VTN, SERPING1, SERPINA7, C2, C8G, SERPINA6, C1S, C4A, C4B, C6, LBP, ITIH1, CFP, ITIH3, ADIPOQ, PGLYRP2	100	CFH, APOL1, ZNF749, FCN3, APOM, F2, C1R, HP, HPR, F9, F10, PLG, F12, CFB, SERPINC1, SERPINA1, SERPINA3, AGT, A2M, C3, C5, CST3, KNG1, APOA1, APOE, APOA2, APOC1, APOC2, APOC3, FGA, APCS, C1QA, C1QB, C1QC, C9, APOH, AMBP, AHSG, ALB, PF4, HPX, ANG, KLKB1, VTN, APOB, LCAT, VWF, APOD, SERPING1, CFI, SERPINA7, SERPIND1, C2, PROS1, C8A, C8B, C8G, THBS1, SERPINA6, SERPINF2, C1S, C4A, C4B, C7, CLU, F5, C6…	0.874146	0.0342229
GO:0022414	reproductive process	1	ANG	13	PLG, AGT, RBP4, AMBP, ANG, APOB, VWF, FBLN1, SERPINF1, SEPP1, FETUB, MST1, SHBG	0.24015	0.0343491
GO:0071704	organic substance metabolic process	30	HP, CFB, SERPINA1, SERPINA3, C5, APOA1, APOE, APOC1, APOC3, C9, GC, HPX, ANG, VTN, SERPING1, SERPINA7, C2, C8G, SERPINA6, C1S, C4A, C4B, C6, LBP, ITIH1, CFP, ITIH3, APOF, ADIPOQ, PGLYRP2	105	CFH, APOL1, ZNF749, FCN3, APOM, F2, C1R, HP, HPR, F9, F10, PLG, F12, CFB, SERPINC1, SERPINA1, SERPINA3, AGT, A2M, C3, C5, CST3, KNG1, APOA1, APOE, APOA2, APOC1, APOC2, APOC3, FGA, APCS, C1QA, C1QB, C1QC, C9, APOH, RBP4, AMBP, AHSG, TTR, ALB, GC, PF4, HPX, ANG, KLKB1, VTN, APOB, LCAT, VWF, APOD, SERPING1, CFI, SERPINA7, SERPIND1, C2, PROS1, C8A, C8B, C8G, THBS1, SERPINA6, SERPINF2, C1S, C4A, C4B, …	0.891986	0.040626
GO:0050817	coagulation	7	SERPINA1, APOA1, APOE, VTN, SERPING1, SAA1, HBB	34	F2, F9, F10, PLG, F12, SERPINC1, SERPINA1, A2M, KNG1, APOA1, APOE, FGA, APOH, ALB, PPBP, PF4, KLKB1, VTN, APOB, VWF, SERPING1, F13B, SERPIND1, PROS1, THBS1, SERPINF2, SAA1, CLU, F5, C4BPB, PROZ, HBB, CPB2, HBD	0.642755	0.0435389
GO:0050878	regulation of body fluid levels	7	SERPINA1, APOA1, APOE, VTN, SERPING1, SAA1, HBB	34	F2, F9, F10, PLG, F12, SERPINC1, SERPINA1, A2M, KNG1, APOA1, APOE, FGA, APOH, ALB, PPBP, PF4, KLKB1, VTN, APOB, VWF, SERPING1, F13B, SERPIND1, PROS1, THBS1, SERPINF2, SAA1, CLU, F5, C4BPB, PROZ, HBB, CPB2, HBD	0.642755	0.0435389
GO:0007599	hemostasis	7	SERPINA1, APOA1, APOE, VTN, SERPING1, SAA1, HBB	34	F2, F9, F10, PLG, F12, SERPINC1, SERPINA1, A2M, KNG1, APOA1, APOE, FGA, APOH, ALB, PPBP, PF4, KLKB1, VTN, APOB, VWF, SERPING1, F13B, SERPIND1, PROS1, THBS1, SERPINF2, SAA1, CLU, F5, C4BPB, PROZ, HBB, CPB2, HBD	0.642755	0.0435389
GO:0007596	blood coagulation	7	SERPINA1, APOA1, APOE, VTN, SERPING1, SAA1, HBB	34	F2, F9, F10, PLG, F12, SERPINC1, SERPINA1, A2M, KNG1, APOA1, APOE, FGA, APOH, ALB, PPBP, PF4, KLKB1, VTN, APOB, VWF, SERPING1, F13B, SERPIND1, PROS1, THBS1, SERPINF2, SAA1, CLU, F5, C4BPB, PROZ, HBB, CPB2, HBD	0.642755	0.0435389
GO:0065008	regulation of biological quality	16	CP, SERPINA1, SERPINA3, C5, APOA1, APOE, APOC3, C9, HPX, ANG, VTN, SERPING1, SERPINA7, SAA1, HBB, ADIPOQ	63	APOL1, ATRN, APOM, CP, F2, F9, F10, PLG, F12, SERPINC1, SERPINA1, SERPINA3, AGT, A2M, C3, C5, KNG1, APOA1, APOE, APOA2, APOC2, APOC3, FGA, APCS, C9, APOH, RBP4, TTR, ALB, PPBP, PF4, HPX, ANG, KLKB1, VTN, APOB, LCAT, VWF, SERPING1, F13B, SERPINA7, SERPIND1, GSN, PROS1, THBS1, SERPINF2, SAA1, C7, CLU, F5, C4BPB, CPN2, PROZ, AZGP1, SERPINF1, B2M, HBB, GPLD1, ADIPOQ, CPB2, S100A9, HBD, CRP	0.792877	0.0436595
GO:0032502	developmental process	11	C5, APOA1, APOE, LRG1, ANG, VTN, SERPING1, SERPINA7, C6, ADIPOQ, PGLYRP2	47	ATRN, F2, PLG, AGT, A2M, C3, C5, CST3, APOA1, APOE, APOA2, FGA, APCS, C1QB, C1QC, APOH, LRG1, RBP4, AHSG, PF4, ANG, VTN, APOB, VWF, APOD, SERPING1, SERPINA7, GSN, THBS1, SERPINF2, CLU, C6, IGFBP3, FBLN1, SERPINF1, SEPP1, LUM, B2M, GPLD1, ADIPOQ, ECM1, PI16, CPB2, PGLYRP2, MST1, SHBG, CRP	0.730669	0.0448718
GO:0072378	blood coagulation, fibrin clot formation	1	SERPING1	12	F2, F9, F10, F12, SERPINC1, A2M, KNG1, FGA, APOH, KLKB1, VWF, SERPING1	0.260163	0.0483947
GO:0051050	positive regulation of transport	10	C5, APOE, ANG, VTN, C2, CD14, C4A, C4B, SAA1, ADIPOQ	21	F2, AGT, C3, C5, KNG1, APOE, FGA, RBP4, AHSG, ANG, VTN, C2, CD14, C4A, C4B, SAA1, PON1, GPLD1, ADIPOQ, CPB2, S100A9	1.48664	0.0510202
GO:0008202	steroid metabolic process	7	APOA1, APOE, APOC1, APOC3, GC, SERPINA6, APOF	13	APOL1, AGT, APOA1, APOE, APOA2, APOC1, APOC3, ALB, GC, APOB, LCAT, SERPINA6, APOF	1.68105	0.0536252
GO:0051606	detection of stimulus	7	APOA1, APOE, APOC3, C4A, C4B, LBP, PGLYRP2	13	APOA1, APOE, APOA2, APOC2, APOC3, RBP4, TTR, APOB, C4A, C4B, LBP, AZGP1, PGLYRP2	1.68105	0.0536252
GO:0006820	anion transport	7	C5, APOA1, APOE, APOC1, APOC3, HBB, HBA1	13	APOL1, C5, APOA1, APOE, APOA2, APOC1, APOC2, APOC3, ALB, THBS1, HBB, HBA1, CA1	1.68105	0.0536252
GO:0006468	protein phosphorylation	7	C5, APOA1, APOE, HPX, ANG, VTN, ADIPOQ	13	F2, AGT, C3, C5, APOA1, APOE, HPX, ANG, VTN, THBS1, CLU, IGFBP3, ADIPOQ	1.68105	0.0536252
GO:0031399	regulation of protein modification process	7	C5, APOA1, APOE, HPX, ANG, VTN, ADIPOQ	13	F2, AGT, C3, C5, APOA1, APOE, HPX, ANG, VTN, THBS1, CLU, IGFBP3, ADIPOQ	1.68105	0.0536252
GO:0001932	regulation of protein phosphorylation	7	C5, APOA1, APOE, HPX, ANG, VTN, ADIPOQ	13	F2, AGT, C3, C5, APOA1, APOE, HPX, ANG, VTN, THBS1, CLU, IGFBP3, ADIPOQ	1.68105	0.0536252
GO:0044767	single-organism developmental process	11	C5, APOA1, APOE, LRG1, ANG, VTN, SERPING1, SERPINA7, C6, ADIPOQ, PGLYRP2	46	ATRN, F2, PLG, AGT, A2M, C3, C5, APOA1, APOE, APOA2, FGA, APCS, C1QB, C1QC, APOH, LRG1, RBP4, AHSG, PF4, ANG, VTN, APOB, VWF, APOD, SERPING1, SERPINA7, GSN, THBS1, SERPINF2, CLU, C6, IGFBP3, FBLN1, SERPINF1, SEPP1, LUM, B2M, GPLD1, ADIPOQ, ECM1, PI16, CPB2, PGLYRP2, MST1, SHBG, CRP	0.746554	0.0541987
GO:1902578	single-organism localization	23	CP, SERPINA1, C5, APOA1, APOE, APOC1, APOC3, GC, HPX, ANG, SERPING1, SERPINA7, C2, CD14, C4A, C4B, SAA1, LBP, AFM, HBB, HBA1, APOF, ADIPOQ	60	APOL1, FCN3, APOM, CP, F2, PLG, SERPINA1, AGT, A2M, C3, C5, KNG1, APOA1, APOE, APOA2, APOC1, APOC2, APOC3, FGA, APOH, RBP4, AHSG, TTR, ALB, GC, PPBP, PF4, HPX, ANG, APOB, LCAT, VWF, APOD, SERPING1, SERPINA7, C2, PROS1, THBS1, CD14, SERPINF2, C4A, C4B, SAA1, CLU, F5, LBP, C4BPB, AZGP1, PON1, AFM, HBB, HBA1, GPLD1, APOF, ADIPOQ, CPB2, CA1, S100A9, HBD, CRP	1.19675	0.0544597
GO:0044765	single-organism transport	23	CP, SERPINA1, C5, APOA1, APOE, APOC1, APOC3, GC, HPX, ANG, SERPING1, SERPINA7, C2, CD14, C4A, C4B, SAA1, LBP, AFM, HBB, HBA1, APOF, ADIPOQ	60	APOL1, FCN3, APOM, CP, F2, PLG, SERPINA1, AGT, A2M, C3, C5, KNG1, APOA1, APOE, APOA2, APOC1, APOC2, APOC3, FGA, APOH, RBP4, AHSG, TTR, ALB, GC, PPBP, PF4, HPX, ANG, APOB, LCAT, VWF, APOD, SERPING1, SERPINA7, C2, PROS1, THBS1, CD14, SERPINF2, C4A, C4B, SAA1, CLU, F5, LBP, C4BPB, AZGP1, PON1, AFM, HBB, HBA1, GPLD1, APOF, ADIPOQ, CPB2, CA1, S100A9, HBD, CRP	1.19675	0.0544597
GO:0070887	cellular response to chemical stimulus	12	HP, C5, APOA1, APOE, APOC3, LRG1, HPX, VTN, CD14, SAA1, LBP, ADIPOQ	27	HP, HPR, AGT, C5, APOA1, APOE, APOC3, LRG1, AHSG, PPBP, PF4, HPX, VTN, APOB, GSN, THBS1, CD14, SAA1, LBP, SERPINF1, B2M, GPLD1, ADIPOQ, ECM1, CPB2, S100A9, CRP	1.38753	0.0553383
GO:0007584	response to nutrient	5	APOA1, APOC3, SERPINA7, C2, ADIPOQ	8	SERPINC1, APOA1, APOC3, ALB, SERPINA7, GSN, C2, ADIPOQ	1.95122	0.0555587
GO:0032371	regulation of sterol transport	5	APOA1, APOE, APOC1, APOC3, ADIPOQ	8	APOA1, APOE, APOA2, APOC1, APOC2, APOC3, PON1, ADIPOQ	1.95122	0.0555587
GO:0032374	regulation of cholesterol transport	5	APOA1, APOE, APOC1, APOC3, ADIPOQ	8	APOA1, APOE, APOA2, APOC1, APOC2, APOC3, PON1, ADIPOQ	1.95122	0.0555587
GO:0051338	regulation of transferase activity	5	C5, APOA1, APOE, ANG, ADIPOQ	8	AGT, C5, APOA1, APOE, ANG, THBS1, CLU, ADIPOQ	1.95122	0.0555587
GO:0009790	embryo development	5	C5, APOA1, VTN, C6, ADIPOQ	8	PLG, C5, APOA1, RBP4, VTN, APOB, C6, ADIPOQ	1.95122	0.0555587
GO:0051049	regulation of transport	13	C5, APOA1, APOE, APOC1, APOC3, ANG, VTN, C2, CD14, C4A, C4B, SAA1, ADIPOQ	30	F2, AGT, C3, C5, KNG1, APOA1, APOE, APOA2, APOC1, APOC2, APOC3, FGA, RBP4, AHSG, ANG, VTN, APOD, C2, THBS1, CD14, C4A, C4B, SAA1, C4BPB, PON1, GPLD1, ADIPOQ, CPB2, S100A9, CRP	1.35285	0.0565227
GO:0006811	ion transport	8	CP, C5, APOA1, APOE, APOC1, APOC3, HBB, HBA1	16	APOL1, CP, F2, AGT, C5, APOA1, APOE, APOA2, APOC1, APOC2, APOC3, ALB, THBS1, HBB, HBA1, CA1	1.56098	0.059814
GO:0042221	response to chemical	20	HP, SERPINA1, C5, APOA1, APOE, APOC3, LRG1, HPX, ANG, VTN, SERPINA7, C2, CD14, C4A, C4B, SAA1, LBP, HBB, HBA1, ADIPOQ	52	APOM, HP, HPR, F12, SERPINC1, SERPINA1, AGT, C5, APOA1, APOE, APOA2, APOC3, FGA, LRG1, RBP4, AHSG, ALB, PPBP, PF4, HPX, ANG, VTN, APOB, APOD, SERPINA7, SERPIND1, GSN, C2, THBS1, CD14, SERPINF2, C4A, C4B, SAA1, CLU, CPN1, LBP, GPX3, AZGP1, PON1, SERPINF1, LUM, B2M, HBB, HBA1, GPLD1, ITIH4, ADIPOQ, ECM1, CPB2, S100A9, CRP	1.20075	0.0669641
GO:0044702	single organism reproductive process	1	ANG	11	PLG, AGT, RBP4, ANG, APOB, VWF, FBLN1, SERPINF1, FETUB, MST1, SHBG	0.283814	0.0674069
GO:0007597	blood coagulation, intrinsic pathway	1	SERPING1	11	F2, F9, F10, F12, SERPINC1, A2M, KNG1, APOH, KLKB1, VWF, SERPING1	0.283814	0.0674069
GO:0019752	carboxylic acid metabolic process	6	APOA1, APOC1, APOC3, HPX, VTN, ADIPOQ	11	AGT, C3, APOA1, APOC1, APOC2, APOC3, ALB, HPX, VTN, PON1, ADIPOQ	1.70288	0.0682741
GO:0033344	cholesterol efflux	6	APOA1, APOE, APOC1, APOC3, APOF, ADIPOQ	11	APOM, APOA1, APOE, APOA2, APOC1, APOC2, APOC3, APOB, PON1, APOF, ADIPOQ	1.70288	0.0682741
GO:0015711	organic anion transport	6	APOA1, APOE, APOC1, APOC3, HBB, HBA1	11	APOA1, APOE, APOA2, APOC1, APOC2, APOC3, ALB, THBS1, HBB, HBA1, CA1	1.70288	0.0682741
GO:0051051	negative regulation of transport	6	C5, APOA1, APOE, APOC1, APOC3, ADIPOQ	11	AGT, C5, APOA1, APOE, APOA2, APOC1, APOC2, APOC3, APOD, THBS1, ADIPOQ	1.70288	0.0682741
GO:1903034	regulation of response to wounding	17	CFB, C5, APOA1, APOE, C9, VTN, SERPING1, C2, C8G, C4A, C4B, SAA1, C6, LBP, CFP, ADIPOQ, PGLYRP2	43	CFH, F2, PLG, F12, CFB, SERPINC1, AGT, A2M, C3, C5, KNG1, APOA1, APOE, FGA, APCS, C9, APOH, AHSG, KLKB1, VTN, APOD, SERPING1, CFI, C2, PROS1, C8A, C8B, C8G, THBS1, SERPINF2, C4A, C4B, SAA1, C7, C6, LBP, C4BPB, CFP, SERPINF1, ADIPOQ, CPB2, PGLYRP2, S100A9	1.23426	0.0688876
GO:0006959	humoral immune response	13	CFB, C5, C9, HPX, VTN, SERPING1, C2, C8G, C1S, C4A, C4B, C6, CFP	31	CFH, FCN3, C1R, CFB, A2M, C3, C5, C1QA, C1QB, C1QC, C9, HPX, VTN, SERPING1, CFI, C2, PROS1, C8A, C8B, C8G, C1S, C4A, C4B, C7, CLU, C6, C4BPB, CFP, CFHR1, C1RL, CRP	1.30921	0.069532
GO:0019538	protein metabolic process	27	HP, CFB, SERPINA1, SERPINA3, C5, APOA1, APOE, APOC1, APOC3, C9, HPX, ANG, VTN, SERPING1, SERPINA7, C2, C8G, SERPINA6, C1S, C4A, C4B, C6, LBP, ITIH1, CFP, ITIH3, ADIPOQ	94	CFH, APOL1, FCN3, APOM, F2, C1R, HP, HPR, F9, F10, PLG, F12, CFB, SERPINC1, SERPINA1, SERPINA3, AGT, A2M, C3, C5, CST3, KNG1, APOA1, APOE, APOA2, APOC1, APOC2, APOC3, FGA, APCS, C1QA, C1QB, C1QC, C9, APOH, AMBP, AHSG, ALB, HPX, ANG, KLKB1, VTN, APOB, LCAT, VWF, APOD, SERPING1, CFI, SERPINA7, SERPIND1, C2, PROS1, C8A, C8B, C8G, THBS1, SERPINA6, SERPINF2, C1S, C4A, C4B, C7, CLU, F5, C6, CPN1, IGFBP…	0.896731	0.0696891
GO:0019217	regulation of fatty acid metabolic process	4	APOA1, APOC1, APOC3, ADIPOQ	6	AGT, APOA1, APOC1, APOC2, APOC3, ADIPOQ	2.0813	0.0698522
GO:0015748	organophosphate ester transport	4	APOA1, APOE, APOC1, APOC3	6	APOA1, APOE, APOA2, APOC1, APOC2, APOC3	2.0813	0.0698522
GO:0015914	phospholipid transport	4	APOA1, APOE, APOC1, APOC3	6	APOA1, APOE, APOA2, APOC1, APOC2, APOC3	2.0813	0.0698522
GO:0033700	phospholipid efflux	4	APOA1, APOE, APOC1, APOC3	6	APOA1, APOE, APOA2, APOC1, APOC2, APOC3	2.0813	0.0698522
GO:0050707	regulation of cytokine secretion	4	C5, APOA1, CD14, SAA1	6	C5, APOA1, APOA2, CD14, SAA1, CRP	2.0813	0.0698522
GO:0048731	system development	9	C5, APOA1, APOE, LRG1, ANG, VTN, C6, ADIPOQ, PGLYRP2	38	ATRN, F2, PLG, AGT, C3, C5, APOA1, APOE, APOA2, APCS, C1QB, C1QC, APOH, LRG1, RBP4, AHSG, PF4, ANG, VTN, APOB, VWF, APOD, GSN, THBS1, SERPINF2, CLU, C6, SERPINF1, SEPP1, LUM, B2M, GPLD1, ADIPOQ, ECM1, PI16, CPB2, PGLYRP2, CRP	0.739409	0.0715979
GO:0007275	multicellular organismal development	10	C5, APOA1, APOE, LRG1, ANG, VTN, SERPINA7, C6, ADIPOQ, PGLYRP2	41	ATRN, F2, PLG, AGT, C3, C5, APOA1, APOE, APOA2, APCS, C1QB, C1QC, APOH, LRG1, RBP4, AHSG, PF4, ANG, VTN, APOB, VWF, APOD, SERPINA7, GSN, THBS1, SERPINF2, CLU, C6, FBLN1, SERPINF1, SEPP1, LUM, B2M, GPLD1, ADIPOQ, ECM1, PI16, CPB2, PGLYRP2, MST1, CRP	0.761452	0.0739033
GO:0051093	negative regulation of developmental process	3	APOE, ADIPOQ, PGLYRP2	18	F2, AGT, CST3, APOE, APCS, C1QC, APOH, RBP4, AHSG, PF4, THBS1, SERPINF1, ADIPOQ, ECM1, PI16, CPB2, PGLYRP2, CRP	0.520325	0.0739913
GO:0051246	regulation of protein metabolic process	23	CFB, SERPINA1, SERPINA3, C5, APOA1, APOE, C9, HPX, ANG, VTN, SERPING1, SERPINA7, C2, C8G, SERPINA6, C4A, C4B, C6, LBP, ITIH1, CFP, ITIH3, ADIPOQ	62	CFH, APOM, F2, F12, CFB, SERPINC1, SERPINA1, SERPINA3, AGT, A2M, C3, C5, CST3, KNG1, APOA1, APOE, APOA2, FGA, APCS, C9, AMBP, AHSG, HPX, ANG, KLKB1, VTN, APOD, SERPING1, CFI, SERPINA7, SERPIND1, C2, PROS1, C8A, C8B, C8G, THBS1, SERPINA6, SERPINF2, C4A, C4B, C7, CLU, C6, IGFBP3, LBP, ITIH2, ITIH1, C4BPB, FBLN1, CFP, SERPINA4, SERPINF1, GPLD1, ITIH3, ITIH4, ADIPOQ, ECM1, PI16, CPB2, FETUB, S100A9	1.15814	0.0747361
GO:0008152	metabolic process	33	CP, HP, CFB, SERPINA1, SERPINA3, C5, APOA1, APOE, APOC1, APOC3, C9, GC, HPX, ANG, VTN, SERPING1, SERPINA7, C2, C8G, SERPINA6, C1S, C4A, C4B, C6, LBP, ITIH1, CFP, HBB, HBA1, ITIH3, APOF, ADIPOQ, PGLYRP2	111	CFH, APOL1, ZNF749, FCN3, APOM, CP, F2, C1R, HP, HPR, F9, F10, PLG, F12, CFB, SERPINC1, SERPINA1, SERPINA3, AGT, A2M, C3, C5, CST3, KNG1, APOA1, APOE, APOA2, APOC1, APOC2, APOC3, FGA, APCS, C1QA, C1QB, C1QC, C9, APOH, RBP4, AMBP, AHSG, TTR, ALB, GC, PF4, HPX, ANG, KLKB1, VTN, APOB, LCAT, VWF, APOD, SERPING1, CFI, SERPINA7, SERPIND1, C2, PROS1, C8A, C8B, C8G, THBS1, SERPINA6, SERPINF2, C1S, C4A, C…	0.928148	0.0796927
GO:0009607	response to biotic stimulus	8	HP, SERPINA1, CD14, C4A, C4B, LBP, CFP, PGLYRP2	17	FCN3, HP, HPR, SERPINA1, PPBP, PF4, APOB, CD14, C4A, C4B, CLU, LBP, CFP, B2M, PGLYRP2, S100A9, CRP	1.46915	0.0796927
GO:0043207	response to external biotic stimulus	8	HP, SERPINA1, CD14, C4A, C4B, LBP, CFP, PGLYRP2	17	FCN3, HP, HPR, SERPINA1, PPBP, PF4, APOB, CD14, C4A, C4B, CLU, LBP, CFP, B2M, PGLYRP2, S100A9, CRP	1.46915	0.0796927
GO:0051707	response to other organism	8	HP, SERPINA1, CD14, C4A, C4B, LBP, CFP, PGLYRP2	17	FCN3, HP, HPR, SERPINA1, PPBP, PF4, APOB, CD14, C4A, C4B, CLU, LBP, CFP, B2M, PGLYRP2, S100A9, CRP	1.46915	0.0796927
GO:0009719	response to endogenous stimulus	8	SERPINA1, APOA1, APOE, APOC3, LRG1, ANG, SERPINA7, ADIPOQ	17	SERPINA1, APOA1, APOE, APOA2, APOC3, LRG1, RBP4, AHSG, ANG, APOB, SERPINA7, GSN, THBS1, CPN1, SERPINF1, GPLD1, ADIPOQ	1.46915	0.0796927
GO:0044763	single-organism cellular process	23	CP, HP, SERPINA1, C5, APOA1, APOE, APOC1, APOC3, LRG1, HPX, ANG, VTN, SERPING1, CD14, SAA1, LBP, CFP, HBB, HBA1, LGALS3BP, APOF, ADIPOQ, PGLYRP2	81	APOL1, CD5L, FCN3, ATRN, CP, F2, HP, HPR, F10, PLG, SERPINA1, AGT, A2M, C3, C5, CST3, KNG1, APOA1, APOE, APOA2, APOC1, APOC2, APOC3, FGA, APCS, C1QA, C1QC, APOH, LRG1, RBP4, AMBP, AHSG, TTR, ALB, PPBP, PF4, HPX, ANG, KLKB1, VTN, APOB, LCAT, VWF, APOD, SERPING1, GSN, PROS1, THBS1, CD14, SERPINF2, SAA1, C7, CLU, F5, IGFBP3, LBP, GPX3, FBLN1, AZGP1, PON1, CFP, IGFALS, SERPINF1, LUM, B2M, HBB, HBA1, …	0.88648	0.0796937
GO:0002684	positive regulation of immune system process	16	CFB, C5, C9, HPX, VTN, SERPING1, C2, C8G, CD14, C1S, C4A, C4B, C6, LBP, CFP, PGLYRP2	41	CFH, FCN3, C1R, CFB, A2M, C3, C5, C1QA, C1QB, C1QC, C9, RBP4, PPBP, PF4, HPX, VTN, SERPING1, CFI, C2, PROS1, C8A, C8B, C8G, THBS1, CD14, C1S, C4A, C4B, C7, CLU, C6, LBP, C4BPB, AZGP1, CFP, B2M, GPLD1, CFHR1, PGLYRP2, C1RL, CRP	1.21832	0.0813826
GO:0032268	regulation of cellular protein metabolic process	16	SERPINA1, SERPINA3, C5, APOA1, APOE, HPX, ANG, VTN, SERPING1, SERPINA7, SERPINA6, C4A, C4B, ITIH1, ITIH3, ADIPOQ	41	F2, SERPINC1, SERPINA1, SERPINA3, AGT, A2M, C3, C5, CST3, KNG1, APOA1, APOE, AMBP, AHSG, HPX, ANG, VTN, SERPING1, SERPINA7, SERPIND1, PROS1, THBS1, SERPINA6, SERPINF2, C4A, C4B, CLU, IGFBP3, ITIH2, ITIH1, FBLN1, SERPINA4, SERPINF1, GPLD1, ITIH3, ITIH4, ADIPOQ, ECM1, PI16, FETUB, S100A9	1.21832	0.0813826
GO:0071310	cellular response to organic substance	9	APOA1, APOE, APOC3, LRG1, HPX, VTN, CD14, LBP, ADIPOQ	20	AGT, APOA1, APOE, APOC3, LRG1, AHSG, PPBP, PF4, HPX, VTN, APOB, THBS1, CD14, LBP, SERPINF1, B2M, GPLD1, ADIPOQ, ECM1, CPB2	1.40488	0.0819968
GO:0071702	organic substance transport	15	C5, APOA1, APOE, APOC1, APOC3, HPX, ANG, SERPINA7, CD14, SAA1, LBP, HBB, HBA1, APOF, ADIPOQ	38	APOL1, APOM, AGT, C3, C5, APOA1, APOE, APOA2, APOC1, APOC2, APOC3, FGA, APOH, RBP4, TTR, ALB, PPBP, HPX, ANG, APOB, LCAT, APOD, SERPINA7, THBS1, CD14, SAA1, CLU, LBP, AZGP1, PON1, HBB, HBA1, GPLD1, APOF, ADIPOQ, CA1, S100A9, CRP	1.23235	0.0821326
GO:0051346	negative regulation of hydrolase activity	14	SERPINA1, SERPINA3, C5, APOA1, APOC1, APOC3, VTN, SERPING1, SERPINA7, SERPINA6, C4A, C4B, ITIH1, ITIH3	35	SERPINC1, SERPINA1, SERPINA3, AGT, A2M, C3, C5, CST3, KNG1, APOA1, APOA2, APOC1, APOC3, APCS, AMBP, AHSG, VTN, SERPING1, SERPINA7, SERPIND1, PROS1, THBS1, SERPINA6, SERPINF2, C4A, C4B, ITIH2, ITIH1, SERPINA4, SERPINF1, ITIH3, ITIH4, ECM1, PI16, FETUB	1.24878	0.0827867
GO:0032269	negative regulation of cellular protein metabolic process	14	SERPINA1, SERPINA3, C5, APOE, ANG, VTN, SERPING1, SERPINA7, SERPINA6, C4A, C4B, ITIH1, ITIH3, ADIPOQ	35	F2, SERPINC1, SERPINA1, SERPINA3, AGT, A2M, C3, C5, CST3, KNG1, APOE, AMBP, AHSG, ANG, VTN, SERPING1, SERPINA7, SERPIND1, PROS1, THBS1, SERPINA6, SERPINF2, C4A, C4B, IGFBP3, ITIH2, ITIH1, SERPINA4, SERPINF1, ITIH3, ITIH4, ADIPOQ, ECM1, PI16, FETUB	1.24878	0.0827867
GO:0007166	cell surface receptor signaling pathway	10	C5, APOA1, APOE, APOC3, LRG1, HPX, VTN, CD14, LBP, ADIPOQ	23	F2, AGT, C3, C5, APOA1, APOE, APOC3, FGA, LRG1, AHSG, PPBP, PF4, HPX, VTN, APOD, THBS1, CD14, IGFBP3, LBP, B2M, GPLD1, ADIPOQ, ECM1	1.35737	0.0831674
GO:0019724	B cell mediated immunity	10	C5, C9, HPX, SERPING1, C2, C8G, C1S, C4A, C4B, C6	23	C1R, C3, C5, C1QA, C1QB, C1QC, C9, HPX, SERPING1, CFI, C2, C8A, C8B, C8G, C1S, C4A, C4B, C7, CLU, C6, C4BPB, C1RL, CRP	1.35737	0.0831674
GO:0016064	immunoglobulin mediated immune response	10	C5, C9, HPX, SERPING1, C2, C8G, C1S, C4A, C4B, C6	23	C1R, C3, C5, C1QA, C1QB, C1QC, C9, HPX, SERPING1, CFI, C2, C8A, C8B, C8G, C1S, C4A, C4B, C7, CLU, C6, C4BPB, C1RL, CRP	1.35737	0.0831674
GO:0002455	humoral immune response mediated by circulating immunoglobulin	10	C5, C9, HPX, SERPING1, C2, C8G, C1S, C4A, C4B, C6	23	C1R, C3, C5, C1QA, C1QB, C1QC, C9, HPX, SERPING1, CFI, C2, C8A, C8B, C8G, C1S, C4A, C4B, C7, CLU, C6, C4BPB, C1RL, CRP	1.35737	0.0831674
GO:0009888	tissue development	2	VTN, 937	14	PLG, AGT, RBP4, AHSG, VTN, APOD, GSN, THBS1, SERPINF1, LUM, GPLD1, ADIPOQ, ECM1, PI16	0.445993	0.0836327
GO:0002376	immune system process	22	HP, CFB, C5, APOA1, C9, ORM1, HPX, VTN, SERPING1, C2, C8G, CD14, C1S, C4A, C4B, SAA1, C6, LBP, ORM2, CFP, ADIPOQ, PGLYRP2	60	CFH, APOL1, FCN3, F2, C1R, HP, HPR, PLG, F12, CFB, A2M, C3, C5, APOA1, APOA2, FGA, APCS, C1QA, C1QB, C1QC, C9, RBP4, AMBP, ORM1, PPBP, PF4, HPX, VTN, APOB, APOD, SERPING1, CFI, C2, PROS1, C8A, C8B, C8G, THBS1, CD14, C1S, C4A, C4B, SAA1, C7, CLU, C6, LBP, ORM2, C4BPB, AZGP1, CFP, B2M, GPLD1, CFHR1, ADIPOQ, ECM1, PGLYRP2, C1RL, S100A9, CRP	1.14472	0.0867432
GO:0050789	regulation of biological process	36	HP, CFB, SERPINA1, SERPINA3, C5, APOA1, APOE, APOC1, APOC3, C9, LRG1, ORM1, HPX, ANG, VTN, SERPING1, SERPINA7, C2, C8G, SERPINA6, CD14, C1S, C4A, C4B, SAA1, C6, LBP, ORM2, ITIH1, CFP, HBB, HBA1, ITIH3, LGALS3BP, ADIPOQ, PGLYRP2	104	CFH, ZNF749, FCN3, ATRN, APOM, F2, C1R, HP, HPR, F10, PLG, F12, CFB, SERPINC1, SERPINA1, SERPINA3, AGT, A2M, C3, C5, CST3, KNG1, APOA1, APOE, APOA2, APOC1, APOC2, APOC3, FGA, APCS, C1QA, C1QB, C1QC, C9, APOH, LRG1, RBP4, AMBP, ORM1, AHSG, TTR, ALB, PPBP, PF4, HPX, ANG, KLKB1, VTN, APOB, LCAT, APOD, SERPING1, CFI, SERPINA7, SERPIND1, GSN, C2, PROS1, C8A, C8B, C8G, THBS1, SERPINA6, CD14, SERPINF2, …	1.08068	0.0867605
GO:0060192	negative regulation of lipase activity	3	APOA1, APOC1, APOC3	4	APOA1, APOA2, APOC1, APOC3	2.34146	0.0869348
GO:0007264	small GTPase mediated signal transduction	3	APOA1, APOE, APOC3	4	A2M, APOA1, APOE, APOC3	2.34146	0.0869348
GO:0051056	regulation of small GTPase mediated signal transduction	3	APOA1, APOE, APOC3	4	A2M, APOA1, APOE, APOC3	2.34146	0.0869348
GO:0060759	regulation of response to cytokine stimulus	3	APOA1, HPX, ADIPOQ	4	APOA1, HPX, ADIPOQ, ECM1	2.34146	0.0869348
GO:0001959	regulation of cytokine-mediated signaling pathway	3	APOA1, HPX, ADIPOQ	4	APOA1, HPX, ADIPOQ, ECM1	2.34146	0.0869348
GO:0035239	tube morphogenesis	3	APOA1, VTN, ADIPOQ	4	AGT, APOA1, VTN, ADIPOQ	2.34146	0.0869348
GO:0048598	embryonic morphogenesis	3	APOA1, VTN, ADIPOQ	4	APOA1, RBP4, VTN, ADIPOQ	2.34146	0.0869348
GO:0045806	negative regulation of endocytosis	3	APOC1, APOC3, ADIPOQ	4	APOC1, APOC2, APOC3, ADIPOQ	2.34146	0.0869348
GO:0048259	regulation of receptor-mediated endocytosis	3	APOC1, APOC3, VTN	4	APOC1, APOC2, APOC3, VTN	2.34146	0.0869348
GO:0044282	small molecule catabolic process	3	APOE, APOC1, ADIPOQ	4	APOE, APOC1, PON1, ADIPOQ	2.34146	0.0869348
GO:0071830	triglyceride-rich lipoprotein particle clearance	3	APOE, APOC1, APOC3	4	APOE, APOC1, APOC2, APOC3	2.34146	0.0869348
GO:0034382	chylomicron remnant clearance	3	APOE, APOC1, APOC3	4	APOE, APOC1, APOC2, APOC3	2.34146	0.0869348
GO:0034447	very-low-density lipoprotein particle clearance	3	APOE, APOC1, APOC3	4	APOE, APOC1, APOC2, APOC3	2.34146	0.0869348
GO:2000425	regulation of apoptotic cell clearance	3	C2, C4A, C4B	4	C3, C2, C4A, C4B	2.34146	0.0869348
GO:2000427	positive regulation of apoptotic cell clearance	3	C2, C4A, C4B	4	C3, C2, C4A, C4B	2.34146	0.0869348
GO:0009593	detection of chemical stimulus	3	C4A, C4B, LBP	4	C4A, C4B, LBP, AZGP1	2.34146	0.0869348
GO:0051048	negative regulation of secretion	3	C5, APOA1, ADIPOQ	4	C5, APOA1, APOA2, ADIPOQ	2.34146	0.0869348
GO:1903531	negative regulation of secretion by cell	3	C5, APOA1, ADIPOQ	4	C5, APOA1, APOA2, ADIPOQ	2.34146	0.0869348
GO:0043405	regulation of MAP kinase activity	3	C5, APOE, ADIPOQ	4	C5, APOE, THBS1, ADIPOQ	2.34146	0.0869348
GO:0032642	regulation of chemokine production	3	C5, LBP, ADIPOQ	4	C5, APOD, LBP, ADIPOQ	2.34146	0.0869348
GO:0002764	immune response-regulating signaling pathway	3	CD14, LBP, PGLYRP2	4	CD14, LBP, GPLD1, PGLYRP2	2.34146	0.0869348
GO:0002757	immune response-activating signal transduction	3	CD14, LBP, PGLYRP2	4	CD14, LBP, GPLD1, PGLYRP2	2.34146	0.0869348
GO:0042542	response to hydrogen peroxide	3	HP, HBB, HBA1	4	HP, HPR, HBB, HBA1	2.34146	0.0869348
GO:0018212	peptidyl-tyrosine modification	3	HPX, VTN, ADIPOQ	4	AGT, HPX, VTN, ADIPOQ	2.34146	0.0869348
GO:0018108	peptidyl-tyrosine phosphorylation	3	HPX, VTN, ADIPOQ	4	AGT, HPX, VTN, ADIPOQ	2.34146	0.0869348
GO:0006520	cellular amino acid metabolic process	3	HPX, VTN, ADIPOQ	4	AGT, HPX, VTN, ADIPOQ	2.34146	0.0869348
GO:0033240	positive regulation of cellular amine metabolic process	3	HPX, VTN, ADIPOQ	4	AGT, HPX, VTN, ADIPOQ	2.34146	0.0869348
GO:0006521	regulation of cellular amino acid metabolic process	3	HPX, VTN, ADIPOQ	4	AGT, HPX, VTN, ADIPOQ	2.34146	0.0869348
GO:0045764	positive regulation of cellular amino acid metabolic process	3	HPX, VTN, ADIPOQ	4	AGT, HPX, VTN, ADIPOQ	2.34146	0.0869348
GO:0050730	regulation of peptidyl-tyrosine phosphorylation	3	HPX, VTN, ADIPOQ	4	AGT, HPX, VTN, ADIPOQ	2.34146	0.0869348
GO:0050731	positive regulation of peptidyl-tyrosine phosphorylation	3	HPX, VTN, ADIPOQ	4	AGT, HPX, VTN, ADIPOQ	2.34146	0.0869348
GO:0016042	lipid catabolic process	5	APOA1, APOE, APOC1, APOC3, ADIPOQ	9	APOA1, APOE, APOA2, APOC1, APOC2, APOC3, APOB, GPLD1, ADIPOQ	1.73442	0.087505
GO:0044242	cellular lipid catabolic process	5	APOA1, APOE, APOC1, APOC3, ADIPOQ	9	APOA1, APOE, APOA2, APOC1, APOC2, APOC3, APOB, GPLD1, ADIPOQ	1.73442	0.087505
GO:0032368	regulation of lipid transport	5	APOA1, APOE, APOC1, APOC3, ADIPOQ	9	APOA1, APOE, APOA2, APOC1, APOC2, APOC3, THBS1, PON1, ADIPOQ	1.73442	0.087505
GO:0016125	sterol metabolic process	5	APOA1, APOE, APOC1, APOC3, APOF	9	APOL1, APOA1, APOE, APOA2, APOC1, APOC3, APOB, LCAT, APOF	1.73442	0.087505
GO:0008203	cholesterol metabolic process	5	APOA1, APOE, APOC1, APOC3, APOF	9	APOL1, APOA1, APOE, APOA2, APOC1, APOC3, APOB, LCAT, APOF	1.73442	0.087505
GO:0044710	single-organism metabolic process	28	CP, HP, CFB, SERPINA3, C5, APOA1, APOE, APOC1, APOC3, C9, GC, HPX, ANG, VTN, SERPING1, C2, C8G, SERPINA6, C1S, C4A, C4B, C6, LBP, CFP, HBB, HBA1, APOF, ADIPOQ	79	CFH, APOL1, FCN3, APOM, CP, F2, C1R, HP, HPR, F9, F10, F12, CFB, SERPINC1, SERPINA3, AGT, A2M, C3, C5, CST3, KNG1, APOA1, APOE, APOA2, APOC1, APOC2, APOC3, FGA, C1QA, C1QB, C1QC, C9, APOH, RBP4, AMBP, TTR, ALB, GC, PF4, HPX, ANG, KLKB1, VTN, APOB, LCAT, VWF, APOD, SERPING1, CFI, C2, PROS1, C8A, C8B, C8G, THBS1, SERPINA6, SERPINF2, C1S, C4A, C4B, C7, CLU, C6, IGFBP3, LBP, C4BPB, GPX3, PON1, CFP, L…	1.10651	0.0908303
GO:0050790	regulation of catalytic activity	18	HP, SERPINA1, SERPINA3, C5, APOA1, APOE, APOC1, APOC3, ANG, VTN, SERPING1, SERPINA7, SERPINA6, C4A, C4B, ITIH1, ITIH3, ADIPOQ	48	HP, HPR, SERPINC1, SERPINA1, SERPINA3, AGT, A2M, C3, C5, CST3, KNG1, APOA1, APOE, APOA2, APOC1, APOC2, APOC3, APCS, APOH, AMBP, AHSG, ANG, VTN, SERPING1, SERPINA7, SERPIND1, PROS1, THBS1, SERPINA6, SERPINF2, C4A, C4B, CLU, IGFBP3, ITIH2, ITIH1, CPN2, FBLN1, SERPINA4, SERPINF1, GPLD1, ITIH3, ITIH4, ADIPOQ, ECM1, PI16, FETUB, S100A9	1.17073	0.0913034
GO:0019222	regulation of metabolic process	27	HP, CFB, SERPINA1, SERPINA3, C5, APOA1, APOE, APOC1, APOC3, C9, HPX, ANG, VTN, SERPING1, SERPINA7, C2, C8G, SERPINA6, C4A, C4B, C6, LBP, ITIH1, CFP, HBB, ITIH3, ADIPOQ	76	CFH, ZNF749, FCN3, APOM, F2, HP, HPR, F12, CFB, SERPINC1, SERPINA1, SERPINA3, AGT, A2M, C3, C5, CST3, KNG1, APOA1, APOE, APOA2, APOC1, APOC2, APOC3, FGA, APCS, C9, APOH, AMBP, AHSG, PF4, HPX, ANG, KLKB1, VTN, APOB, APOD, SERPING1, CFI, SERPINA7, SERPIND1, C2, PROS1, C8A, C8B, C8G, THBS1, SERPINA6, SERPINF2, C4A, C4B, C7, CLU, C6, IGFBP3, LBP, ITIH2, ITIH1, C4BPB, CPN2, FBLN1, CFP, SERPINA4, SERPI…	1.10911	0.092076
GO:0031324	negative regulation of cellular metabolic process	17	HP, SERPINA1, SERPINA3, C5, APOE, APOC1, APOC3, ANG, VTN, SERPING1, SERPINA7, SERPINA6, C4A, C4B, ITIH1, ITIH3, ADIPOQ	45	FCN3, APOM, F2, HP, HPR, SERPINC1, SERPINA1, SERPINA3, AGT, A2M, C3, C5, CST3, KNG1, APOE, APOC1, APOC3, APCS, AMBP, AHSG, ANG, VTN, APOD, SERPING1, SERPINA7, SERPIND1, PROS1, THBS1, SERPINA6, SERPINF2, C4A, C4B, CLU, IGFBP3, ITIH2, ITIH1, SERPINA4, SERPINF1, GPLD1, ITIH3, ITIH4, ADIPOQ, ECM1, PI16, FETUB	1.1794	0.0924842
GO:0051252	regulation of RNA metabolic process	1	ADIPOQ	10	ZNF749, FCN3, AGT, PF4, SERPINF2, CLU, LUM, ADIPOQ, ECM1, S100A9	0.312195	0.0927042
GO:2001141	regulation of RNA biosynthetic process	1	ADIPOQ	10	ZNF749, FCN3, AGT, PF4, SERPINF2, CLU, LUM, ADIPOQ, ECM1, S100A9	0.312195	0.0927042
GO:0044703	multi-organism reproductive process	1	ANG	10	AGT, RBP4, AMBP, ANG, APOB, FBLN1, SEPP1, FETUB, MST1, SHBG	0.312195	0.0927042
GO:0048589	developmental growth	1	APOE	10	ATRN, PLG, AGT, APOE, RBP4, APOD, GSN, THBS1, PI16, SHBG	0.312195	0.0927042
GO:0042730	fibrinolysis	1	SERPING1	10	F2, PLG, F12, APOH, KLKB1, SERPING1, PROS1, THBS1, SERPINF2, CPB2	0.312195	0.0927042
GO:0080090	regulation of primary metabolic process	25	CFB, SERPINA1, SERPINA3, C5, APOA1, APOE, APOC1, APOC3, C9, HPX, ANG, VTN, SERPING1, SERPINA7, C2, C8G, SERPINA6, C4A, C4B, C6, LBP, ITIH1, CFP, ITIH3, ADIPOQ	70	CFH, ZNF749, FCN3, APOM, F2, F12, CFB, SERPINC1, SERPINA1, SERPINA3, AGT, A2M, C3, C5, CST3, KNG1, APOA1, APOE, APOA2, APOC1, APOC2, APOC3, FGA, APCS, C9, AMBP, AHSG, PF4, HPX, ANG, KLKB1, VTN, APOB, APOD, SERPING1, CFI, SERPINA7, SERPIND1, C2, PROS1, C8A, C8B, C8G, THBS1, SERPINA6, SERPINF2, C4A, C4B, C7, CLU, C6, IGFBP3, LBP, ITIH2, ITIH1, C4BPB, FBLN1, CFP, SERPINA4, SERPINF1, LUM, GPLD1, ITIH…	1.11498	0.0943867
GO:0006082	organic acid metabolic process	6	APOA1, APOC1, APOC3, HPX, VTN, ADIPOQ	12	AGT, C3, APOA1, APOC1, APOC2, APOC3, ALB, HPX, VTN, PON1, LUM, ADIPOQ	1.56098	0.0957004
GO:0043436	oxoacid metabolic process	6	APOA1, APOC1, APOC3, HPX, VTN, ADIPOQ	12	AGT, C3, APOA1, APOC1, APOC2, APOC3, ALB, HPX, VTN, PON1, LUM, ADIPOQ	1.56098	0.0957004
GO:0006638	neutral lipid metabolic process	6	APOA1, APOE, APOC1, APOC3, ANG, APOF	12	C3, APOA1, APOE, APOA2, APOC1, APOC2, APOC3, APOH, ANG, APOB, GPLD1, APOF	1.56098	0.0957004
GO:0006639	acylglycerol metabolic process	6	APOA1, APOE, APOC1, APOC3, ANG, APOF	12	C3, APOA1, APOE, APOA2, APOC1, APOC2, APOC3, APOH, ANG, APOB, GPLD1, APOF	1.56098	0.0957004
GO:0006909	phagocytosis	6	C2, CD14, C4A, C4B, LBP, ADIPOQ	12	FCN3, C3, AHSG, C2, THBS1, CD14, C4A, C4B, LBP, C4BPB, ADIPOQ, CRP	1.56098	0.0957004
GO:0032880	regulation of protein localization	6	C5, APOA1, ANG, CD14, SAA1, ADIPOQ	12	C5, APOA1, APOA2, FGA, RBP4, ANG, APOD, CD14, SAA1, GPLD1, ADIPOQ, CRP	1.56098	0.0957004
GO:0070201	regulation of establishment of protein localization	6	C5, APOA1, ANG, CD14, SAA1, ADIPOQ	12	C5, APOA1, APOA2, FGA, RBP4, ANG, APOD, CD14, SAA1, GPLD1, ADIPOQ, CRP	1.56098	0.0957004
GO:0051223	regulation of protein transport	6	C5, APOA1, ANG, CD14, SAA1, ADIPOQ	12	C5, APOA1, APOA2, FGA, RBP4, ANG, APOD, CD14, SAA1, GPLD1, ADIPOQ, CRP	1.56098	0.0957004
GO:0050801	ion homeostasis	6	CP, C5, APOA1, APOE, HPX, SAA1	12	CP, F2, AGT, C5, KNG1, APOA1, APOE, HPX, SAA1, C7, B2M, S100A9	1.56098	0.0957004
GO:0006956	complement activation	12	CFB, C5, C9, VTN, SERPING1, C2, C8G, C1S, C4A, C4B, C6, CFP	30	CFH, FCN3, C1R, CFB, A2M, C3, C5, C1QA, C1QB, C1QC, C9, VTN, SERPING1, CFI, C2, PROS1, C8A, C8B, C8G, C1S, C4A, C4B, C7, CLU, C6, C4BPB, CFP, CFHR1, C1RL, CRP	1.24878	0.0985358
GO:0031323	regulation of cellular metabolic process	21	HP, SERPINA1, SERPINA3, C5, APOA1, APOE, APOC1, APOC3, HPX, ANG, VTN, SERPING1, SERPINA7, SERPINA6, C4A, C4B, LBP, ITIH1, HBB, ITIH3, ADIPOQ	58	ZNF749, FCN3, APOM, F2, HP, HPR, SERPINC1, SERPINA1, SERPINA3, AGT, A2M, C3, C5, CST3, KNG1, APOA1, APOE, APOA2, APOC1, APOC2, APOC3, FGA, APCS, AMBP, AHSG, PF4, HPX, ANG, VTN, APOD, SERPING1, SERPINA7, SERPIND1, PROS1, THBS1, SERPINA6, SERPINF2, C4A, C4B, CLU, IGFBP3, LBP, ITIH2, ITIH1, FBLN1, SERPINA4, SERPINF1, LUM, HBB, GPLD1, ITIH3, ITIH4, ADIPOQ, ECM1, PI16, FETUB, S100A9, CRP	1.13036	0.0989432
GO:0009725	response to hormone	7	SERPINA1, APOA1, APOE, APOC3, ANG, SERPINA7, ADIPOQ	15	SERPINA1, APOA1, APOE, APOA2, APOC3, RBP4, AHSG, ANG, APOB, SERPINA7, THBS1, CPN1, SERPINF1, GPLD1, ADIPOQ	1.45691	0.0993969
GO:0044281	small molecule metabolic process	11	APOA1, APOE, APOC1, APOC3, GC, HPX, VTN, HBB, HBA1, APOF, ADIPOQ	27	APOL1, AGT, C3, APOA1, APOE, APOA2, APOC1, APOC2, APOC3, RBP4, TTR, ALB, GC, PF4, HPX, VTN, APOB, LCAT, THBS1, PON1, LUM, HBB, HBA1, GPLD1, APOF, ADIPOQ, CA1	1.27191	0.099609
GO:0042127	regulation of cell proliferation	4	APOE, LRG1, ANG, ADIPOQ	20	F2, PLG, AGT, APOE, APOH, LRG1, RBP4, PPBP, PF4, ANG, APOD, THBS1, SERPINF2, IGFBP3, AZGP1, SERPINF1, GPLD1, ADIPOQ, ECM1, CPB2	0.62439	0.100249
GO:0008104	protein localization	8	C5, APOA1, APOE, APOC3, ANG, CD14, SAA1, ADIPOQ	18	AGT, C5, APOA1, APOE, APOA2, APOC3, FGA, RBP4, ANG, APOB, APOD, CD14, SAA1, CLU, AZGP1, GPLD1, ADIPOQ, CRP	1.38753	0.100801
GO:0045184	establishment of protein localization	8	C5, APOA1, APOE, APOC3, ANG, CD14, SAA1, ADIPOQ	18	AGT, C5, APOA1, APOE, APOA2, APOC3, FGA, RBP4, ANG, APOB, APOD, CD14, SAA1, CLU, AZGP1, GPLD1, ADIPOQ, CRP	1.38753	0.100801
GO:0015031	protein transport	8	C5, APOA1, APOE, APOC3, ANG, CD14, SAA1, ADIPOQ	18	AGT, C5, APOA1, APOE, APOA2, APOC3, FGA, RBP4, ANG, APOB, APOD, CD14, SAA1, CLU, AZGP1, GPLD1, ADIPOQ, CRP	1.38753	0.100801
GO:0044712	single-organism catabolic process	8	HP, APOA1, APOE, APOC1, APOC3, HBB, HBA1, ADIPOQ	18	HP, HPR, CST3, APOA1, APOE, APOA2, APOC1, APOC2, APOC3, AMBP, APOB, GPX3, PON1, LUM, HBB, HBA1, GPLD1, ADIPOQ	1.38753	0.100801
GO:2000113	negative regulation of cellular macromolecule biosynthetic process	2	ANG, 937	2	ANG, 937	3.12195	0.100886
GO:0070586	cell-cell adhesion involved in gastrulation	2	APOA1, 937	2	APOA1, 937	3.12195	0.100886
GO:0033209	tumor necrosis factor-mediated signaling pathway	2	APOA1, 937	2	APOA1, 937	3.12195	0.100886
GO:0010803	regulation of tumor necrosis factor-mediated signaling pathway	2	APOA1, 937	2	APOA1, 937	3.12195	0.100886
GO:0010804	negative regulation of tumor necrosis factor-mediated signaling pathway	2	APOA1, 937	2	APOA1, 937	3.12195	0.100886
GO:0045995	regulation of embryonic development	2	APOA1, 937	2	APOA1, 937	3.12195	0.100886
GO:0010470	regulation of gastrulation	2	APOA1, 937	2	APOA1, 937	3.12195	0.100886
GO:0070587	regulation of cell-cell adhesion involved in gastrulation	2	APOA1, 937	2	APOA1, 937	3.12195	0.100886
GO:0034115	negative regulation of heterotypic cell-cell adhesion	2	APOA1, 937	2	APOA1, 937	3.12195	0.100886
GO:0055081	anion homeostasis	2	APOA1, APOE	2	APOA1, APOE	3.12195	0.100886
GO:0032612	interleukin-1 production	2	APOA1, SAA1	2	APOA1, SAA1	3.12195	0.100886
GO:0050701	interleukin-1 secretion	2	APOA1, SAA1	2	APOA1, SAA1	3.12195	0.100886
GO:0032652	regulation of interleukin-1 production	2	APOA1, SAA1	2	APOA1, SAA1	3.12195	0.100886
GO:0050704	regulation of interleukin-1 secretion	2	APOA1, SAA1	2	APOA1, SAA1	3.12195	0.100886
GO:0008211	glucocorticoid metabolic process	2	APOA1, SERPINA6	2	APOA1, SERPINA6	3.12195	0.100886
GO:0051005	negative regulation of lipoprotein lipase activity	2	APOC1, APOC3	2	APOC1, APOC3	3.12195	0.100886
GO:0045922	negative regulation of fatty acid metabolic process	2	APOC1, APOC3	2	APOC1, APOC3	3.12195	0.100886
GO:0045717	negative regulation of fatty acid biosynthetic process	2	APOC1, APOC3	2	APOC1, APOC3	3.12195	0.100886
GO:0072657	protein localization to membrane	2	APOE, 937	2	APOE, 937	3.12195	0.100886
GO:0043112	receptor metabolic process	2	APOE, 937	2	APOE, 937	3.12195	0.100886
GO:0032799	low-density lipoprotein receptor particle metabolic process	2	APOE, 937	2	APOE, 937	3.12195	0.100886
GO:0051348	negative regulation of transferase activity	2	APOE, 937	2	APOE, 937	3.12195	0.100886
GO:0033673	negative regulation of kinase activity	2	APOE, 937	2	APOE, 937	3.12195	0.100886
GO:0006469	negative regulation of protein kinase activity	2	APOE, 937	2	APOE, 937	3.12195	0.100886
GO:0071901	negative regulation of protein serine/threonine kinase activity	2	APOE, 937	2	APOE, 937	3.12195	0.100886
GO:0043407	negative regulation of MAP kinase activity	2	APOE, 937	2	APOE, 937	3.12195	0.100886
GO:1901616	organic hydroxy compound catabolic process	2	APOE, APOC1	2	APOE, APOC1	3.12195	0.100886
GO:0046164	alcohol catabolic process	2	APOE, APOC1	2	APOE, APOC1	3.12195	0.100886
GO:0071216	cellular response to biotic stimulus	2	CD14, LBP	2	CD14, LBP	3.12195	0.100886
GO:0070391	response to lipoteichoic acid	2	CD14, LBP	2	CD14, LBP	3.12195	0.100886
GO:0071219	cellular response to molecule of bacterial origin	2	CD14, LBP	2	CD14, LBP	3.12195	0.100886
GO:0071223	cellular response to lipoteichoic acid	2	CD14, LBP	2	CD14, LBP	3.12195	0.100886
GO:0071222	cellular response to lipopolysaccharide	2	CD14, LBP	2	CD14, LBP	3.12195	0.100886
GO:0002224	toll-like receptor signaling pathway	2	CD14, LBP	2	CD14, LBP	3.12195	0.100886
GO:0034142	toll-like receptor 4 signaling pathway	2	CD14, LBP	2	CD14, LBP	3.12195	0.100886
GO:0006879	cellular iron ion homeostasis	2	CP, HPX	2	CP, HPX	3.12195	0.100886
GO:0070293	renal absorption	2	HBB, 937	2	HBB, 937	3.12195	0.100886
GO:0002263	cell activation involved in immune response	2	LBP, 11477	2	LBP, 11477	3.12195	0.100886
GO:0002366	leukocyte activation involved in immune response	2	LBP, 11477	2	LBP, 11477	3.12195	0.100886
GO:0044110	growth involved in symbiotic interaction	2	LBP, 11477	2	LBP, 11477	3.12195	0.100886
GO:0044116	growth of symbiont involved in interaction with host	2	LBP, 11477	2	LBP, 11477	3.12195	0.100886
GO:0044117	growth of symbiont in host	2	LBP, 11477	2	LBP, 11477	3.12195	0.100886
GO:1903556	negative regulation of tumor necrosis factor superfamily cytokine production	2	LBP, 937	2	LBP, 937	3.12195	0.100886
GO:0032720	negative regulation of tumor necrosis factor production	2	LBP, 937	2	LBP, 937	3.12195	0.100886
GO:0045444	fat cell differentiation	2	LRG1, 937	2	LRG1, 937	3.12195	0.100886
GO:0050873	brown fat cell differentiation	2	LRG1, 937	2	LRG1, 937	3.12195	0.100886
GO:0043393	regulation of protein binding	2	VTN, 937	2	VTN, 937	3.12195	0.100886
GO:0050794	regulation of cellular process	28	HP, SERPINA1, SERPINA3, C5, APOA1, APOE, APOC1, APOC3, LRG1, HPX, ANG, VTN, SERPING1, SERPINA7, C2, SERPINA6, CD14, C4A, C4B, SAA1, LBP, ITIH1, HBB, HBA1, ITIH3, LGALS3BP, ADIPOQ, PGLYRP2	80	ZNF749, FCN3, APOM, F2, HP, HPR, F10, PLG, SERPINC1, SERPINA1, SERPINA3, AGT, A2M, C3, C5, CST3, KNG1, APOA1, APOE, APOA2, APOC1, APOC2, APOC3, FGA, APCS, C1QC, APOH, LRG1, RBP4, AMBP, AHSG, TTR, ALB, PPBP, PF4, HPX, ANG, VTN, APOB, APOD, SERPING1, SERPINA7, SERPIND1, GSN, C2, PROS1, THBS1, SERPINA6, CD14, SERPINF2, C4A, C4B, SAA1, CLU, IGFBP3, LBP, ITIH2, ITIH1, C4BPB, FBLN1, AZGP1, SERPINA4, IG…	1.09268	0.102665
GO:0065009	regulation of molecular function	18	HP, SERPINA1, SERPINA3, C5, APOA1, APOE, APOC1, APOC3, ANG, VTN, SERPING1, SERPINA7, SERPINA6, C4A, C4B, ITIH1, ITIH3, ADIPOQ	49	HP, HPR, SERPINC1, SERPINA1, SERPINA3, AGT, A2M, C3, C5, CST3, KNG1, APOA1, APOE, APOA2, APOC1, APOC2, APOC3, APCS, APOH, AMBP, AHSG, ANG, VTN, SERPING1, SERPINA7, SERPIND1, PROS1, THBS1, SERPINA6, SERPINF2, C4A, C4B, CLU, IGFBP3, ITIH2, ITIH1, CPN2, FBLN1, PON1, SERPINA4, SERPINF1, GPLD1, ITIH3, ITIH4, ADIPOQ, ECM1, PI16, FETUB, S100A9	1.14684	0.102827
GO:0032101	regulation of response to external stimulus	17	CFB, C5, APOA1, APOE, C9, VTN, SERPING1, C2, C8G, C4A, C4B, SAA1, C6, LBP, CFP, ADIPOQ, PGLYRP2	46	CFH, F2, PLG, F12, CFB, SERPINC1, AGT, A2M, C3, C5, KNG1, APOA1, APOE, FGA, APCS, C9, APOH, AHSG, PPBP, PF4, KLKB1, VTN, APOD, SERPING1, CFI, C2, PROS1, C8A, C8B, C8G, THBS1, SERPINF2, C4A, C4B, SAA1, C7, C6, LBP, C4BPB, CFP, SERPINF1, B2M, ADIPOQ, CPB2, PGLYRP2, S100A9	1.15376	0.10428
GO:0070613	regulation of protein processing	17	CFB, SERPINA1, SERPINA3, C5, C9, VTN, SERPING1, SERPINA7, C2, C8G, SERPINA6, C4A, C4B, C6, ITIH1, CFP, ITIH3	46	CFH, F2, F12, CFB, SERPINC1, SERPINA1, SERPINA3, AGT, A2M, C3, C5, CST3, KNG1, C9, AMBP, AHSG, KLKB1, VTN, SERPING1, CFI, SERPINA7, SERPIND1, C2, PROS1, C8A, C8B, C8G, THBS1, SERPINA6, SERPINF2, C4A, C4B, C7, C6, ITIH2, ITIH1, C4BPB, CFP, SERPINA4, SERPINF1, ITIH3, ITIH4, ECM1, PI16, CPB2, FETUB	1.15376	0.10428
GO:0043067	regulation of programmed cell death	2	APOE, 937	13	AGT, KNG1, APOE, FGA, APOH, ALB, PF4, THBS1, CLU, IGFBP3, GPLD1, ADIPOQ, S100A9	0.4803	0.108471
GO:0042981	regulation of apoptotic process	2	APOE, 937	13	AGT, KNG1, APOE, FGA, APOH, ALB, PF4, THBS1, CLU, IGFBP3, GPLD1, ADIPOQ, S100A9	0.4803	0.108471
GO:1903036	positive regulation of response to wounding	2	VTN, LBP	13	F2, PLG, F12, AGT, C3, APOH, KLKB1, VTN, THBS1, SERPINF2, LBP, CPB2, S100A9	0.4803	0.108471
GO:0048585	negative regulation of response to stimulus	9	HP, C5, APOA1, APOE, VTN, SERPING1, SAA1, ADIPOQ, PGLYRP2	35	F2, HP, HPR, PLG, F12, SERPINC1, AGT, A2M, C5, KNG1, APOA1, APOE, APOA2, FGA, APCS, APOH, AMBP, AHSG, PF4, KLKB1, VTN, APOD, SERPING1, PROS1, THBS1, SERPINF2, SAA1, CLU, IGFBP3, C4BPB, SERPINF1, ADIPOQ, ECM1, CPB2, PGLYRP2	0.802787	0.111818
GO:0006631	fatty acid metabolic process	4	APOA1, APOC1, APOC3, ADIPOQ	7	AGT, C3, APOA1, APOC1, APOC2, APOC3, ADIPOQ	1.78397	0.113558
GO:0034375	high-density lipoprotein particle remodeling	4	APOA1, APOE, APOC1, APOC3	7	APOM, APOA1, APOE, APOA2, APOC1, APOC3, LCAT	1.78397	0.113558
GO:0001935	endothelial cell proliferation	4	APOA1, APOE, LRG1, ANG	7	APOA1, APOE, APOH, LRG1, ANG, THBS1, ECM1	1.78397	0.113558
GO:0001818	negative regulation of cytokine production	4	APOA1, LBP, ADIPOQ, PGLYRP2	7	APOA1, APOA2, APOD, THBS1, LBP, ADIPOQ, PGLYRP2	1.78397	0.113558
GO:1901652	response to peptide	4	APOE, APOC3, SERPINA7, ADIPOQ	7	APOE, APOC3, RBP4, AHSG, SERPINA7, GPLD1, ADIPOQ	1.78397	0.113558
GO:0043434	response to peptide hormone	4	APOE, APOC3, SERPINA7, ADIPOQ	7	APOE, APOC3, RBP4, AHSG, SERPINA7, GPLD1, ADIPOQ	1.78397	0.113558
GO:0050764	regulation of phagocytosis	4	C2, C4A, C4B, ADIPOQ	7	C3, AHSG, C2, C4A, C4B, C4BPB, ADIPOQ	1.78397	0.113558
GO:0051222	positive regulation of protein transport	4	C5, ANG, CD14, SAA1	7	C5, FGA, RBP4, ANG, CD14, SAA1, GPLD1	1.78397	0.113558
GO:0050714	positive regulation of protein secretion	4	C5, ANG, CD14, SAA1	7	C5, FGA, RBP4, ANG, CD14, SAA1, GPLD1	1.78397	0.113558
GO:0051347	positive regulation of transferase activity	4	C5, APOA1, ANG, ADIPOQ	7	AGT, C5, APOA1, ANG, THBS1, CLU, ADIPOQ	1.78397	0.113558
GO:0050663	cytokine secretion	4	C5, APOA1, CD14, SAA1	7	AGT, C5, APOA1, APOA2, CD14, SAA1, CRP	1.78397	0.113558
GO:0043549	regulation of kinase activity	4	C5, APOE, ANG, ADIPOQ	7	AGT, C5, APOE, ANG, THBS1, CLU, ADIPOQ	1.78397	0.113558
GO:0045859	regulation of protein kinase activity	4	C5, APOE, ANG, ADIPOQ	7	AGT, C5, APOE, ANG, THBS1, CLU, ADIPOQ	1.78397	0.113558
GO:0006955	immune response	18	CFB, C5, APOA1, C9, HPX, VTN, SERPING1, C2, C8G, CD14, C1S, C4A, C4B, SAA1, C6, LBP, CFP, PGLYRP2	50	CFH, APOL1, FCN3, C1R, F12, CFB, A2M, C3, C5, APOA1, APOA2, FGA, APCS, C1QA, C1QB, C1QC, C9, AMBP, PPBP, PF4, HPX, VTN, SERPING1, CFI, C2, PROS1, C8A, C8B, C8G, THBS1, CD14, C1S, C4A, C4B, SAA1, C7, CLU, C6, LBP, C4BPB, AZGP1, CFP, B2M, GPLD1, CFHR1, ECM1, PGLYRP2, C1RL, S100A9, CRP	1.1239	0.11389
GO:0010951	negative regulation of endopeptidase activity	11	SERPINA1, SERPINA3, C5, VTN, SERPING1, SERPINA7, SERPINA6, C4A, C4B, ITIH1, ITIH3	28	SERPINC1, SERPINA1, SERPINA3, AGT, A2M, C3, C5, CST3, KNG1, AMBP, AHSG, VTN, SERPING1, SERPINA7, SERPIND1, PROS1, THBS1, SERPINA6, SERPINF2, C4A, C4B, ITIH2, ITIH1, SERPINA4, SERPINF1, ITIH3, ITIH4, FETUB	1.22648	0.115331
GO:0006508	proteolysis	16	HP, CFB, SERPINA1, SERPINA3, C5, APOE, VTN, SERPING1, SERPINA7, C2, SERPINA6, C1S, C4A, C4B, ITIH1, ITIH3	56	F2, C1R, HP, HPR, F9, F10, PLG, F12, CFB, SERPINC1, SERPINA1, SERPINA3, AGT, A2M, C3, C5, CST3, KNG1, APOE, AMBP, AHSG, KLKB1, VTN, SERPING1, CFI, SERPINA7, SERPIND1, C2, PROS1, THBS1, SERPINA6, SERPINF2, C1S, C4A, C4B, CLU, F5, CPN1, ITIH2, ITIH1, PROZ, FBLN1, SERPINA4, SERPINF1, GPLD1, HGFAC, ITIH3, HABP2, ITIH4, ECM1, PI16, CPB2, C1RL, FETUB, MST1, S100A9	0.891986	0.116246
GO:0012501	programmed cell death	3	APOE, CD14, ADIPOQ	16	CD5L, AGT, KNG1, APOE, FGA, APOH, ALB, PF4, GSN, THBS1, CD14, CLU, IGFBP3, GPLD1, ADIPOQ, S100A9	0.585366	0.11686
GO:0006915	apoptotic process	3	APOE, CD14, ADIPOQ	16	CD5L, AGT, KNG1, APOE, FGA, APOH, ALB, PF4, GSN, THBS1, CD14, CLU, IGFBP3, GPLD1, ADIPOQ, S100A9	0.585366	0.11686
GO:0040007	growth	3	APOE, LBP, PGLYRP2	16	ATRN, F2, PLG, AGT, APOE, RBP4, APOD, GSN, THBS1, IGFBP3, LBP, SEPP1, PI16, PGLYRP2, S100A9, SHBG	0.585366	0.11686
GO:0061041	regulation of wound healing	3	APOE, VTN, SERPING1	16	F2, PLG, F12, SERPINC1, KNG1, APOE, FGA, APCS, APOH, KLKB1, VTN, SERPING1, PROS1, THBS1, SERPINF2, CPB2	0.585366	0.11686
GO:0006887	exocytosis	3	SERPINA1, APOA1, SERPING1	16	PLG, SERPINA1, A2M, KNG1, APOA1, FGA, ALB, PPBP, PF4, VWF, SERPING1, PROS1, THBS1, SERPINF2, CLU, F5	0.585366	0.11686
GO:0002576	platelet degranulation	3	SERPINA1, APOA1, SERPING1	16	PLG, SERPINA1, A2M, KNG1, APOA1, FGA, ALB, PPBP, PF4, VWF, SERPING1, PROS1, THBS1, SERPINF2, CLU, F5	0.585366	0.11686
GO:0002443	leukocyte mediated immunity	10	C5, C9, HPX, SERPING1, C2, C8G, C1S, C4A, C4B, C6	25	C1R, C3, C5, C1QA, C1QB, C1QC, C9, HPX, SERPING1, CFI, C2, C8A, C8B, C8G, C1S, C4A, C4B, C7, CLU, C6, C4BPB, AZGP1, B2M, C1RL, CRP	1.24878	0.117549
GO:0002449	lymphocyte mediated immunity	10	C5, C9, HPX, SERPING1, C2, C8G, C1S, C4A, C4B, C6	25	C1R, C3, C5, C1QA, C1QB, C1QC, C9, HPX, SERPING1, CFI, C2, C8A, C8B, C8G, C1S, C4A, C4B, C7, CLU, C6, C4BPB, AZGP1, B2M, C1RL, CRP	1.24878	0.117549
GO:0002250	adaptive immune response	10	C5, C9, HPX, SERPING1, C2, C8G, C1S, C4A, C4B, C6	25	C1R, C3, C5, C1QA, C1QB, C1QC, C9, HPX, SERPING1, CFI, C2, C8A, C8B, C8G, C1S, C4A, C4B, C7, CLU, C6, C4BPB, AZGP1, B2M, C1RL, CRP	1.24878	0.117549
GO:0002460	adaptive immune response based on somatic recombination of immune receptors built from immunoglobulin superfamily domains	10	C5, C9, HPX, SERPING1, C2, C8G, C1S, C4A, C4B, C6	25	C1R, C3, C5, C1QA, C1QB, C1QC, C9, HPX, SERPING1, CFI, C2, C8A, C8B, C8G, C1S, C4A, C4B, C7, CLU, C6, C4BPB, AZGP1, B2M, C1RL, CRP	1.24878	0.117549
GO:0006629	lipid metabolic process	10	SERPINA3, APOA1, APOE, APOC1, APOC3, GC, ANG, SERPINA6, APOF, ADIPOQ	25	APOL1, SERPINA3, AGT, C3, APOA1, APOE, APOA2, APOC1, APOC2, APOC3, APOH, RBP4, TTR, ALB, GC, ANG, APOB, LCAT, APOD, SERPINA6, CLU, PON1, GPLD1, APOF, ADIPOQ	1.24878	0.117549
GO:0048522	positive regulation of cellular process	15	HP, C5, APOA1, APOE, APOC1, LRG1, HPX, ANG, VTN, CD14, SAA1, LBP, HBB, HBA1, ADIPOQ	41	F2, HP, HPR, F10, AGT, C3, C5, KNG1, APOA1, APOE, APOA2, APOC1, APOC2, FGA, LRG1, RBP4, PPBP, PF4, HPX, ANG, VTN, APOB, GSN, THBS1, CD14, SERPINF2, SAA1, CLU, IGFBP3, LBP, FBLN1, SERPINF1, LUM, HBB, HBA1, GPLD1, ADIPOQ, ECM1, CPB2, S100A9, CRP	1.14218	0.119425
GO:0051336	regulation of hydrolase activity	15	SERPINA1, SERPINA3, C5, APOA1, APOC1, APOC3, ANG, VTN, SERPING1, SERPINA7, SERPINA6, C4A, C4B, ITIH1, ITIH3	41	SERPINC1, SERPINA1, SERPINA3, AGT, A2M, C3, C5, CST3, KNG1, APOA1, APOA2, APOC1, APOC2, APOC3, APCS, APOH, AMBP, AHSG, ANG, VTN, SERPING1, SERPINA7, SERPIND1, PROS1, THBS1, SERPINA6, SERPINF2, C4A, C4B, ITIH2, ITIH1, FBLN1, SERPINA4, SERPINF1, GPLD1, ITIH3, ITIH4, ECM1, PI16, FETUB, S100A9	1.14218	0.119425
GO:1901564	organonitrogen compound metabolic process	9	APOA1, APOE, APOC1, HPX, VTN, ITIH1, ITIH3, ADIPOQ, PGLYRP2	22	AGT, APOA1, APOE, APOA2, APOC1, AMBP, PF4, HPX, VTN, LCAT, THBS1, CLU, CPN1, ITIH2, ITIH1, PON1, LUM, GPLD1, ITIH3, ITIH4, ADIPOQ, PGLYRP2	1.27716	0.119779
GO:0006958	complement activation, classical pathway	9	C5, C9, SERPING1, C2, C8G, C1S, C4A, C4B, C6	22	C1R, C3, C5, C1QA, C1QB, C1QC, C9, SERPING1, CFI, C2, C8A, C8B, C8G, C1S, C4A, C4B, C7, CLU, C6, C4BPB, C1RL, CRP	1.27716	0.119779
GO:0050896	response to stimulus	32	HP, CFB, SERPINA1, SERPINA3, C5, APOA1, APOE, APOC3, C9, LRG1, ORM1, HPX, ANG, VTN, SERPING1, SERPINA7, C2, C8G, CD14, C1S, C4A, C4B, SAA1, C6, LBP, ORM2, CFP, HBB, HBA1, LGALS3BP, ADIPOQ, PGLYRP2	106	CFH, APOL1, CD5L, FCN3, ATRN, APOM, F2, C1R, HP, HPR, F9, F10, PLG, F12, CFB, SERPINC1, SERPINA1, SERPINA3, AGT, A2M, C3, C5, CST3, KNG1, APOA1, APOE, APOA2, APOC2, APOC3, FGA, APCS, C1QA, C1QB, C1QC, C9, APOH, LRG1, RBP4, AMBP, ORM1, AHSG, TTR, ALB, PPBP, PF4, HPX, ANG, KLKB1, VTN, APOB, VWF, APOD, SERPING1, CFI, F13B, SERPINA7, SERPIND1, GSN, C2, PROS1, C8A, C8B, C8G, THBS1, CD14, SERPINF2, C1S…	0.942476	0.119779
GO:0065003	macromolecular complex assembly	8	APOA1, APOE, APOC1, APOC3, ANG, HBB, HBA1, ADIPOQ	19	APOM, APOA1, APOE, APOA2, APOC1, APOC3, FGA, APCS, ANG, APOB, LCAT, VWF, GSN, CLU, GPX3, HBB, HBA1, ADIPOQ, CRP	1.31451	0.121877
GO:0009308	amine metabolic process	5	APOA1, APOC1, HPX, VTN, ADIPOQ	10	AGT, APOA1, APOA2, APOC1, HPX, VTN, LCAT, PON1, GPLD1, ADIPOQ	1.56098	0.122066
GO:0044106	cellular amine metabolic process	5	APOA1, APOC1, HPX, VTN, ADIPOQ	10	AGT, APOA1, APOA2, APOC1, HPX, VTN, LCAT, PON1, GPLD1, ADIPOQ	1.56098	0.122066
GO:0034381	plasma lipoprotein particle clearance	5	APOA1, APOE, APOC1, APOC3, ADIPOQ	10	APOM, APOA1, APOE, APOA2, APOC1, APOC2, APOC3, APOB, GPLD1, ADIPOQ	1.56098	0.122066
GO:0031348	negative regulation of defense response	5	APOA1, APOE, SERPING1, SAA1, ADIPOQ	10	SERPINC1, A2M, APOA1, APOE, APCS, APOD, SERPING1, SAA1, SERPINF1, ADIPOQ	1.56098	0.122066
GO:0051173	positive regulation of nitrogen compound metabolic process	5	APOE, HPX, VTN, HBB, ADIPOQ	10	AGT, APOE, PF4, HPX, VTN, SERPINF2, CLU, LUM, HBB, ADIPOQ	1.56098	0.122066
GO:0050708	regulation of protein secretion	5	C5, APOA1, ANG, CD14, SAA1	10	C5, APOA1, APOA2, FGA, RBP4, ANG, CD14, SAA1, GPLD1, CRP	1.56098	0.122066
GO:0031401	positive regulation of protein modification process	5	C5, HPX, ANG, VTN, ADIPOQ	10	F2, AGT, C3, C5, HPX, ANG, VTN, THBS1, CLU, ADIPOQ	1.56098	0.122066
GO:0001934	positive regulation of protein phosphorylation	5	C5, HPX, ANG, VTN, ADIPOQ	10	F2, AGT, C3, C5, HPX, ANG, VTN, THBS1, CLU, ADIPOQ	1.56098	0.122066
GO:0006957	complement activation, alternative pathway	5	CFB, C5, C9, C8G, CFP	10	CFH, CFB, C3, C5, C9, C8A, C8B, C8G, C7, CFP	1.56098	0.122066
GO:0055114	oxidation-reduction process	5	CP, APOA1, HBB, HBA1, ADIPOQ	10	APOM, CP, APOA1, APOA2, KLKB1, APOD, GPX3, HBB, HBA1, ADIPOQ	1.56098	0.122066
GO:0006873	cellular ion homeostasis	5	CP, C5, APOE, HPX, SAA1	10	CP, F2, AGT, C5, KNG1, APOE, HPX, SAA1, C7, S100A9	1.56098	0.122066
GO:0030003	cellular cation homeostasis	5	CP, C5, APOE, HPX, SAA1	10	CP, F2, AGT, C5, KNG1, APOE, HPX, SAA1, C7, S100A9	1.56098	0.122066
GO:0006875	cellular metal ion homeostasis	5	CP, C5, APOE, HPX, SAA1	10	CP, F2, AGT, C5, KNG1, APOE, HPX, SAA1, C7, S100A9	1.56098	0.122066
GO:0031329	regulation of cellular catabolic process	5	HP, APOA1, APOE, APOC1, APOC3	10	HP, HPR, CST3, APOA1, APOE, APOC1, APOC2, APOC3, CLU, GPLD1	1.56098	0.122066
GO:0002237	response to molecule of bacterial origin	5	SERPINA1, CD14, C4A, C4B, LBP	10	SERPINA1, PPBP, PF4, APOB, CD14, C4A, C4B, LBP, B2M, S100A9	1.56098	0.122066
GO:0001817	regulation of cytokine production	7	C5, APOA1, CD14, SAA1, LBP, ADIPOQ, PGLYRP2	16	AGT, C3, C5, APOA1, APOA2, PF4, APOD, THBS1, CD14, SERPINF2, SAA1, CLU, LBP, ADIPOQ, PGLYRP2, CRP	1.36585	0.123538
GO:0006953	acute-phase response	7	HP, SERPINA1, SERPINA3, ORM1, SAA1, LBP, ORM2	16	F2, HP, HPR, SERPINA1, SERPINA3, APCS, ORM1, AHSG, SERPINF2, SAA1, LBP, ORM2, SAA4, ITIH4, CRP, SAA2	1.36585	0.123538
GO:0008283	cell proliferation	5	APOA1, APOE, LRG1, ANG, ADIPOQ	22	F2, PLG, AGT, APOA1, APOE, APOH, LRG1, RBP4, PPBP, PF4, ANG, APOD, THBS1, SERPINF2, CLU, IGFBP3, AZGP1, SERPINF1, GPLD1, ADIPOQ, ECM1, CPB2	0.709534	0.123867
GO:0015918	sterol transport	6	APOA1, APOE, APOC1, APOC3, APOF, ADIPOQ	13	APOM, APOA1, APOE, APOA2, APOC1, APOC2, APOC3, APOB, LCAT, CLU, PON1, APOF, ADIPOQ	1.4409	0.124104
GO:0030301	cholesterol transport	6	APOA1, APOE, APOC1, APOC3, APOF, ADIPOQ	13	APOM, APOA1, APOE, APOA2, APOC1, APOC2, APOC3, APOB, LCAT, CLU, PON1, APOF, ADIPOQ	1.4409	0.124104
GO:1903530	regulation of secretion by cell	6	C5, APOA1, ANG, CD14, SAA1, ADIPOQ	13	AGT, C5, APOA1, APOA2, FGA, RBP4, ANG, CD14, SAA1, GPLD1, ADIPOQ, CPB2, CRP	1.4409	0.124104
GO:0034097	response to cytokine	6	SERPINA1, APOA1, APOE, HPX, CD14, ADIPOQ	13	SERPINA1, APOA1, APOE, PPBP, PF4, HPX, APOB, THBS1, CD14, B2M, ITIH4, ADIPOQ, ECM1	1.4409	0.124104
GO:0019216	regulation of lipid metabolic process	6	SERPINA3, APOA1, APOE, APOC1, APOC3, ADIPOQ	13	SERPINA3, AGT, C3, APOA1, APOE, APOA2, APOC1, APOC2, APOC3, APOB, APOD, GPLD1, ADIPOQ	1.4409	0.124104
GO:1903506	regulation of nucleic acid-templated transcription	1	ADIPOQ	9	ZNF749, AGT, PF4, SERPINF2, CLU, LUM, ADIPOQ, ECM1, S100A9	0.346883	0.125679
GO:0006355	regulation of transcription, DNA-templated	1	ADIPOQ	9	ZNF749, AGT, PF4, SERPINF2, CLU, LUM, ADIPOQ, ECM1, S100A9	0.346883	0.125679
GO:0000003	reproduction	1	ANG	9	AGT, RBP4, ANG, APOB, SERPINF1, SEPP1, FETUB, MST1, SHBG	0.346883	0.125679
GO:0060548	negative regulation of cell death	1	APOE	9	AGT, APOE, FGA, APOH, ALB, PF4, THBS1, CLU, SERPINF1	0.346883	0.125679
GO:0050793	regulation of developmental process	7	C5, APOA1, APOE, LRG1, C6, ADIPOQ, PGLYRP2	28	ATRN, F2, AGT, C3, C5, CST3, APOA1, APOE, FGA, APCS, C1QC, APOH, LRG1, RBP4, AHSG, PF4, APOB, THBS1, SERPINF2, C6, IGFBP3, SERPINF1, ADIPOQ, ECM1, PI16, CPB2, PGLYRP2, CRP	0.780488	0.125725
GO:0016485	protein processing	17	CFB, SERPINA1, SERPINA3, C5, C9, VTN, SERPING1, SERPINA7, C2, C8G, SERPINA6, C4A, C4B, C6, ITIH1, CFP, ITIH3	48	CFH, F2, F12, CFB, SERPINC1, SERPINA1, SERPINA3, AGT, A2M, C3, C5, CST3, KNG1, C9, APOH, AMBP, AHSG, KLKB1, VTN, SERPING1, CFI, SERPINA7, SERPIND1, C2, PROS1, C8A, C8B, C8G, THBS1, SERPINA6, SERPINF2, C4A, C4B, C7, C6, ITIH2, ITIH1, C4BPB, CFP, SERPINA4, SERPINF1, ITIH3, ITIH4, ECM1, PI16, CPB2, FETUB, S100A9	1.10569	0.12591
GO:0051241	negative regulation of multicellular organismal process	9	APOA1, APOE, APOC1, APOC3, VTN, SERPING1, LBP, ADIPOQ, PGLYRP2	34	F2, PLG, F12, AGT, CST3, KNG1, APOA1, APOE, APOA2, APOC1, APOC2, APOC3, FGA, APCS, C1QC, APOH, RBP4, AHSG, PF4, KLKB1, VTN, APOD, SERPING1, PROS1, THBS1, SERPINF2, LBP, SERPINF1, ADIPOQ, ECM1, PI16, CPB2, PGLYRP2, CRP	0.826399	0.125937
GO:0048518	positive regulation of biological process	26	HP, CFB, C5, APOA1, APOE, APOC1, C9, LRG1, HPX, ANG, VTN, SERPING1, C2, C8G, CD14, C1S, C4A, C4B, SAA1, C6, LBP, CFP, HBB, HBA1, ADIPOQ, PGLYRP2	76	CFH, FCN3, F2, C1R, HP, HPR, F10, PLG, F12, CFB, AGT, A2M, C3, C5, KNG1, APOA1, APOE, APOA2, APOC1, APOC2, FGA, C1QA, C1QB, C1QC, C9, APOH, LRG1, RBP4, AHSG, ALB, PPBP, PF4, HPX, ANG, KLKB1, VTN, APOB, SERPING1, CFI, GSN, C2, PROS1, C8A, C8B, C8G, THBS1, CD14, SERPINF2, C1S, C4A, C4B, SAA1, C7, CLU, C6, IGFBP3, LBP, C4BPB, FBLN1, AZGP1, PON1, CFP, SERPINF1, LUM, B2M, HBB, HBA1, GPLD1, CFHR1, ADIP…	1.06804	0.12596
GO:0044260	cellular macromolecule metabolic process	17	SERPINA1, SERPINA3, C5, APOA1, APOE, HPX, ANG, VTN, SERPING1, SERPINA7, SERPINA6, C4A, C4B, ITIH1, CFP, ITIH3, ADIPOQ	58	ZNF749, FCN3, F2, F9, F10, PLG, SERPINC1, SERPINA1, SERPINA3, AGT, A2M, C3, C5, CST3, KNG1, APOA1, APOE, APOA2, APCS, AMBP, AHSG, PF4, HPX, ANG, VTN, APOB, LCAT, SERPING1, SERPINA7, SERPIND1, PROS1, THBS1, SERPINA6, SERPINF2, C4A, C4B, CLU, IGFBP3, ITIH2, ITIH1, PROZ, FBLN1, AZGP1, CFP, SERPINA4, IGFALS, SERPINF1, LUM, B2M, GPLD1, ITIH3, ITIH4, ADIPOQ, ECM1, PI16, LRR1, FETUB, S100A9	0.915055	0.126734
GO:0009605	response to external stimulus	22	HP, CFB, SERPINA1, C5, APOA1, APOE, APOC3, C9, VTN, SERPING1, SERPINA7, C2, C8G, CD14, C4A, C4B, SAA1, C6, LBP, CFP, ADIPOQ, PGLYRP2	64	CFH, FCN3, F2, HP, HPR, PLG, F12, CFB, SERPINC1, SERPINA1, AGT, A2M, C3, C5, KNG1, APOA1, APOE, APOA2, APOC2, APOC3, FGA, APCS, C9, APOH, RBP4, AHSG, TTR, ALB, PPBP, PF4, KLKB1, VTN, APOB, APOD, SERPING1, CFI, SERPINA7, SERPIND1, GSN, C2, PROS1, C8A, C8B, C8G, THBS1, CD14, SERPINF2, C4A, C4B, SAA1, C7, CLU, C6, LBP, C4BPB, PON1, CFP, SERPINF1, B2M, ADIPOQ, CPB2, PGLYRP2, S100A9, CRP	1.07317	0.128107
GO:0052548	regulation of endopeptidase activity	11	SERPINA1, SERPINA3, C5, VTN, SERPING1, SERPINA7, SERPINA6, C4A, C4B, ITIH1, ITIH3	29	SERPINC1, SERPINA1, SERPINA3, AGT, A2M, C3, C5, CST3, KNG1, AMBP, AHSG, VTN, SERPING1, SERPINA7, SERPIND1, PROS1, THBS1, SERPINA6, SERPINF2, C4A, C4B, ITIH2, ITIH1, SERPINA4, SERPINF1, ITIH3, ITIH4, FETUB, S100A9	1.18419	0.130067
GO:0032879	regulation of localization	14	C5, APOA1, APOE, APOC1, APOC3, ANG, VTN, C2, CD14, C4A, C4B, SAA1, LBP, ADIPOQ	39	F2, F10, AGT, C3, C5, KNG1, APOA1, APOE, APOA2, APOC1, APOC2, APOC3, FGA, APOH, RBP4, AHSG, PPBP, PF4, ANG, VTN, APOB, APOD, C2, THBS1, CD14, C4A, C4B, SAA1, IGFBP3, LBP, C4BPB, PON1, SERPINF1, GPLD1, ADIPOQ, ECM1, CPB2, S100A9, CRP	1.1207	0.132872
GO:0009892	negative regulation of metabolic process	18	HP, SERPINA1, SERPINA3, C5, APOA1, APOE, APOC1, APOC3, ANG, VTN, SERPING1, SERPINA7, SERPINA6, C4A, C4B, ITIH1, ITIH3, ADIPOQ	52	FCN3, APOM, F2, HP, HPR, SERPINC1, SERPINA1, SERPINA3, AGT, A2M, C3, C5, CST3, KNG1, APOA1, APOE, APOA2, APOC1, APOC2, APOC3, FGA, APCS, AMBP, AHSG, PF4, ANG, VTN, APOD, SERPING1, SERPINA7, SERPIND1, PROS1, THBS1, SERPINA6, SERPINF2, C4A, C4B, CLU, IGFBP3, ITIH2, ITIH1, C4BPB, SERPINA4, SERPINF1, GPLD1, ITIH3, ITIH4, ADIPOQ, ECM1, PI16, CPB2, FETUB	1.08068	0.133119
GO:0031325	positive regulation of cellular metabolic process	10	C5, APOA1, APOE, APOC1, HPX, ANG, VTN, LBP, HBB, ADIPOQ	26	F2, AGT, C3, C5, APOA1, APOE, APOA2, APOC1, APOC2, FGA, PF4, HPX, ANG, VTN, THBS1, SERPINF2, CLU, IGFBP3, LBP, FBLN1, LUM, HBB, GPLD1, ADIPOQ, S100A9, CRP	1.20075	0.133526
GO:0060255	regulation of macromolecule metabolic process	23	CFB, SERPINA1, SERPINA3, C5, APOA1, APOE, C9, HPX, ANG, VTN, SERPING1, SERPINA7, C2, C8G, SERPINA6, C4A, C4B, C6, LBP, ITIH1, CFP, ITIH3, ADIPOQ	68	CFH, ZNF749, FCN3, APOM, F2, F12, CFB, SERPINC1, SERPINA1, SERPINA3, AGT, A2M, C3, C5, CST3, KNG1, APOA1, APOE, APOA2, FGA, APCS, C9, AMBP, AHSG, PF4, HPX, ANG, KLKB1, VTN, APOD, SERPING1, CFI, SERPINA7, SERPIND1, C2, PROS1, C8A, C8B, C8G, THBS1, SERPINA6, SERPINF2, C4A, C4B, C7, CLU, C6, IGFBP3, LBP, ITIH2, ITIH1, C4BPB, CPN2, FBLN1, CFP, SERPINA4, SERPINF1, LUM, GPLD1, ITIH3, ITIH4, ADIPOQ, ECM…	1.05595	0.135643
GO:0071840	cellular component organization or biogenesis	13	APOA1, APOE, APOC1, APOC3, ANG, VTN, C2, CD14, C4A, C4B, HBB, HBA1, ADIPOQ	45	APOM, F2, PLG, AGT, A2M, C3, CST3, APOA1, APOE, APOA2, APOC1, APOC2, APOC3, FGA, APCS, AHSG, TTR, ANG, KLKB1, VTN, APOB, LCAT, VWF, APOD, GSN, C2, THBS1, CD14, SERPINF2, C4A, C4B, CLU, IGFBP3, C4BPB, GPX3, FBLN1, SERPINF1, LUM, HBB, HBA1, ADIPOQ, PI16, CPB2, S100A9, CRP	0.901897	0.136061
GO:0016043	cellular component organization	13	APOA1, APOE, APOC1, APOC3, ANG, VTN, C2, CD14, C4A, C4B, HBB, HBA1, ADIPOQ	45	APOM, F2, PLG, AGT, A2M, C3, CST3, APOA1, APOE, APOA2, APOC1, APOC2, APOC3, FGA, APCS, AHSG, TTR, ANG, KLKB1, VTN, APOB, LCAT, VWF, APOD, GSN, C2, THBS1, CD14, SERPINF2, C4A, C4B, CLU, IGFBP3, C4BPB, GPX3, FBLN1, SERPINF1, LUM, HBB, HBA1, ADIPOQ, PI16, CPB2, S100A9, CRP	0.901897	0.136061
GO:0090304	nucleic acid metabolic process	2	ANG, 937	12	ZNF749, FCN3, AGT, PF4, ANG, SERPINF2, CLU, AZGP1, LUM, ADIPOQ, ECM1, S100A9	0.520325	0.138271
GO:0016070	RNA metabolic process	2	ANG, 937	12	ZNF749, FCN3, AGT, PF4, ANG, SERPINF2, CLU, AZGP1, LUM, ADIPOQ, ECM1, S100A9	0.520325	0.138271
GO:0007399	nervous system development	2	APOA1, APOE	12	ATRN, F2, AGT, APOA1, APOE, APOB, APOD, GSN, CLU, SERPINF1, SEPP1, CRP	0.520325	0.138271
GO:0019219	regulation of nucleobase-containing compound metabolic process	2	APOE, 937	12	ZNF749, FCN3, AGT, APOE, PF4, THBS1, SERPINF2, CLU, LUM, ADIPOQ, ECM1, S100A9	0.520325	0.138271
GO:0051247	positive regulation of protein metabolic process	8	C5, APOE, HPX, ANG, VTN, C6, LBP, ADIPOQ	20	F2, F12, AGT, C3, C5, APOE, APOA2, HPX, ANG, KLKB1, VTN, THBS1, CLU, C6, LBP, C4BPB, FBLN1, GPLD1, ADIPOQ, S100A9	1.24878	0.141631
GO:0048869	cellular developmental process	7	APOA1, APOE, LRG1, ANG, VTN, ADIPOQ, PGLYRP2	27	F2, PLG, AGT, A2M, APOA1, APOE, FGA, APCS, C1QC, LRG1, PF4, ANG, VTN, APOB, APOD, GSN, SERPINF2, CLU, IGFBP3, SERPINF1, B2M, GPLD1, ADIPOQ, PI16, PGLYRP2, SHBG, CRP	0.809395	0.142144
GO:0030154	cell differentiation	7	APOA1, APOE, LRG1, ANG, VTN, ADIPOQ, PGLYRP2	27	F2, PLG, AGT, A2M, APOA1, APOE, FGA, APCS, C1QC, LRG1, PF4, ANG, VTN, APOB, APOD, GSN, SERPINF2, CLU, IGFBP3, SERPINF1, B2M, GPLD1, ADIPOQ, PI16, PGLYRP2, SHBG, CRP	0.809395	0.142144
GO:0010033	response to organic substance	14	SERPINA1, APOA1, APOE, APOC3, LRG1, HPX, ANG, VTN, SERPINA7, CD14, C4A, C4B, LBP, ADIPOQ	40	APOM, F12, SERPINA1, AGT, APOA1, APOE, APOA2, APOC3, LRG1, RBP4, AHSG, ALB, PPBP, PF4, HPX, ANG, VTN, APOB, SERPINA7, GSN, THBS1, CD14, SERPINF2, C4A, C4B, CLU, CPN1, LBP, GPX3, PON1, SERPINF1, LUM, B2M, GPLD1, ITIH4, ADIPOQ, ECM1, CPB2, S100A9, CRP	1.09268	0.142404
GO:0010556	regulation of macromolecule biosynthetic process	3	ANG, LBP, ADIPOQ	15	ZNF749, FCN3, F2, AGT, APOA2, PF4, ANG, THBS1, SERPINF2, CLU, LBP, LUM, ADIPOQ, ECM1, S100A9	0.62439	0.143056
GO:0050818	regulation of coagulation	3	APOE, VTN, SERPING1	15	F2, PLG, F12, SERPINC1, KNG1, APOE, FGA, APOH, KLKB1, VTN, SERPING1, PROS1, THBS1, SERPINF2, CPB2	0.62439	0.143056
GO:1900046	regulation of hemostasis	3	APOE, VTN, SERPING1	15	F2, PLG, F12, SERPINC1, KNG1, APOE, FGA, APOH, KLKB1, VTN, SERPING1, PROS1, THBS1, SERPINF2, CPB2	0.62439	0.143056
GO:0030193	regulation of blood coagulation	3	APOE, VTN, SERPING1	15	F2, PLG, F12, SERPINC1, KNG1, APOE, FGA, APOH, KLKB1, VTN, SERPING1, PROS1, THBS1, SERPINF2, CPB2	0.62439	0.143056
GO:0061045	negative regulation of wound healing	3	APOE, VTN, SERPING1	15	F2, PLG, F12, KNG1, APOE, FGA, APCS, APOH, KLKB1, VTN, SERPING1, PROS1, THBS1, SERPINF2, CPB2	0.62439	0.143056
GO:0006807	nitrogen compound metabolic process	11	APOA1, APOE, APOC1, HPX, ANG, VTN, ITIH1, HBB, ITIH3, ADIPOQ, PGLYRP2	30	ZNF749, FCN3, AGT, APOA1, APOE, APOA2, APOC1, AMBP, PF4, HPX, ANG, VTN, LCAT, THBS1, SERPINF2, CLU, CPN1, ITIH2, ITIH1, AZGP1, PON1, LUM, HBB, GPLD1, ITIH3, ITIH4, ADIPOQ, ECM1, PGLYRP2, S100A9	1.14472	0.143136
GO:0033036	macromolecule localization	11	C5, APOA1, APOE, APOC1, APOC3, ANG, CD14, SAA1, LBP, APOF, ADIPOQ	30	APOL1, APOM, AGT, C3, C5, APOA1, APOE, APOA2, APOC1, APOC2, APOC3, FGA, APOH, RBP4, ALB, ANG, APOB, LCAT, APOD, THBS1, CD14, SAA1, CLU, LBP, AZGP1, PON1, GPLD1, APOF, ADIPOQ, CRP	1.14472	0.143136
GO:0010466	negative regulation of peptidase activity	11	SERPINA1, SERPINA3, C5, VTN, SERPING1, SERPINA7, SERPINA6, C4A, C4B, ITIH1, ITIH3	30	SERPINC1, SERPINA1, SERPINA3, AGT, A2M, C3, C5, CST3, KNG1, AMBP, AHSG, VTN, SERPING1, SERPINA7, SERPIND1, PROS1, THBS1, SERPINA6, SERPINF2, C4A, C4B, ITIH2, ITIH1, SERPINA4, SERPINF1, ITIH3, ITIH4, ECM1, PI16, FETUB	1.14472	0.143136
GO:0010467	gene expression	4	APOA1, APOE, ANG, ADIPOQ	18	ZNF749, F2, AGT, APOA1, APOE, APOA2, PF4, ANG, THBS1, SERPINF2, CLU, CPN2, SERPINF1, LUM, ADIPOQ, ECM1, S100A9, CRP	0.693767	0.144435
GO:0010468	regulation of gene expression	4	APOA1, APOE, ANG, ADIPOQ	18	ZNF749, F2, AGT, APOA1, APOE, APOA2, PF4, ANG, THBS1, SERPINF2, CLU, CPN2, SERPINF1, LUM, ADIPOQ, ECM1, S100A9, CRP	0.693767	0.144435
GO:0044237	cellular metabolic process	25	HP, SERPINA1, SERPINA3, C5, APOA1, APOE, APOC1, APOC3, HPX, ANG, VTN, SERPING1, SERPINA7, SERPINA6, C4A, C4B, LBP, ITIH1, CFP, HBB, HBA1, ITIH3, APOF, ADIPOQ, PGLYRP2	81	ZNF749, FCN3, APOM, F2, HP, HPR, F9, F10, PLG, SERPINC1, SERPINA1, SERPINA3, AGT, A2M, C3, C5, CST3, KNG1, APOA1, APOE, APOA2, APOC1, APOC2, APOC3, FGA, APCS, APOH, RBP4, AMBP, AHSG, TTR, ALB, PF4, HPX, ANG, VTN, APOB, LCAT, APOD, SERPING1, SERPINA7, SERPIND1, PROS1, THBS1, SERPINA6, SERPINF2, C4A, C4B, CLU, CPN1, IGFBP3, LBP, ITIH2, ITIH1, GPX3, PROZ, FBLN1, AZGP1, PON1, CFP, SERPINA4, IGFALS, S…	0.963565	0.144482
GO:0048584	positive regulation of response to stimulus	19	CFB, C5, APOA1, C9, LRG1, HPX, VTN, SERPING1, C2, C8G, CD14, C1S, C4A, C4B, C6, LBP, CFP, ADIPOQ, PGLYRP2	57	CFH, FCN3, F2, C1R, F10, PLG, F12, CFB, AGT, A2M, C3, C5, APOA1, FGA, C1QA, C1QB, C1QC, C9, APOH, LRG1, ALB, PPBP, PF4, HPX, KLKB1, VTN, SERPING1, CFI, C2, PROS1, C8A, C8B, C8G, THBS1, CD14, SERPINF2, C1S, C4A, C4B, C7, CLU, C6, IGFBP3, LBP, C4BPB, AZGP1, CFP, B2M, GPLD1, CFHR1, ADIPOQ, ECM1, CPB2, PGLYRP2, C1RL, S100A9, CRP	1.04065	0.14488
GO:0015850	organic hydroxy compound transport	7	C5, APOA1, APOE, APOC1, APOC3, APOF, ADIPOQ	17	APOM, AGT, C5, APOA1, APOE, APOA2, APOC1, APOC2, APOC3, RBP4, ALB, APOB, LCAT, CLU, PON1, APOF, ADIPOQ	1.28551	0.14626
GO:0016310	phosphorylation	7	C5, APOA1, APOE, HPX, ANG, VTN, ADIPOQ	17	F2, AGT, C3, C5, APOA1, APOE, FGA, AMBP, AHSG, HPX, ANG, VTN, THBS1, SERPINF2, CLU, IGFBP3, ADIPOQ	1.28551	0.14626
GO:0042325	regulation of phosphorylation	7	C5, APOA1, APOE, HPX, ANG, VTN, ADIPOQ	17	F2, AGT, C3, C5, APOA1, APOE, FGA, AMBP, AHSG, HPX, ANG, VTN, THBS1, SERPINF2, CLU, IGFBP3, ADIPOQ	1.28551	0.14626
GO:0001816	cytokine production	7	C5, APOA1, CD14, SAA1, LBP, ADIPOQ, PGLYRP2	17	AGT, C3, C5, APOA1, APOA2, PF4, APOD, THBS1, CD14, SERPINF2, SAA1, CLU, LBP, ADIPOQ, PGLYRP2, S100A9, CRP	1.28551	0.14626
GO:1901360	organic cyclic compound metabolic process	10	APOA1, APOE, APOC1, APOC3, GC, HPX, ANG, SERPINA6, APOF, ADIPOQ	27	APOL1, ZNF749, FCN3, AGT, APOA1, APOE, APOA2, APOC1, APOC3, AMBP, ALB, GC, PF4, HPX, ANG, APOB, LCAT, THBS1, SERPINA6, SERPINF2, CLU, AZGP1, LUM, APOF, ADIPOQ, ECM1, S100A9	1.15628	0.147618
GO:0044267	cellular protein metabolic process	17	SERPINA1, SERPINA3, C5, APOA1, APOE, HPX, ANG, VTN, SERPING1, SERPINA7, SERPINA6, C4A, C4B, ITIH1, CFP, ITIH3, ADIPOQ	51	F2, F9, F10, PLG, SERPINC1, SERPINA1, SERPINA3, AGT, A2M, C3, C5, CST3, KNG1, APOA1, APOE, APOA2, APCS, AMBP, AHSG, HPX, ANG, VTN, SERPING1, SERPINA7, SERPIND1, PROS1, THBS1, SERPINA6, SERPINF2, C4A, C4B, CLU, IGFBP3, ITIH2, ITIH1, PROZ, FBLN1, CFP, SERPINA4, IGFALS, SERPINF1, B2M, GPLD1, ITIH3, ITIH4, ADIPOQ, ECM1, PI16, LRR1, FETUB, S100A9	1.04065	0.147838
GO:0048519	negative regulation of biological process	21	HP, SERPINA1, SERPINA3, C5, APOA1, APOE, APOC1, APOC3, ANG, VTN, SERPING1, SERPINA7, SERPINA6, C4A, C4B, SAA1, LBP, ITIH1, ITIH3, ADIPOQ, PGLYRP2	65	FCN3, APOM, F2, HP, HPR, PLG, F12, SERPINC1, SERPINA1, SERPINA3, AGT, A2M, C3, C5, CST3, KNG1, APOA1, APOE, APOA2, APOC1, APOC2, APOC3, FGA, APCS, C1QC, APOH, RBP4, AMBP, AHSG, ALB, PF4, ANG, KLKB1, VTN, APOD, SERPING1, SERPINA7, SERPIND1, GSN, PROS1, THBS1, SERPINA6, SERPINF2, C4A, C4B, SAA1, CLU, IGFBP3, LBP, ITIH2, ITIH1, C4BPB, AZGP1, SERPINA4, SERPINF1, GPLD1, ITIH3, ITIH4, ADIPOQ, ECM1, PI1…	1.00863	0.149776
GO:0009611	response to wounding	19	CFB, SERPINA1, C5, APOA1, APOE, C9, VTN, SERPING1, C2, C8G, C4A, C4B, SAA1, C6, LBP, CFP, HBB, ADIPOQ, PGLYRP2	60	CFH, F2, F9, F10, PLG, F12, CFB, SERPINC1, SERPINA1, AGT, A2M, C3, C5, KNG1, APOA1, APOE, FGA, APCS, C9, APOH, AHSG, ALB, PPBP, PF4, KLKB1, VTN, APOB, VWF, APOD, SERPING1, CFI, F13B, SERPIND1, GSN, C2, PROS1, C8A, C8B, C8G, THBS1, SERPINF2, C4A, C4B, SAA1, C7, CLU, F5, C6, LBP, C4BPB, PROZ, CFP, SERPINF1, HBB, ADIPOQ, CPB2, PGLYRP2, S100A9, HBD, CRP	0.988618	0.149921
GO:0048583	regulation of response to stimulus	23	HP, CFB, C5, APOA1, APOE, APOC3, C9, LRG1, HPX, VTN, SERPING1, C2, C8G, CD14, C1S, C4A, C4B, SAA1, C6, LBP, CFP, ADIPOQ, PGLYRP2	71	CFH, FCN3, F2, C1R, HP, HPR, F10, PLG, F12, CFB, SERPINC1, AGT, A2M, C3, C5, KNG1, APOA1, APOE, APOA2, APOC3, FGA, APCS, C1QA, C1QB, C1QC, C9, APOH, LRG1, AMBP, AHSG, ALB, PPBP, PF4, HPX, KLKB1, VTN, APOD, SERPING1, CFI, C2, PROS1, C8A, C8B, C8G, THBS1, CD14, SERPINF2, C1S, C4A, C4B, SAA1, C7, CLU, C6, IGFBP3, LBP, C4BPB, AZGP1, CFP, SERPINF1, B2M, GPLD1, CFHR1, ADIPOQ, ECM1, PI16, CPB2, PGLYRP2,…	1.01134	0.150372
GO:0048523	negative regulation of cellular process	19	HP, SERPINA1, SERPINA3, C5, APOA1, APOE, APOC1, APOC3, ANG, VTN, SERPING1, SERPINA7, SERPINA6, C4A, C4B, ITIH1, ITIH3, ADIPOQ, PGLYRP2	59	FCN3, APOM, F2, HP, HPR, PLG, SERPINC1, SERPINA1, SERPINA3, AGT, A2M, C3, C5, CST3, KNG1, APOA1, APOE, APOA2, APOC1, APOC3, FGA, APCS, C1QC, APOH, RBP4, AMBP, AHSG, ALB, PF4, ANG, VTN, APOD, SERPING1, SERPINA7, SERPIND1, GSN, PROS1, THBS1, SERPINA6, SERPINF2, C4A, C4B, CLU, IGFBP3, ITIH2, ITIH1, AZGP1, SERPINA4, SERPINF1, GPLD1, ITIH3, ITIH4, ADIPOQ, ECM1, PI16, CPB2, PGLYRP2, FETUB, CRP	1.00537	0.150399
GO:0016053	organic acid biosynthetic process	3	APOA1, APOC1, APOC3	5	AGT, APOA1, APOC1, APOC2, APOC3	1.87317	0.150734
GO:0046394	carboxylic acid biosynthetic process	3	APOA1, APOC1, APOC3	5	AGT, APOA1, APOC1, APOC2, APOC3	1.87317	0.150734
GO:0072330	monocarboxylic acid biosynthetic process	3	APOA1, APOC1, APOC3	5	AGT, APOA1, APOC1, APOC2, APOC3	1.87317	0.150734
GO:0006633	fatty acid biosynthetic process	3	APOA1, APOC1, APOC3	5	AGT, APOA1, APOC1, APOC2, APOC3	1.87317	0.150734
GO:0051004	regulation of lipoprotein lipase activity	3	APOA1, APOC1, APOC3	5	APOA1, APOC1, APOC2, APOC3, APOH	1.87317	0.150734
GO:0042304	regulation of fatty acid biosynthetic process	3	APOA1, APOC1, APOC3	5	AGT, APOA1, APOC1, APOC2, APOC3	1.87317	0.150734
GO:0045940	positive regulation of steroid metabolic process	3	APOA1, APOE, APOC1	5	AGT, APOA1, APOE, APOA2, APOC1	1.87317	0.150734
GO:0010872	regulation of cholesterol esterification	3	APOA1, APOE, APOC1	5	AGT, APOA1, APOE, APOA2, APOC1	1.87317	0.150734
GO:0010873	positive regulation of cholesterol esterification	3	APOA1, APOE, APOC1	5	AGT, APOA1, APOE, APOA2, APOC1	1.87317	0.150734
GO:0034612	response to tumor necrosis factor	3	APOA1, CD14, ADIPOQ	5	APOA1, APOB, THBS1, CD14, ADIPOQ	1.87317	0.150734
GO:0035295	tube development	3	APOA1, VTN, ADIPOQ	5	AGT, APOA1, RBP4, VTN, ADIPOQ	1.87317	0.150734
GO:0051172	negative regulation of nitrogen compound metabolic process	3	APOE, APOC1, ADIPOQ	5	FCN3, APOE, APOC1, CLU, ADIPOQ	1.87317	0.150734
GO:0032372	negative regulation of sterol transport	3	APOE, APOC1, APOC3	5	APOE, APOA2, APOC1, APOC2, APOC3	1.87317	0.150734
GO:0032375	negative regulation of cholesterol transport	3	APOE, APOC1, APOC3	5	APOE, APOA2, APOC1, APOC2, APOC3	1.87317	0.150734
GO:0050865	regulation of cell activation	3	APOE, LBP, PGLYRP2	5	F2, APOE, THBS1, LBP, PGLYRP2	1.87317	0.150734
GO:0071363	cellular response to growth factor stimulus	3	APOE, LRG1, VTN	5	AGT, APOE, LRG1, VTN, THBS1	1.87317	0.150734
GO:0050766	positive regulation of phagocytosis	3	C2, C4A, C4B	5	C3, AHSG, C2, C4A, C4B	1.87317	0.150734
GO:0008228	opsonization	3	C4A, C4B, LBP	5	C4A, C4B, LBP, C4BPB, CRP	1.87317	0.150734
GO:0071900	regulation of protein serine/threonine kinase activity	3	C5, APOE, ADIPOQ	5	AGT, C5, APOE, THBS1, ADIPOQ	1.87317	0.150734
GO:0055074	calcium ion homeostasis	3	C5, APOE, SAA1	5	F2, C5, KNG1, APOE, SAA1	1.87317	0.150734
GO:0006874	cellular calcium ion homeostasis	3	C5, APOE, SAA1	5	F2, C5, KNG1, APOE, SAA1	1.87317	0.150734
GO:0032602	chemokine production	3	C5, LBP, ADIPOQ	5	C5, APOD, LBP, ADIPOQ, S100A9	1.87317	0.150734
GO:0097529	myeloid leukocyte migration	3	C5, SAA1, LBP	5	C5, THBS1, SAA1, LBP, S100A9	1.87317	0.150734
GO:0042743	hydrogen peroxide metabolic process	3	HP, HBB, HBA1	5	HP, HPR, GPX3, HBB, HBA1	1.87317	0.150734
GO:0042744	hydrogen peroxide catabolic process	3	HP, HBB, HBA1	5	HP, HPR, GPX3, HBB, HBA1	1.87317	0.150734
GO:0070482	response to oxygen levels	3	SERPINA1, ANG, ADIPOQ	5	SERPINA1, ANG, THBS1, ADIPOQ, CRP	1.87317	0.150734
GO:0036293	response to decreased oxygen levels	3	SERPINA1, ANG, ADIPOQ	5	SERPINA1, ANG, THBS1, ADIPOQ, CRP	1.87317	0.150734
GO:0001666	response to hypoxia	3	SERPINA1, ANG, ADIPOQ	5	SERPINA1, ANG, THBS1, ADIPOQ, CRP	1.87317	0.150734
GO:0051239	regulation of multicellular organismal process	14	C5, APOA1, APOE, APOC1, APOC3, LRG1, VTN, SERPING1, CD14, SAA1, C6, LBP, ADIPOQ, PGLYRP2	46	ATRN, F2, PLG, F12, SERPINC1, AGT, C3, C5, CST3, KNG1, APOA1, APOE, APOA2, APOC1, APOC2, APOC3, FGA, APCS, C1QC, APOH, LRG1, RBP4, AHSG, ALB, PF4, KLKB1, VTN, LCAT, APOD, SERPING1, PROS1, THBS1, CD14, SERPINF2, SAA1, CLU, C6, LBP, SERPINF1, GPLD1, ADIPOQ, ECM1, PI16, CPB2, PGLYRP2, CRP	0.950159	0.150814
GO:0046486	glycerolipid metabolic process	6	APOA1, APOE, APOC1, APOC3, ANG, APOF	14	C3, APOA1, APOE, APOA2, APOC1, APOC2, APOC3, APOH, ANG, APOB, LCAT, PON1, GPLD1, APOF	1.33798	0.151083
GO:0006066	alcohol metabolic process	6	APOA1, APOE, APOC1, APOC3, GC, APOF	14	APOL1, APOA1, APOE, APOA2, APOC1, APOC3, RBP4, TTR, GC, APOB, LCAT, PON1, GPLD1, APOF	1.33798	0.151083
GO:0032270	positive regulation of cellular protein metabolic process	6	C5, APOE, HPX, ANG, VTN, ADIPOQ	14	F2, AGT, C3, C5, APOE, HPX, ANG, VTN, THBS1, CLU, FBLN1, GPLD1, ADIPOQ, S100A9	1.33798	0.151083
GO:0055082	cellular chemical homeostasis	6	CP, C5, APOE, APOC3, HPX, SAA1	14	CP, F2, AGT, C5, KNG1, APOE, APOC3, HPX, SAA1, C7, SERPINF1, GPLD1, CPB2, S100A9	1.33798	0.151083
GO:0009056	catabolic process	9	HP, APOA1, APOE, APOC1, APOC3, HBB, HBA1, ADIPOQ, PGLYRP2	24	HP, HPR, PLG, CST3, APOA1, APOE, APOA2, APOC1, APOC2, APOC3, AMBP, APOB, CLU, CPN1, C4BPB, GPX3, PON1, LUM, HBB, HBA1, GPLD1, ADIPOQ, PGLYRP2, S100A9	1.17073	0.152813
GO:0009893	positive regulation of metabolic process	11	C5, APOA1, APOE, APOC1, HPX, ANG, VTN, C6, LBP, HBB, ADIPOQ	31	F2, F12, AGT, C3, C5, APOA1, APOE, APOA2, APOC1, APOC2, FGA, APOH, PF4, HPX, ANG, KLKB1, VTN, THBS1, SERPINF2, CLU, C6, IGFBP3, LBP, C4BPB, FBLN1, LUM, HBB, GPLD1, ADIPOQ, S100A9, CRP	1.10779	0.153945
GO:0045861	negative regulation of proteolysis	11	SERPINA1, SERPINA3, C5, VTN, SERPING1, SERPINA7, SERPINA6, C4A, C4B, ITIH1, ITIH3	31	F2, SERPINC1, SERPINA1, SERPINA3, AGT, A2M, C3, C5, CST3, KNG1, AMBP, AHSG, VTN, SERPING1, SERPINA7, SERPIND1, PROS1, THBS1, SERPINA6, SERPINF2, C4A, C4B, ITIH2, ITIH1, SERPINA4, SERPINF1, ITIH3, ITIH4, ECM1, PI16, FETUB	1.10779	0.153945
GO:0023052	signaling	12	C5, APOA1, APOE, APOC3, LRG1, HPX, VTN, CD14, LBP, LGALS3BP, ADIPOQ, PGLYRP2	40	ATRN, F2, F10, AGT, A2M, C3, C5, APOA1, APOE, APOA2, APOC2, APOC3, FGA, C1QA, LRG1, RBP4, AMBP, AHSG, TTR, PPBP, PF4, HPX, VTN, APOB, APOD, GSN, THBS1, CD14, SERPINF2, CLU, IGFBP3, LBP, IGFALS, B2M, GPLD1, LGALS3BP, ADIPOQ, ECM1, PGLYRP2, S100A9	0.936585	0.154525
GO:0044700	single organism signaling	12	C5, APOA1, APOE, APOC3, LRG1, HPX, VTN, CD14, LBP, LGALS3BP, ADIPOQ, PGLYRP2	40	ATRN, F2, F10, AGT, A2M, C3, C5, APOA1, APOE, APOA2, APOC2, APOC3, FGA, C1QA, LRG1, RBP4, AMBP, AHSG, TTR, PPBP, PF4, HPX, VTN, APOB, APOD, GSN, THBS1, CD14, SERPINF2, CLU, IGFBP3, LBP, IGFALS, B2M, GPLD1, LGALS3BP, ADIPOQ, ECM1, PGLYRP2, S100A9	0.936585	0.154525
GO:0072376	protein activation cascade	12	CFB, C5, C9, VTN, SERPING1, C2, C8G, C1S, C4A, C4B, C6, CFP	40	CFH, FCN3, F2, C1R, F9, F10, F12, CFB, SERPINC1, A2M, C3, C5, KNG1, FGA, C1QA, C1QB, C1QC, C9, APOH, KLKB1, VTN, VWF, SERPING1, CFI, C2, PROS1, C8A, C8B, C8G, C1S, C4A, C4B, C7, CLU, C6, C4BPB, CFP, CFHR1, C1RL, CRP	0.936585	0.154525
GO:0051248	negative regulation of protein metabolic process	14	SERPINA1, SERPINA3, C5, APOE, ANG, VTN, SERPING1, SERPINA7, SERPINA6, C4A, C4B, ITIH1, ITIH3, ADIPOQ	42	APOM, F2, SERPINC1, SERPINA1, SERPINA3, AGT, A2M, C3, C5, CST3, KNG1, APOE, FGA, APCS, AMBP, AHSG, ANG, VTN, APOD, SERPING1, SERPINA7, SERPIND1, PROS1, THBS1, SERPINA6, SERPINF2, C4A, C4B, CLU, IGFBP3, ITIH2, ITIH1, C4BPB, SERPINA4, SERPINF1, ITIH3, ITIH4, ADIPOQ, ECM1, PI16, CPB2, FETUB	1.04065	0.155065
GO:0051716	cellular response to stimulus	14	HP, C5, APOA1, APOE, APOC3, LRG1, HPX, VTN, CD14, SAA1, LBP, LGALS3BP, ADIPOQ, PGLYRP2	45	F2, HP, HPR, F10, AGT, A2M, C3, C5, APOA1, APOE, APOA2, APOC2, APOC3, FGA, LRG1, RBP4, AMBP, AHSG, TTR, ALB, PPBP, PF4, HPX, VTN, APOB, APOD, GSN, THBS1, CD14, SERPINF2, SAA1, CLU, IGFBP3, LBP, IGFALS, SERPINF1, B2M, GPLD1, LGALS3BP, ADIPOQ, ECM1, CPB2, PGLYRP2, S100A9, CRP	0.971274	0.155498
GO:0006641	triglyceride metabolic process	5	APOA1, APOE, APOC1, APOC3, APOF	11	C3, APOA1, APOE, APOA2, APOC1, APOC2, APOC3, APOH, APOB, GPLD1, APOF	1.41907	0.155513
GO:1901701	cellular response to oxygen-containing compound	5	APOE, APOC3, CD14, LBP, ADIPOQ	11	APOE, APOC3, AHSG, APOB, THBS1, CD14, LBP, SERPINF1, GPLD1, ADIPOQ, CPB2	1.41907	0.155513
GO:0009306	protein secretion	5	C5, APOA1, ANG, CD14, SAA1	11	AGT, C5, APOA1, APOA2, FGA, RBP4, ANG, CD14, SAA1, GPLD1, CRP	1.41907	0.155513
GO:0055080	cation homeostasis	5	CP, C5, APOE, HPX, SAA1	11	CP, F2, AGT, C5, KNG1, APOE, HPX, SAA1, C7, B2M, S100A9	1.41907	0.155513
GO:0055065	metal ion homeostasis	5	CP, C5, APOE, HPX, SAA1	11	CP, F2, AGT, C5, KNG1, APOE, HPX, SAA1, C7, B2M, S100A9	1.41907	0.155513
GO:0006979	response to oxidative stress	5	HP, APOE, HBB, HBA1, ADIPOQ	11	ATRN, HP, HPR, APOE, APOD, THBS1, GPX3, SEPP1, HBB, HBA1, ADIPOQ	1.41907	0.155513
GO:0006950	response to stress	30	HP, CFB, SERPINA1, SERPINA3, C5, APOA1, APOE, APOC3, C9, ORM1, HPX, ANG, VTN, SERPING1, C2, C8G, CD14, C1S, C4A, C4B, SAA1, C6, LBP, ORM2, CFP, HBB, HBA1, LGALS3BP, ADIPOQ, PGLYRP2	91	CFH, APOL1, CD5L, FCN3, ATRN, F2, C1R, HP, HPR, F9, F10, PLG, F12, CFB, SERPINC1, SERPINA1, SERPINA3, AGT, A2M, C3, C5, CST3, KNG1, APOA1, APOE, APOA2, APOC3, FGA, APCS, C1QA, C1QB, C1QC, C9, APOH, AMBP, ORM1, AHSG, ALB, PPBP, PF4, HPX, ANG, KLKB1, VTN, APOB, VWF, APOD, SERPING1, CFI, F13B, SERPIND1, GSN, C2, PROS1, C8A, C8B, C8G, THBS1, CD14, SERPINF2, C1S, C4A, C4B, SAA1, C7, CLU, F5, C6, LBP, …	1.02921	0.156987
GO:0032787	monocarboxylic acid metabolic process	4	APOA1, APOC1, APOC3, ADIPOQ	8	AGT, C3, APOA1, APOC1, APOC2, APOC3, ALB, ADIPOQ	1.56098	0.157667
GO:0060191	regulation of lipase activity	4	APOA1, APOC1, APOC3, ANG	8	AGT, APOA1, APOA2, APOC1, APOC2, APOC3, APOH, ANG	1.56098	0.157667
GO:0030258	lipid modification	4	APOA1, APOE, APOC1, ADIPOQ	8	AGT, APOA1, APOE, APOA2, APOC1, LCAT, APOD, ADIPOQ	1.56098	0.157667
GO:0045834	positive regulation of lipid metabolic process	4	APOA1, APOE, APOC1, ADIPOQ	8	AGT, APOA1, APOE, APOA2, APOC1, APOC2, GPLD1, ADIPOQ	1.56098	0.157667
GO:0065005	protein-lipid complex assembly	4	APOA1, APOE, APOC1, APOC3	8	APOM, APOA1, APOE, APOA2, APOC1, APOC3, APOB, LCAT	1.56098	0.157667
GO:0046503	glycerolipid catabolic process	4	APOA1, APOE, APOC1, APOC3	8	APOA1, APOE, APOA2, APOC1, APOC2, APOC3, APOB, GPLD1	1.56098	0.157667
GO:0034377	plasma lipoprotein particle assembly	4	APOA1, APOE, APOC1, APOC3	8	APOM, APOA1, APOE, APOA2, APOC1, APOC3, APOB, LCAT	1.56098	0.157667
GO:0050728	negative regulation of inflammatory response	4	APOA1, APOE, SAA1, ADIPOQ	8	SERPINC1, APOA1, APOE, APCS, APOD, SAA1, SERPINF1, ADIPOQ	1.56098	0.157667
GO:0010243	response to organonitrogen compound	4	APOE, APOC3, SERPINA7, ADIPOQ	8	APOE, APOC3, RBP4, AHSG, SERPINA7, GSN, GPLD1, ADIPOQ	1.56098	0.157667
GO:0000302	response to reactive oxygen species	4	HP, APOE, HBB, HBA1	8	HP, HPR, APOE, APOD, THBS1, GPX3, HBB, HBA1	1.56098	0.157667
GO:0042742	defense response to bacterium	4	HP, LBP, CFP, PGLYRP2	8	HP, HPR, PPBP, LBP, CFP, PGLYRP2, S100A9, CRP	1.56098	0.157667
GO:0048545	response to steroid hormone	4	SERPINA1, APOA1, SERPINA7, ADIPOQ	8	SERPINA1, APOA1, APOA2, SERPINA7, THBS1, CPN1, SERPINF1, ADIPOQ	1.56098	0.157667
GO:0007154	cell communication	13	C5, APOA1, APOE, APOC3, LRG1, HPX, ANG, VTN, CD14, LBP, LGALS3BP, ADIPOQ, PGLYRP2	42	ATRN, F2, F10, AGT, A2M, C3, C5, APOA1, APOE, APOA2, APOC2, APOC3, FGA, C1QA, LRG1, RBP4, AMBP, AHSG, TTR, ALB, PPBP, PF4, HPX, ANG, VTN, APOB, APOD, GSN, THBS1, CD14, SERPINF2, CLU, IGFBP3, LBP, IGFALS, B2M, GPLD1, LGALS3BP, ADIPOQ, ECM1, PGLYRP2, S100A9	0.966318	0.157738
GO:0010605	negative regulation of macromolecule metabolic process	14	SERPINA1, SERPINA3, C5, APOE, ANG, VTN, SERPING1, SERPINA7, SERPINA6, C4A, C4B, ITIH1, ITIH3, ADIPOQ	44	FCN3, APOM, F2, SERPINC1, SERPINA1, SERPINA3, AGT, A2M, C3, C5, CST3, KNG1, APOE, FGA, APCS, AMBP, AHSG, PF4, ANG, VTN, APOD, SERPING1, SERPINA7, SERPIND1, PROS1, THBS1, SERPINA6, SERPINF2, C4A, C4B, CLU, IGFBP3, ITIH2, ITIH1, C4BPB, SERPINA4, SERPINF1, ITIH3, ITIH4, ADIPOQ, ECM1, PI16, CPB2, FETUB	0.993348	0.157862
GO:0051174	regulation of phosphorus metabolic process	8	C5, APOA1, APOE, APOC1, HPX, ANG, VTN, ADIPOQ	21	F2, AGT, C3, C5, APOA1, APOE, APOC1, APOC2, FGA, AMBP, AHSG, PF4, HPX, ANG, VTN, THBS1, SERPINF2, CLU, IGFBP3, GPLD1, ADIPOQ	1.18931	0.158881
GO:0019220	regulation of phosphate metabolic process	8	C5, APOA1, APOE, APOC1, HPX, ANG, VTN, ADIPOQ	21	F2, AGT, C3, C5, APOA1, APOE, APOC1, APOC2, FGA, AMBP, AHSG, PF4, HPX, ANG, VTN, THBS1, SERPINF2, CLU, IGFBP3, GPLD1, ADIPOQ	1.18931	0.158881
GO:0043412	macromolecule modification	8	C5, APOA1, APOE, HPX, ANG, VTN, CFP, ADIPOQ	21	F2, F9, F10, AGT, C3, C5, APOA1, APOE, APOA2, AMBP, HPX, ANG, VTN, PROS1, THBS1, CLU, IGFBP3, PROZ, CFP, ADIPOQ, LRR1	1.18931	0.158881
GO:0036211	protein modification process	8	C5, APOA1, APOE, HPX, ANG, VTN, CFP, ADIPOQ	21	F2, F9, F10, AGT, C3, C5, APOA1, APOE, APOA2, AMBP, HPX, ANG, VTN, PROS1, THBS1, CLU, IGFBP3, PROZ, CFP, ADIPOQ, LRR1	1.18931	0.158881
GO:0006464	cellular protein modification process	8	C5, APOA1, APOE, HPX, ANG, VTN, CFP, ADIPOQ	21	F2, F9, F10, AGT, C3, C5, APOA1, APOE, APOA2, AMBP, HPX, ANG, VTN, PROS1, THBS1, CLU, IGFBP3, PROZ, CFP, ADIPOQ, LRR1	1.18931	0.158881
GO:0042592	homeostatic process	10	CP, SERPINA3, C5, APOA1, APOE, APOC3, HPX, ANG, SAA1, ADIPOQ	28	APOM, CP, F2, PLG, SERPINA3, AGT, C5, KNG1, APOA1, APOE, APOA2, APOC2, APOC3, RBP4, ALB, HPX, ANG, APOB, LCAT, SAA1, C7, AZGP1, SERPINF1, B2M, GPLD1, ADIPOQ, CPB2, S100A9	1.11498	0.159148
GO:1901700	response to oxygen-containing compound	10	HP, SERPINA1, APOE, APOC3, SERPINA7, CD14, LBP, HBB, HBA1, ADIPOQ	28	APOM, HP, HPR, SERPINA1, APOE, APOA2, APOC3, RBP4, AHSG, PPBP, PF4, APOB, APOD, SERPINA7, GSN, THBS1, CD14, LBP, GPX3, PON1, SERPINF1, HBB, HBA1, GPLD1, ADIPOQ, CPB2, S100A9, CRP	1.11498	0.159148
GO:0052547	regulation of peptidase activity	11	SERPINA1, SERPINA3, C5, VTN, SERPING1, SERPINA7, SERPINA6, C4A, C4B, ITIH1, ITIH3	32	SERPINC1, SERPINA1, SERPINA3, AGT, A2M, C3, C5, CST3, KNG1, AMBP, AHSG, VTN, SERPING1, SERPINA7, SERPIND1, PROS1, THBS1, SERPINA6, SERPINF2, C4A, C4B, ITIH2, ITIH1, FBLN1, SERPINA4, SERPINF1, ITIH3, ITIH4, ECM1, PI16, FETUB, S100A9	1.07317	0.162031
GO:0030162	regulation of proteolysis	12	SERPINA1, SERPINA3, C5, APOE, VTN, SERPING1, SERPINA7, SERPINA6, C4A, C4B, ITIH1, ITIH3	36	F2, SERPINC1, SERPINA1, SERPINA3, AGT, A2M, C3, C5, CST3, KNG1, APOE, AMBP, AHSG, VTN, SERPING1, SERPINA7, SERPIND1, PROS1, THBS1, SERPINA6, SERPINF2, C4A, C4B, CLU, ITIH2, ITIH1, FBLN1, SERPINA4, SERPINF1, GPLD1, ITIH3, ITIH4, ECM1, PI16, FETUB, S100A9	1.04065	0.162394
GO:0007165	signal transduction	12	C5, APOA1, APOE, APOC3, LRG1, HPX, VTN, CD14, LBP, LGALS3BP, ADIPOQ, PGLYRP2	38	F2, F10, AGT, A2M, C3, C5, APOA1, APOE, APOA2, APOC2, APOC3, FGA, LRG1, RBP4, AMBP, AHSG, TTR, PPBP, PF4, HPX, VTN, APOB, APOD, GSN, THBS1, CD14, SERPINF2, CLU, IGFBP3, LBP, IGFALS, B2M, GPLD1, LGALS3BP, ADIPOQ, ECM1, PGLYRP2, S100A9	0.985879	0.163888
GO:0044249	cellular biosynthetic process	9	APOA1, APOE, APOC1, APOC3, ANG, LBP, CFP, HBB, ADIPOQ	25	ZNF749, FCN3, AGT, C3, APOA1, APOE, APOA2, APOC1, APOC2, APOC3, PF4, ANG, APOB, LCAT, THBS1, SERPINF2, CLU, LBP, CFP, LUM, HBB, GPLD1, ADIPOQ, ECM1, S100A9	1.1239	0.165303
GO:0009966	regulation of signal transduction	9	C5, APOA1, APOE, APOC3, LRG1, HPX, VTN, LBP, ADIPOQ	25	F2, F10, AGT, A2M, C3, C5, APOA1, APOE, APOC3, FGA, LRG1, AMBP, AHSG, PF4, HPX, VTN, APOD, THBS1, SERPINF2, CLU, IGFBP3, LBP, ADIPOQ, ECM1, S100A9	1.1239	0.165303
GO:0051130	positive regulation of cellular component organization	7	APOA1, APOE, VTN, C2, CD14, C4A, C4B	18	AGT, C3, APOA1, APOE, APOC2, FGA, AHSG, VTN, GSN, C2, CD14, SERPINF2, C4A, C4B, CLU, SERPINF1, CPB2, CRP	1.21409	0.166024
GO:0044093	positive regulation of molecular function	7	C5, APOA1, APOE, APOC1, ANG, VTN, ADIPOQ	18	AGT, C5, APOA1, APOE, APOA2, APOC1, APOC2, APOH, ANG, VTN, THBS1, CLU, IGFBP3, FBLN1, PON1, GPLD1, ADIPOQ, S100A9	1.21409	0.166024
GO:0009628	response to abiotic stimulus	7	SERPINA1, APOA1, APOE, APOC3, ANG, CD14, ADIPOQ	18	SERPINA1, AGT, APOA1, APOE, APOA2, APOC2, APOC3, RBP4, TTR, ANG, APOB, THBS1, CD14, SERPINF1, GPLD1, ADIPOQ, CPB2, CRP	1.21409	0.166024
GO:0033993	response to lipid	7	SERPINA1, APOA1, APOE, SERPINA7, CD14, LBP, ADIPOQ	18	SERPINA1, APOA1, APOE, APOA2, RBP4, PPBP, PF4, APOB, SERPINA7, THBS1, CD14, CPN1, LBP, PON1, SERPINF1, GPLD1, ADIPOQ, S100A9	1.21409	0.166024
GO:0051704	multi-organism process	11	HP, SERPINA1, C9, HPX, ANG, CD14, C4A, C4B, LBP, CFP, PGLYRP2	33	APOL1, FCN3, HP, HPR, SERPINA1, AGT, APOA2, APCS, C9, RBP4, AMBP, ALB, PPBP, PF4, HPX, ANG, APOB, CD14, C4A, C4B, CLU, LBP, FBLN1, CFP, SEPP1, LUM, B2M, PGLYRP2, FETUB, MST1, S100A9, SHBG, CRP	1.04065	0.167094
GO:0010955	negative regulation of protein processing	11	SERPINA1, SERPINA3, C5, VTN, SERPING1, SERPINA7, SERPINA6, C4A, C4B, ITIH1, ITIH3	33	F2, SERPINC1, SERPINA1, SERPINA3, AGT, A2M, C3, C5, CST3, KNG1, AMBP, AHSG, VTN, SERPING1, SERPINA7, SERPIND1, PROS1, THBS1, SERPINA6, SERPINF2, C4A, C4B, ITIH2, ITIH1, C4BPB, SERPINA4, SERPINF1, ITIH3, ITIH4, ECM1, PI16, CPB2, FETUB	1.04065	0.167094
GO:0040011	locomotion	8	C5, APOA1, APOE, ANG, VTN, SAA1, LBP, ADIPOQ	28	FCN3, F2, F10, PLG, AGT, C5, APOA1, APOE, APCS, APOH, PPBP, PF4, ANG, VTN, APOB, APOD, SERPIND1, PROS1, THBS1, SAA1, IGFBP3, LBP, SERPINF1, GPLD1, ADIPOQ, ECM1, MST1, S100A9	0.891986	0.167477
GO:0051240	positive regulation of multicellular organismal process	8	C5, APOE, LRG1, CD14, SAA1, C6, LBP, ADIPOQ	28	F2, PLG, F12, AGT, C3, C5, KNG1, APOE, APOA2, APOC2, FGA, APOH, LRG1, ALB, PF4, THBS1, CD14, SERPINF2, SAA1, CLU, C6, LBP, SERPINF1, GPLD1, ADIPOQ, ECM1, CPB2, CRP	0.891986	0.167477
GO:0046903	secretion	8	SERPINA1, C5, APOA1, ANG, SERPING1, CD14, SAA1, ADIPOQ	28	PLG, SERPINA1, AGT, A2M, C5, KNG1, APOA1, APOA2, FGA, RBP4, ALB, PPBP, PF4, ANG, VWF, SERPING1, PROS1, THBS1, CD14, SERPINF2, SAA1, CLU, F5, GPLD1, ADIPOQ, CPB2, S100A9, CRP	0.891986	0.167477
GO:0043068	positive regulation of programmed cell death	1	ADIPOQ	8	AGT, KNG1, THBS1, CLU, IGFBP3, GPLD1, ADIPOQ, S100A9	0.390244	0.167572
GO:0043065	positive regulation of apoptotic process	1	ADIPOQ	8	AGT, KNG1, THBS1, CLU, IGFBP3, GPLD1, ADIPOQ, S100A9	0.390244	0.167572
GO:0019953	sexual reproduction	1	ANG	8	AGT, RBP4, ANG, APOB, SEPP1, FETUB, MST1, SHBG	0.390244	0.167572
GO:0030163	protein catabolic process	1	APOE	8	PLG, CST3, APOE, AMBP, APOB, CLU, C4BPB, GPLD1	0.390244	0.167572
GO:0007417	central nervous system development	1	APOE	8	ATRN, F2, AGT, APOE, APOD, GSN, CLU, SEPP1	0.390244	0.167572
GO:0043069	negative regulation of programmed cell death	1	APOE	8	AGT, APOE, FGA, APOH, ALB, PF4, THBS1, CLU	0.390244	0.167572
GO:0043066	negative regulation of apoptotic process	1	APOE	8	AGT, APOE, FGA, APOH, ALB, PF4, THBS1, CLU	0.390244	0.167572
GO:0010557	positive regulation of macromolecule biosynthetic process	1	LBP	8	F2, AGT, APOA2, PF4, THBS1, SERPINF2, LBP, LUM	0.390244	0.167572
GO:0090303	positive regulation of wound healing	1	VTN	8	F2, PLG, F12, APOH, VTN, THBS1, SERPINF2, CPB2	0.390244	0.167572
GO:0006725	cellular aromatic compound metabolic process	4	APOE, HPX, ANG, ADIPOQ	17	ZNF749, FCN3, AGT, APOE, AMBP, PF4, HPX, ANG, THBS1, SERPINF2, CLU, AZGP1, PON1, LUM, ADIPOQ, ECM1, S100A9	0.734577	0.168508
GO:0006139	nucleobase-containing compound metabolic process	3	APOE, ANG, ADIPOQ	14	ZNF749, FCN3, AGT, APOE, PF4, ANG, THBS1, SERPINF2, CLU, AZGP1, LUM, ADIPOQ, ECM1, S100A9	0.66899	0.171667
GO:0008285	negative regulation of cell proliferation	3	APOE, ANG, ADIPOQ	14	PLG, AGT, APOE, APOH, RBP4, ANG, APOD, THBS1, IGFBP3, AZGP1, SERPINF1, GPLD1, ADIPOQ, CPB2	0.66899	0.171667
GO:1900047	negative regulation of hemostasis	3	APOE, VTN, SERPING1	14	F2, PLG, F12, KNG1, APOE, FGA, APOH, KLKB1, VTN, SERPING1, PROS1, THBS1, SERPINF2, CPB2	0.66899	0.171667
GO:0050819	negative regulation of coagulation	3	APOE, VTN, SERPING1	14	F2, PLG, F12, KNG1, APOE, FGA, APOH, KLKB1, VTN, SERPING1, PROS1, THBS1, SERPINF2, CPB2	0.66899	0.171667
GO:0030195	negative regulation of blood coagulation	3	APOE, VTN, SERPING1	14	F2, PLG, F12, KNG1, APOE, FGA, APOH, KLKB1, VTN, SERPING1, PROS1, THBS1, SERPINF2, CPB2	0.66899	0.171667
GO:0051641	cellular localization	9	SERPINA1, C5, APOA1, APOE, ANG, SERPING1, CD14, SAA1, ADIPOQ	30	F2, PLG, SERPINA1, AGT, A2M, C5, KNG1, APOA1, APOE, APOA2, FGA, RBP4, ALB, PPBP, PF4, ANG, VWF, APOD, SERPING1, PROS1, THBS1, CD14, SERPINF2, SAA1, CLU, F5, GPLD1, ADIPOQ, CPB2, CRP	0.936585	0.172173
GO:0051649	establishment of localization in cell	9	SERPINA1, C5, APOA1, APOE, ANG, SERPING1, CD14, SAA1, ADIPOQ	30	F2, PLG, SERPINA1, AGT, A2M, C5, KNG1, APOA1, APOE, APOA2, FGA, RBP4, ALB, PPBP, PF4, ANG, VWF, APOD, SERPING1, PROS1, THBS1, CD14, SERPINF2, SAA1, CLU, F5, GPLD1, ADIPOQ, CPB2, CRP	0.936585	0.172173
GO:0031326	regulation of cellular biosynthetic process	8	APOA1, APOE, APOC1, APOC3, ANG, LBP, HBB, ADIPOQ	22	ZNF749, FCN3, AGT, C3, APOA1, APOE, APOA2, APOC1, APOC2, APOC3, PF4, ANG, THBS1, SERPINF2, CLU, LBP, LUM, HBB, GPLD1, ADIPOQ, ECM1, S100A9	1.13525	0.172669
GO:0044248	cellular catabolic process	8	HP, APOA1, APOE, APOC1, APOC3, HBB, HBA1, ADIPOQ	22	HP, HPR, PLG, CST3, APOA1, APOE, APOA2, APOC1, APOC2, APOC3, AMBP, APOB, CLU, CPN1, GPX3, PON1, LUM, HBB, HBA1, GPLD1, ADIPOQ, S100A9	1.13525	0.172669
GO:0032774	RNA biosynthetic process	2	ANG, 937	11	ZNF749, FCN3, AGT, PF4, ANG, SERPINF2, CLU, LUM, ADIPOQ, ECM1, S100A9	0.567627	0.172838
GO:2000112	regulation of cellular macromolecule biosynthetic process	2	ANG, 937	11	ZNF749, AGT, PF4, ANG, THBS1, SERPINF2, CLU, LUM, ADIPOQ, ECM1, S100A9	0.567627	0.172838
GO:0010038	response to metal ion	2	SERPINA1, CD14	11	SERPINA1, FGA, ALB, GSN, THBS1, CD14, SERPINF1, B2M, GPLD1, S100A9, CRP	0.567627	0.172838
GO:0034641	cellular nitrogen compound metabolic process	9	APOA1, APOE, APOC1, HPX, ANG, VTN, HBB, ADIPOQ, PGLYRP2	26	ZNF749, FCN3, AGT, APOA1, APOE, APOA2, APOC1, AMBP, PF4, HPX, ANG, VTN, LCAT, THBS1, SERPINF2, CLU, CPN1, AZGP1, PON1, LUM, HBB, GPLD1, ADIPOQ, ECM1, PGLYRP2, S100A9	1.08068	0.174271
GO:0051128	regulation of cellular component organization	10	APOA1, APOE, APOC1, APOC3, VTN, C2, CD14, C4A, C4B, ADIPOQ	31	F2, AGT, C3, CST3, APOA1, APOE, APOA2, APOC1, APOC2, APOC3, FGA, AHSG, VTN, LCAT, APOD, GSN, C2, THBS1, CD14, SERPINF2, C4A, C4B, CLU, IGFBP3, C4BPB, SERPINF1, ADIPOQ, PI16, CPB2, S100A9, CRP	1.00708	0.174281
GO:1901615	organic hydroxy compound metabolic process	6	APOA1, APOE, APOC1, APOC3, GC, APOF	15	APOL1, APOA1, APOE, APOA2, APOC1, APOC3, RBP4, TTR, ALB, GC, APOB, LCAT, PON1, GPLD1, APOF	1.24878	0.174497
GO:0051046	regulation of secretion	6	C5, APOA1, ANG, CD14, SAA1, ADIPOQ	15	AGT, C5, KNG1, APOA1, APOA2, FGA, RBP4, ANG, CD14, SAA1, GPLD1, ADIPOQ, CPB2, S100A9, CRP	1.24878	0.174497
GO:0060341	regulation of cellular localization	6	C5, APOA1, ANG, CD14, SAA1, ADIPOQ	15	F2, AGT, C5, APOA1, APOA2, FGA, RBP4, ANG, APOD, CD14, SAA1, GPLD1, ADIPOQ, CPB2, CRP	1.24878	0.174497
GO:0019725	cellular homeostasis	6	CP, C5, APOE, APOC3, HPX, SAA1	15	CP, F2, PLG, AGT, C5, KNG1, APOE, APOC3, HPX, SAA1, C7, SERPINF1, GPLD1, CPB2, S100A9	1.24878	0.174497
GO:0032940	secretion by cell	8	SERPINA1, C5, APOA1, ANG, SERPING1, CD14, SAA1, ADIPOQ	27	PLG, SERPINA1, AGT, A2M, C5, KNG1, APOA1, APOA2, FGA, RBP4, ALB, PPBP, PF4, ANG, VWF, SERPING1, PROS1, THBS1, CD14, SERPINF2, SAA1, CLU, F5, GPLD1, ADIPOQ, CPB2, CRP	0.925023	0.17768
GO:0009058	biosynthetic process	9	APOA1, APOE, APOC1, APOC3, ANG, LBP, CFP, HBB, ADIPOQ	27	ZNF749, FCN3, F2, AGT, C3, APOA1, APOE, APOA2, APOC1, APOC2, APOC3, RBP4, PF4, ANG, APOB, LCAT, THBS1, SERPINF2, CLU, LBP, CFP, LUM, HBB, GPLD1, ADIPOQ, ECM1, S100A9	1.04065	0.179397
GO:0010646	regulation of cell communication	9	C5, APOA1, APOE, APOC3, LRG1, HPX, VTN, LBP, ADIPOQ	27	F2, F10, AGT, A2M, C3, C5, APOA1, APOE, APOC3, FGA, LRG1, RBP4, AMBP, AHSG, PF4, HPX, VTN, APOD, THBS1, SERPINF2, CLU, IGFBP3, LBP, GPLD1, ADIPOQ, ECM1, S100A9	1.04065	0.179397
GO:0023051	regulation of signaling	9	C5, APOA1, APOE, APOC3, LRG1, HPX, VTN, LBP, ADIPOQ	27	F2, F10, AGT, A2M, C3, C5, APOA1, APOE, APOC3, FGA, LRG1, RBP4, AMBP, AHSG, PF4, HPX, VTN, APOD, THBS1, SERPINF2, CLU, IGFBP3, LBP, GPLD1, ADIPOQ, ECM1, S100A9	1.04065	0.179397
GO:0044255	cellular lipid metabolic process	7	APOA1, APOE, APOC1, APOC3, ANG, APOF, ADIPOQ	19	AGT, C3, APOA1, APOE, APOA2, APOC1, APOC2, APOC3, APOH, RBP4, TTR, ANG, APOB, LCAT, APOD, PON1, GPLD1, APOF, ADIPOQ	1.15019	0.181621
GO:0009967	positive regulation of signal transduction	7	C5, APOA1, LRG1, HPX, VTN, LBP, ADIPOQ	19	F2, F10, AGT, C3, C5, APOA1, FGA, LRG1, PF4, HPX, VTN, THBS1, SERPINF2, CLU, IGFBP3, LBP, ADIPOQ, ECM1, S100A9	1.15019	0.181621
GO:0044085	cellular component biogenesis	8	APOA1, APOE, APOC1, APOC3, ANG, HBB, HBA1, ADIPOQ	23	APOM, AGT, APOA1, APOE, APOA2, APOC1, APOC3, FGA, APCS, ANG, APOB, LCAT, VWF, APOD, GSN, THBS1, SERPINF2, CLU, GPX3, HBB, HBA1, ADIPOQ, CRP	1.0859	0.182334
GO:0043933	macromolecular complex subunit organization	8	APOA1, APOE, APOC1, APOC3, ANG, HBB, HBA1, ADIPOQ	23	APOM, AGT, APOA1, APOE, APOA2, APOC1, APOC2, APOC3, FGA, APCS, ANG, APOB, LCAT, VWF, GSN, SERPINF2, CLU, GPX3, LUM, HBB, HBA1, ADIPOQ, CRP	1.0859	0.182334
GO:0022607	cellular component assembly	8	APOA1, APOE, APOC1, APOC3, ANG, HBB, HBA1, ADIPOQ	23	APOM, AGT, APOA1, APOE, APOA2, APOC1, APOC3, FGA, APCS, ANG, APOB, LCAT, VWF, APOD, GSN, THBS1, SERPINF2, CLU, GPX3, HBB, HBA1, ADIPOQ, CRP	1.0859	0.182334
GO:0048878	chemical homeostasis	8	CP, C5, APOA1, APOE, APOC3, HPX, SAA1, ADIPOQ	23	APOM, CP, F2, AGT, C5, KNG1, APOA1, APOE, APOA2, APOC2, APOC3, RBP4, HPX, APOB, LCAT, SAA1, C7, SERPINF1, B2M, GPLD1, ADIPOQ, CPB2, S100A9	1.0859	0.182334
GO:0097006	regulation of plasma lipoprotein particle levels	5	APOA1, APOE, APOC1, APOC3, ADIPOQ	12	APOM, AGT, APOA1, APOE, APOA2, APOC1, APOC2, APOC3, APOB, LCAT, GPLD1, ADIPOQ	1.30081	0.184565
GO:0051129	negative regulation of cellular component organization	5	APOA1, APOE, APOC1, APOC3, ADIPOQ	12	CST3, APOA1, APOE, APOA2, APOC1, APOC2, APOC3, APOD, GSN, THBS1, CLU, ADIPOQ	1.30081	0.184565
GO:0008610	lipid biosynthetic process	5	APOA1, APOE, APOC1, APOC3, ANG	12	AGT, C3, APOA1, APOE, APOA2, APOC1, APOC2, APOC3, ANG, APOB, LCAT, GPLD1	1.30081	0.184565
GO:0001819	positive regulation of cytokine production	5	C5, CD14, SAA1, LBP, ADIPOQ	12	AGT, C3, C5, APOA2, PF4, THBS1, CD14, SERPINF2, SAA1, CLU, LBP, ADIPOQ	1.30081	0.184565
GO:0009894	regulation of catabolic process	5	HP, APOA1, APOE, APOC1, APOC3	12	HP, HPR, CST3, APOA1, APOE, APOA2, APOC1, APOC2, APOC3, CLU, C4BPB, GPLD1	1.30081	0.184565
GO:0014070	response to organic cyclic compound	5	SERPINA1, APOA1, APOE, SERPINA7, ADIPOQ	12	SERPINA1, APOA1, APOE, APOA2, SERPINA7, GSN, THBS1, CPN1, SERPINF1, LUM, GPLD1, ADIPOQ	1.30081	0.184565
GO:0097305	response to alcohol	5	SERPINA1, APOE, SERPINA7, CD14, ADIPOQ	12	SERPINA1, APOE, RBP4, SERPINA7, GSN, THBS1, CD14, SERPINF1, GPLD1, ADIPOQ, S100A9, CRP	1.30081	0.184565
GO:0072359	circulatory system development	5	C5, APOE, LRG1, ANG, C6	19	PLG, AGT, C3, C5, APOE, APOH, LRG1, RBP4, PF4, ANG, APOB, APOD, THBS1, SERPINF2, C6, SERPINF1, GPLD1, ECM1, PI16	0.821566	0.184614
GO:0072358	cardiovascular system development	5	C5, APOE, LRG1, ANG, C6	19	PLG, AGT, C3, C5, APOE, APOH, LRG1, RBP4, PF4, ANG, APOB, APOD, THBS1, SERPINF2, C6, SERPINF1, GPLD1, ECM1, PI16	0.821566	0.184614
GO:1901576	organic substance biosynthetic process	8	APOA1, APOE, APOC1, APOC3, ANG, LBP, CFP, ADIPOQ	26	ZNF749, FCN3, F2, AGT, C3, APOA1, APOE, APOA2, APOC1, APOC2, APOC3, RBP4, PF4, ANG, APOB, LCAT, THBS1, SERPINF2, CLU, LBP, CFP, LUM, GPLD1, ADIPOQ, ECM1, S100A9	0.9606	0.184833
GO:0009653	anatomical structure morphogenesis	8	C5, APOA1, APOE, LRG1, ANG, VTN, C6, ADIPOQ	26	F2, AGT, C3, C5, CST3, APOA1, APOE, FGA, APOH, LRG1, RBP4, PF4, ANG, VTN, APOB, APOD, GSN, THBS1, SERPINF2, CLU, C6, SERPINF1, GPLD1, ADIPOQ, ECM1, CPB2	0.9606	0.184833
GO:0009889	regulation of biosynthetic process	8	APOA1, APOE, APOC1, APOC3, ANG, LBP, HBB, ADIPOQ	24	ZNF749, FCN3, F2, AGT, C3, APOA1, APOE, APOA2, APOC1, APOC2, APOC3, PF4, ANG, APOB, THBS1, SERPINF2, CLU, LBP, LUM, HBB, GPLD1, ADIPOQ, ECM1, S100A9	1.04065	0.187543
GO:0016477	cell migration	8	C5, APOA1, APOE, ANG, VTN, SAA1, LBP, ADIPOQ	24	F2, F10, PLG, AGT, C5, APOA1, APOE, APOH, PPBP, PF4, ANG, VTN, APOB, APOD, PROS1, THBS1, SAA1, IGFBP3, LBP, SERPINF1, GPLD1, ADIPOQ, ECM1, S100A9	1.04065	0.187543
GO:0006793	phosphorus metabolic process	8	C5, APOA1, APOE, APOC1, HPX, ANG, VTN, ADIPOQ	24	F2, AGT, C3, C5, APOA1, APOE, APOA2, APOC1, APOC2, FGA, AMBP, AHSG, PF4, HPX, ANG, VTN, LCAT, THBS1, SERPINF2, CLU, IGFBP3, PON1, GPLD1, ADIPOQ	1.04065	0.187543
GO:0006796	phosphate-containing compound metabolic process	8	C5, APOA1, APOE, APOC1, HPX, ANG, VTN, ADIPOQ	24	F2, AGT, C3, C5, APOA1, APOE, APOA2, APOC1, APOC2, FGA, AMBP, AHSG, PF4, HPX, ANG, VTN, LCAT, THBS1, SERPINF2, CLU, IGFBP3, PON1, GPLD1, ADIPOQ	1.04065	0.187543
GO:0010604	positive regulation of macromolecule metabolic process	8	C5, APOE, HPX, ANG, VTN, C6, LBP, ADIPOQ	24	F2, F12, AGT, C3, C5, APOE, APOA2, PF4, HPX, ANG, KLKB1, VTN, THBS1, SERPINF2, CLU, C6, LBP, C4BPB, FBLN1, LUM, GPLD1, ADIPOQ, S100A9, CRP	1.04065	0.187543
GO:0001775	cell activation	8	SERPINA1, APOA1, APOE, SERPING1, SAA1, LBP, HBB, PGLYRP2	24	F2, PLG, SERPINA1, AGT, A2M, KNG1, APOA1, APOE, FGA, ALB, PPBP, PF4, VWF, SERPING1, PROS1, THBS1, SERPINF2, SAA1, CLU, F5, LBP, B2M, HBB, PGLYRP2	1.04065	0.187543
GO:0051674	localization of cell	8	C5, APOA1, APOE, ANG, VTN, SAA1, LBP, ADIPOQ	25	F2, F10, PLG, AGT, C5, APOA1, APOE, APOH, PPBP, PF4, ANG, VTN, APOB, APOD, PROS1, THBS1, SAA1, IGFBP3, LBP, SERPINF1, GPLD1, ADIPOQ, ECM1, MST1, S100A9	0.999024	0.188286
GO:0006928	movement of cell or subcellular component	8	C5, APOA1, APOE, ANG, VTN, SAA1, LBP, ADIPOQ	25	F2, F10, PLG, AGT, C5, APOA1, APOE, APOH, PPBP, PF4, ANG, VTN, APOB, APOD, PROS1, THBS1, SAA1, IGFBP3, LBP, SERPINF1, GPLD1, ADIPOQ, ECM1, MST1, S100A9	0.999024	0.188286
GO:0048870	cell motility	8	C5, APOA1, APOE, ANG, VTN, SAA1, LBP, ADIPOQ	25	F2, F10, PLG, AGT, C5, APOA1, APOE, APOH, PPBP, PF4, ANG, VTN, APOB, APOD, PROS1, THBS1, SAA1, IGFBP3, LBP, SERPINF1, GPLD1, ADIPOQ, ECM1, MST1, S100A9	0.999024	0.188286
GO:0006869	lipid transport	7	APOA1, APOE, APOC1, APOC3, LBP, APOF, ADIPOQ	20	APOL1, APOM, APOA1, APOE, APOA2, APOC1, APOC2, APOC3, APOH, RBP4, ALB, APOB, LCAT, APOD, THBS1, CLU, LBP, PON1, APOF, ADIPOQ	1.09268	0.192259
GO:1903035	negative regulation of response to wounding	6	APOA1, APOE, VTN, SERPING1, SAA1, ADIPOQ	21	F2, PLG, F12, SERPINC1, KNG1, APOA1, APOE, FGA, APCS, APOH, KLKB1, VTN, APOD, SERPING1, PROS1, THBS1, SERPINF2, SAA1, SERPINF1, ADIPOQ, CPB2	0.891986	0.19233
GO:0022610	biological adhesion	6	APOA1, VTN, SAA1, HBB, LGALS3BP, ADIPOQ	21	PLG, AGT, KNG1, APOA1, FGA, AMBP, VTN, VWF, APOD, GSN, THBS1, SERPINF2, SAA1, AZGP1, IGFALS, B2M, HBB, LGALS3BP, HABP2, ADIPOQ, S100A9	0.891986	0.19233
GO:0007155	cell adhesion	6	APOA1, VTN, SAA1, HBB, LGALS3BP, ADIPOQ	21	PLG, AGT, KNG1, APOA1, FGA, AMBP, VTN, VWF, APOD, GSN, THBS1, SERPINF2, SAA1, AZGP1, IGFALS, B2M, HBB, LGALS3BP, HABP2, ADIPOQ, S100A9	0.891986	0.19233
GO:0016265	death	6	HP, APOE, CD14, HBB, HBA1, ADIPOQ	21	CD5L, HP, HPR, AGT, KNG1, APOE, FGA, APOH, ALB, PF4, GSN, THBS1, CD14, CLU, IGFBP3, SERPINF1, HBB, HBA1, GPLD1, ADIPOQ, S100A9	0.891986	0.19233
GO:0008219	cell death	6	HP, APOE, CD14, HBB, HBA1, ADIPOQ	21	CD5L, HP, HPR, AGT, KNG1, APOE, FGA, APOH, ALB, PF4, GSN, THBS1, CD14, CLU, IGFBP3, SERPINF1, HBB, HBA1, GPLD1, ADIPOQ, S100A9	0.891986	0.19233
GO:0065007	biological regulation	37	CP, HP, CFB, SERPINA1, SERPINA3, C5, APOA1, APOE, APOC1, APOC3, C9, LRG1, ORM1, HPX, ANG, VTN, SERPING1, SERPINA7, C2, C8G, SERPINA6, CD14, C1S, C4A, C4B, SAA1, C6, LBP, ORM2, ITIH1, CFP, HBB, HBA1, ITIH3, LGALS3BP, ADIPOQ, PGLYRP2	112	CFH, APOL1, ZNF749, FCN3, ATRN, APOM, CP, F2, C1R, HP, HPR, F9, F10, PLG, F12, CFB, SERPINC1, SERPINA1, SERPINA3, AGT, A2M, C3, C5, CST3, KNG1, APOA1, APOE, APOA2, APOC1, APOC2, APOC3, FGA, APCS, C1QA, C1QB, C1QC, C9, APOH, LRG1, RBP4, AMBP, ORM1, AHSG, TTR, ALB, PPBP, PF4, HPX, ANG, KLKB1, VTN, APOB, LCAT, VWF, APOD, SERPING1, CFI, F13B, SERPINA7, SERPIND1, GSN, C2, PROS1, C8A, C8B, C8G, THBS1, …	1.03136	0.192429
GO:0045595	regulation of cell differentiation	4	APOA1, APOE, ADIPOQ, PGLYRP2	16	F2, AGT, APOA1, APOE, FGA, APCS, C1QC, PF4, APOB, SERPINF2, IGFBP3, SERPINF1, ADIPOQ, PI16, PGLYRP2, CRP	0.780488	0.192429
GO:0046483	heterocycle metabolic process	4	APOE, HPX, ANG, ADIPOQ	16	ZNF749, FCN3, AGT, APOE, AMBP, PF4, HPX, ANG, THBS1, SERPINF2, CLU, AZGP1, LUM, ADIPOQ, ECM1, S100A9	0.780488	0.192429
GO:0051171	regulation of nitrogen compound metabolic process	6	APOE, APOC1, HPX, VTN, HBB, ADIPOQ	16	ZNF749, FCN3, AGT, APOE, APOC1, PF4, HPX, VTN, THBS1, SERPINF2, CLU, LUM, HBB, ADIPOQ, ECM1, S100A9	1.17073	0.192719
GO:0043085	positive regulation of catalytic activity	6	C5, APOA1, APOE, APOC1, ANG, ADIPOQ	16	AGT, C5, APOA1, APOE, APOA2, APOC1, APOC2, APOH, ANG, THBS1, CLU, IGFBP3, FBLN1, GPLD1, ADIPOQ, S100A9	1.17073	0.192719
GO:0044283	small molecule biosynthetic process	4	APOA1, APOE, APOC1, APOC3	9	AGT, APOA1, APOE, APOA2, APOC1, APOC2, APOC3, APOB, LCAT	1.38753	0.196295
GO:0046890	regulation of lipid biosynthetic process	4	APOA1, APOE, APOC1, APOC3	9	AGT, C3, APOA1, APOE, APOC1, APOC2, APOC3, APOB, GPLD1	1.38753	0.196295
GO:0050673	epithelial cell proliferation	4	APOA1, APOE, LRG1, ANG	9	APOA1, APOE, APOH, LRG1, ANG, THBS1, SERPINF1, ECM1, CPB2	1.38753	0.196295
GO:1901698	response to nitrogen compound	4	APOE, APOC3, SERPINA7, ADIPOQ	9	APOE, APOC3, RBP4, AHSG, SERPINA7, GSN, THBS1, GPLD1, ADIPOQ	1.38753	0.196295
GO:1903532	positive regulation of secretion by cell	4	C5, ANG, CD14, SAA1	9	AGT, C5, FGA, RBP4, ANG, CD14, SAA1, GPLD1, CPB2	1.38753	0.196295
GO:0007186	G-protein coupled receptor signaling pathway	4	C5, APOA1, APOE, APOC3	9	F2, AGT, C3, C5, APOA1, APOE, APOC3, PPBP, PF4	1.38753	0.196295
GO:0042330	taxis	4	C5, APOA1, SAA1, LBP	9	C5, APOA1, PPBP, PF4, SERPIND1, THBS1, SAA1, LBP, S100A9	1.38753	0.196295
GO:0006935	chemotaxis	4	C5, APOA1, SAA1, LBP	9	C5, APOA1, PPBP, PF4, SERPIND1, THBS1, SAA1, LBP, S100A9	1.38753	0.196295
GO:0031349	positive regulation of defense response	4	HPX, CD14, LBP, PGLYRP2	9	F12, AGT, C3, HPX, KLKB1, CD14, LBP, PGLYRP2, S100A9	1.38753	0.196295
GO:0001101	response to acid chemical	4	SERPINA1, APOE, SERPINA7, ADIPOQ	9	SERPINA1, APOE, RBP4, APOB, SERPINA7, GSN, PON1, SERPINF1, ADIPOQ	1.38753	0.196295
GO:0009987	cellular process	34	CP, HP, SERPINA1, SERPINA3, C5, APOA1, APOE, APOC1, APOC3, C9, LRG1, HPX, ANG, VTN, SERPING1, SERPINA7, C2, C8G, SERPINA6, CD14, C4A, C4B, SAA1, C6, LBP, ITIH1, CFP, HBB, HBA1, ITIH3, LGALS3BP, APOF, ADIPOQ, PGLYRP2	107	APOL1, ZNF749, CD5L, FCN3, ATRN, APOM, CP, F2, HP, HPR, F9, F10, PLG, SERPINC1, SERPINA1, SERPINA3, AGT, A2M, C3, C5, CST3, KNG1, APOA1, APOE, APOA2, APOC1, APOC2, APOC3, FGA, APCS, C1QA, C1QC, C9, APOH, LRG1, RBP4, AMBP, AHSG, TTR, ALB, PPBP, PF4, HPX, ANG, KLKB1, VTN, APOB, LCAT, VWF, APOD, SERPING1, SERPINA7, SERPIND1, GSN, C2, PROS1, C8A, C8B, C8G, THBS1, SERPINA6, CD14, SERPINF2, C4A, C4B, S…	0.992022	0.197599
GO:0035556	intracellular signal transduction	7	C5, APOA1, APOE, APOC3, HPX, CD14, ADIPOQ	21	F2, F10, AGT, A2M, C5, APOA1, APOE, APOC3, FGA, AMBP, PF4, HPX, GSN, THBS1, CD14, SERPINF2, CLU, IGFBP3, ADIPOQ, ECM1, S100A9	1.04065	0.197599
GO:0010647	positive regulation of cell communication	7	C5, APOA1, LRG1, HPX, VTN, LBP, ADIPOQ	21	F2, F10, AGT, C3, C5, APOA1, FGA, LRG1, RBP4, PF4, HPX, VTN, THBS1, SERPINF2, CLU, IGFBP3, LBP, GPLD1, ADIPOQ, ECM1, S100A9	1.04065	0.197599
GO:0023056	positive regulation of signaling	7	C5, APOA1, LRG1, HPX, VTN, LBP, ADIPOQ	21	F2, F10, AGT, C3, C5, APOA1, FGA, LRG1, RBP4, PF4, HPX, VTN, THBS1, SERPINF2, CLU, IGFBP3, LBP, GPLD1, ADIPOQ, ECM1, S100A9	1.04065	0.197599
GO:0010876	lipid localization	7	APOA1, APOE, APOC1, APOC3, LBP, APOF, ADIPOQ	22	APOL1, APOM, C3, APOA1, APOE, APOA2, APOC1, APOC2, APOC3, APOH, RBP4, ALB, APOB, LCAT, APOD, THBS1, CLU, LBP, PON1, APOF, ADIPOQ, CRP	0.993348	0.197723
GO:2000026	regulation of multicellular organismal development	7	C5, APOA1, APOE, LRG1, C6, ADIPOQ, PGLYRP2	22	F2, AGT, C3, C5, APOA1, APOE, APCS, C1QC, APOH, LRG1, RBP4, AHSG, PF4, THBS1, C6, SERPINF1, ADIPOQ, ECM1, PI16, CPB2, PGLYRP2, CRP	0.993348	0.197723
GO:0032102	negative regulation of response to external stimulus	7	C5, APOA1, APOE, VTN, SERPING1, SAA1, ADIPOQ	22	F2, PLG, F12, SERPINC1, C5, KNG1, APOA1, APOE, FGA, APCS, APOH, KLKB1, VTN, APOD, SERPING1, PROS1, THBS1, SERPINF2, SAA1, SERPINF1, ADIPOQ, CPB2	0.993348	0.197723
GO:0010648	negative regulation of cell communication	3	APOA1, APOE, ADIPOQ	13	AGT, APOA1, APOE, FGA, AMBP, AHSG, PF4, APOD, THBS1, CLU, IGFBP3, ADIPOQ, ECM1	0.72045	0.201446
GO:0023057	negative regulation of signaling	3	APOA1, APOE, ADIPOQ	13	AGT, APOA1, APOE, FGA, AMBP, AHSG, PF4, APOD, THBS1, CLU, IGFBP3, ADIPOQ, ECM1	0.72045	0.201446
GO:0009968	negative regulation of signal transduction	3	APOA1, APOE, ADIPOQ	13	AGT, APOA1, APOE, FGA, AMBP, AHSG, PF4, APOD, THBS1, CLU, IGFBP3, ADIPOQ, ECM1	0.72045	0.201446
GO:0050900	leukocyte migration	3	C5, SAA1, LBP	13	F2, PLG, C5, PPBP, PF4, APOB, APOD, PROS1, THBS1, SAA1, LBP, ECM1, S100A9	0.72045	0.201446
GO:0040012	regulation of locomotion	5	C5, APOE, VTN, LBP, ADIPOQ	18	FCN3, F10, AGT, C5, APOE, APCS, APOH, PPBP, PF4, VTN, APOD, THBS1, IGFBP3, LBP, SERPINF1, GPLD1, ADIPOQ, ECM1	0.867209	0.202209
GO:0010941	regulation of cell death	5	HP, APOE, HBB, HBA1, ADIPOQ	18	HP, HPR, AGT, KNG1, APOE, FGA, APOH, ALB, PF4, THBS1, CLU, IGFBP3, SERPINF1, HBB, HBA1, GPLD1, ADIPOQ, S100A9	0.867209	0.202209
GO:0009059	macromolecule biosynthetic process	6	APOA1, APOE, ANG, LBP, CFP, ADIPOQ	20	ZNF749, FCN3, F2, AGT, APOA1, APOE, APOA2, PF4, ANG, APOB, LCAT, THBS1, SERPINF2, CLU, LBP, CFP, LUM, ADIPOQ, ECM1, S100A9	0.936585	0.203245
GO:0030168	platelet activation	6	SERPINA1, APOA1, APOE, SERPING1, SAA1, HBB	20	F2, PLG, SERPINA1, A2M, KNG1, APOA1, APOE, FGA, ALB, PPBP, PF4, VWF, SERPING1, PROS1, THBS1, SERPINF2, SAA1, CLU, F5, HBB	0.936585	0.203245
GO:0003008	system process	6	SERPINA3, APOA1, APOE, SERPING1, HBB, ADIPOQ	20	ATRN, SERPINA3, AGT, KNG1, APOA1, APOE, APOA2, FGA, RBP4, SERPING1, SERPINF2, CLU, F5, AZGP1, SERPINF1, LUM, HBB, ADIPOQ, PI16, CRP	0.936585	0.203245
GO:0044711	single-organism biosynthetic process	6	APOA1, APOE, APOC1, APOC3, ANG, ADIPOQ	17	F2, AGT, C3, APOA1, APOE, APOA2, APOC1, APOC2, APOC3, RBP4, ANG, APOB, LCAT, SERPINF2, LUM, GPLD1, ADIPOQ	1.10187	0.204763
GO:0022603	regulation of anatomical structure morphogenesis	6	C5, APOA1, APOE, LRG1, C6, ADIPOQ	17	F2, AGT, C3, C5, CST3, APOA1, APOE, FGA, APOH, LRG1, PF4, THBS1, C6, SERPINF1, ADIPOQ, ECM1, CPB2	1.10187	0.204763
GO:0051094	positive regulation of developmental process	6	C5, APOA1, APOE, LRG1, C6, ADIPOQ	17	AGT, C3, C5, APOA1, APOE, FGA, LRG1, PF4, APOB, THBS1, SERPINF2, C6, IGFBP3, SERPINF1, ADIPOQ, ECM1, CRP	1.10187	0.204763
GO:0010562	positive regulation of phosphorus metabolic process	6	C5, APOE, HPX, ANG, VTN, ADIPOQ	17	F2, AGT, C3, C5, APOE, APOC2, FGA, PF4, HPX, ANG, VTN, THBS1, SERPINF2, CLU, IGFBP3, GPLD1, ADIPOQ	1.10187	0.204763
GO:0045937	positive regulation of phosphate metabolic process	6	C5, APOE, HPX, ANG, VTN, ADIPOQ	17	F2, AGT, C3, C5, APOE, APOC2, FGA, PF4, HPX, ANG, VTN, THBS1, SERPINF2, CLU, IGFBP3, GPLD1, ADIPOQ	1.10187	0.204763
GO:1901135	carbohydrate derivative metabolic process	5	APOE, ITIH1, CFP, ITIH3, PGLYRP2	13	CST3, APOE, APCS, PF4, THBS1, ITIH2, ITIH1, CFP, LUM, GPLD1, ITIH3, ITIH4, PGLYRP2	1.20075	0.20684
GO:0042327	positive regulation of phosphorylation	5	C5, HPX, ANG, VTN, ADIPOQ	13	F2, AGT, C3, C5, FGA, HPX, ANG, VTN, THBS1, SERPINF2, CLU, IGFBP3, ADIPOQ	1.20075	0.20684
GO:0010942	positive regulation of cell death	5	HP, APOE, HBB, HBA1, ADIPOQ	13	HP, HPR, AGT, KNG1, APOE, THBS1, CLU, IGFBP3, HBB, HBA1, GPLD1, ADIPOQ, S100A9	1.20075	0.20684
GO:0050994	regulation of lipid catabolic process	3	APOA1, APOC1, APOC3	6	APOA1, APOA2, APOC1, APOC2, APOC3, GPLD1	1.56098	0.208331
GO:0010720	positive regulation of cell development	3	APOA1, APOE, ADIPOQ	6	APOA1, APOE, FGA, SERPINF1, ADIPOQ, CRP	1.56098	0.208331
GO:0007010	cytoskeleton organization	3	APOA1, APOE, ANG	6	APOA1, APOE, ANG, GSN, SERPINF2, S100A9	1.56098	0.208331
GO:0034433	steroid esterification	3	APOA1, APOE, APOC1	6	AGT, APOA1, APOE, APOA2, APOC1, LCAT	1.56098	0.208331
GO:0034434	sterol esterification	3	APOA1, APOE, APOC1	6	AGT, APOA1, APOE, APOA2, APOC1, LCAT	1.56098	0.208331
GO:0034435	cholesterol esterification	3	APOA1, APOE, APOC1	6	AGT, APOA1, APOE, APOA2, APOC1, LCAT	1.56098	0.208331
GO:0019218	regulation of steroid metabolic process	3	APOA1, APOE, APOC1	6	AGT, APOA1, APOE, APOA2, APOC1, APOB	1.56098	0.208331
GO:0019433	triglyceride catabolic process	3	APOA1, APOE, APOC3	6	APOA1, APOE, APOC2, APOC3, APOB, GPLD1	1.56098	0.208331
GO:0034370	triglyceride-rich lipoprotein particle remodeling	3	APOA1, APOE, APOC3	6	APOA1, APOE, APOA2, APOC2, APOC3, LCAT	1.56098	0.208331
GO:0034372	very-low-density lipoprotein particle remodeling	3	APOA1, APOE, APOC3	6	APOA1, APOE, APOA2, APOC2, APOC3, LCAT	1.56098	0.208331
GO:0002698	negative regulation of immune effector process	3	APOA1, SERPING1, PGLYRP2	6	A2M, APOA1, APOA2, SERPING1, C4BPB, PGLYRP2	1.56098	0.208331
GO:0045785	positive regulation of cell adhesion	3	APOA1, VTN, SAA1	6	APOA1, FGA, VTN, THBS1, SERPINF2, SAA1	1.56098	0.208331
GO:0010563	negative regulation of phosphorus metabolic process	3	APOE, APOC1, ADIPOQ	6	APOE, APOC1, AMBP, AHSG, IGFBP3, ADIPOQ	1.56098	0.208331
GO:0045936	negative regulation of phosphate metabolic process	3	APOE, APOC1, ADIPOQ	6	APOE, APOC1, AMBP, AHSG, IGFBP3, ADIPOQ	1.56098	0.208331
GO:0032369	negative regulation of lipid transport	3	APOE, APOC1, APOC3	6	APOE, APOA2, APOC1, APOC2, APOC3, THBS1	1.56098	0.208331
GO:0071396	cellular response to lipid	3	APOE, CD14, LBP	6	APOE, APOB, CD14, LBP, SERPINF1, GPLD1	1.56098	0.208331
GO:0001936	regulation of endothelial cell proliferation	3	APOE, LRG1, ANG	6	APOE, APOH, LRG1, ANG, THBS1, ECM1	1.56098	0.208331
GO:0070848	response to growth factor	3	APOE, LRG1, VTN	6	AGT, APOE, LRG1, VTN, THBS1, LUM	1.56098	0.208331
GO:0043277	apoptotic cell clearance	3	C2, C4A, C4B	6	FCN3, C3, C2, THBS1, C4A, C4B	1.56098	0.208331
GO:0033674	positive regulation of kinase activity	3	C5, ANG, ADIPOQ	6	AGT, C5, ANG, THBS1, CLU, ADIPOQ	1.56098	0.208331
GO:0045860	positive regulation of protein kinase activity	3	C5, ANG, ADIPOQ	6	AGT, C5, ANG, THBS1, CLU, ADIPOQ	1.56098	0.208331
GO:0072507	divalent inorganic cation homeostasis	3	C5, APOE, SAA1	6	F2, C5, KNG1, APOE, SAA1, S100A9	1.56098	0.208331
GO:0072503	cellular divalent inorganic cation homeostasis	3	C5, APOE, SAA1	6	F2, C5, KNG1, APOE, SAA1, S100A9	1.56098	0.208331
GO:0045766	positive regulation of angiogenesis	3	C5, LRG1, C6	6	C3, C5, LRG1, THBS1, C6, ECM1	1.56098	0.208331
GO:0071706	tumor necrosis factor superfamily cytokine production	3	CD14, LBP, ADIPOQ	6	PF4, THBS1, CD14, CLU, LBP, ADIPOQ	1.56098	0.208331
GO:0032640	tumor necrosis factor production	3	CD14, LBP, ADIPOQ	6	PF4, THBS1, CD14, CLU, LBP, ADIPOQ	1.56098	0.208331
GO:1903555	regulation of tumor necrosis factor superfamily cytokine production	3	CD14, LBP, ADIPOQ	6	PF4, THBS1, CD14, CLU, LBP, ADIPOQ	1.56098	0.208331
GO:0032680	regulation of tumor necrosis factor production	3	CD14, LBP, ADIPOQ	6	PF4, THBS1, CD14, CLU, LBP, ADIPOQ	1.56098	0.208331
GO:0051259	protein oligomerization	3	HBB, HBA1, ADIPOQ	6	VWF, CLU, GPX3, HBB, HBA1, ADIPOQ	1.56098	0.208331
GO:0031330	negative regulation of cellular catabolic process	3	HP, APOC1, APOC3	6	HP, HPR, CST3, APOC1, APOC3, GPLD1	1.56098	0.208331
GO:0006022	aminoglycan metabolic process	3	ITIH1, ITIH3, PGLYRP2	6	ITIH2, ITIH1, LUM, ITIH3, ITIH4, PGLYRP2	1.56098	0.208331
GO:0030203	glycosaminoglycan metabolic process	3	ITIH1, ITIH3, PGLYRP2	6	ITIH2, ITIH1, LUM, ITIH3, ITIH4, PGLYRP2	1.56098	0.208331
GO:0010629	negative regulation of gene expression	2	ANG, 937	3	ANG, SERPINF1, ADIPOQ	2.0813	0.208978
GO:0034113	heterotypic cell-cell adhesion	2	APOA1, 937	3	APOA1, FGA, ADIPOQ	2.0813	0.208978
GO:0060761	negative regulation of response to cytokine stimulus	2	APOA1, 937	3	APOA1, ADIPOQ, ECM1	2.0813	0.208978
GO:0034114	regulation of heterotypic cell-cell adhesion	2	APOA1, 937	3	APOA1, FGA, ADIPOQ	2.0813	0.208978
GO:0022408	negative regulation of cell-cell adhesion	2	APOA1, 937	3	PLG, APOA1, ADIPOQ	2.0813	0.208978
GO:0001960	negative regulation of cytokine-mediated signaling pathway	2	APOA1, 937	3	APOA1, ADIPOQ, ECM1	2.0813	0.208978
GO:0055090	acylglycerol homeostasis	2	APOA1, APOC3	3	APOA1, APOC2, APOC3	2.0813	0.208978
GO:0070328	triglyceride homeostasis	2	APOA1, APOC3	3	APOA1, APOC2, APOC3	2.0813	0.208978
GO:0035382	sterol transmembrane transport	2	APOA1, APOC3	3	APOA1, APOA2, APOC3	2.0813	0.208978
GO:0035376	sterol import	2	APOA1, APOC3	3	APOA1, APOA2, APOC3	2.0813	0.208978
GO:0070508	cholesterol import	2	APOA1, APOC3	3	APOA1, APOA2, APOC3	2.0813	0.208978
GO:0010903	negative regulation of very-low-density lipoprotein particle remodeling	2	APOA1, APOC3	3	APOA1, APOA2, APOC3	2.0813	0.208978
GO:0006694	steroid biosynthetic process	2	APOA1, APOE	3	APOA1, APOE, APOB	2.0813	0.208978
GO:0016126	sterol biosynthetic process	2	APOA1, APOE	3	APOA1, APOE, APOB	2.0813	0.208978
GO:0006695	cholesterol biosynthetic process	2	APOA1, APOE	3	APOA1, APOE, APOB	2.0813	0.208978
GO:0048678	response to axon injury	2	APOA1, APOE	3	APOA1, APOE, APOD	2.0813	0.208978
GO:0000904	cell morphogenesis involved in differentiation	2	APOA1, APOE	3	APOA1, APOE, FGA	2.0813	0.208978
GO:0061564	axon development	2	APOA1, APOE	3	APOA1, APOE, APOD	2.0813	0.208978
GO:0031102	neuron projection regeneration	2	APOA1, APOE	3	APOA1, APOE, APOD	2.0813	0.208978
GO:0031103	axon regeneration	2	APOA1, APOE	3	APOA1, APOE, APOD	2.0813	0.208978
GO:0014012	peripheral nervous system axon regeneration	2	APOA1, APOE	3	APOA1, APOE, APOD	2.0813	0.208978
GO:0010769	regulation of cell morphogenesis involved in differentiation	2	APOA1, APOE	3	APOA1, APOE, FGA	2.0813	0.208978
GO:0010770	positive regulation of cell morphogenesis involved in differentiation	2	APOA1, APOE	3	APOA1, APOE, FGA	2.0813	0.208978
GO:0034379	very-low-density lipoprotein particle assembly	2	APOC1, APOC3	3	APOC1, APOC3, APOB	2.0813	0.208978
GO:0010985	negative regulation of lipoprotein particle clearance	2	APOC1, APOC3	3	APOC1, APOC2, APOC3	2.0813	0.208978
GO:0010915	regulation of very-low-density lipoprotein particle clearance	2	APOC1, APOC3	3	APOC1, APOC2, APOC3	2.0813	0.208978
GO:0010916	negative regulation of very-low-density lipoprotein particle clearance	2	APOC1, APOC3	3	APOC1, APOC2, APOC3	2.0813	0.208978
GO:0048261	negative regulation of receptor-mediated endocytosis	2	APOC1, APOC3	3	APOC1, APOC2, APOC3	2.0813	0.208978
GO:0034383	low-density lipoprotein particle clearance	2	APOC3, 937	3	APOC3, APOB, ADIPOQ	2.0813	0.208978
GO:0050866	negative regulation of cell activation	2	APOE, 11477	3	F2, APOE, PGLYRP2	2.0813	0.208978
GO:0007268	synaptic transmission	2	APOE, 937	3	AGT, APOE, ADIPOQ	2.0813	0.208978
GO:0010874	regulation of cholesterol efflux	2	APOE, 937	3	APOE, PON1, ADIPOQ	2.0813	0.208978
GO:0032370	positive regulation of lipid transport	2	APOE, 937	3	APOE, PON1, ADIPOQ	2.0813	0.208978
GO:0032373	positive regulation of sterol transport	2	APOE, 937	3	APOE, PON1, ADIPOQ	2.0813	0.208978
GO:0032376	positive regulation of cholesterol transport	2	APOE, 937	3	APOE, PON1, ADIPOQ	2.0813	0.208978
GO:0010875	positive regulation of cholesterol efflux	2	APOE, 937	3	APOE, PON1, ADIPOQ	2.0813	0.208978
GO:0050804	regulation of synaptic transmission	2	APOE, 937	3	AGT, APOE, ADIPOQ	2.0813	0.208978
GO:0043409	negative regulation of MAPK cascade	2	APOE, 937	3	APOE, AMBP, ADIPOQ	2.0813	0.208978
GO:0031400	negative regulation of protein modification process	2	APOE, 937	3	APOE, IGFBP3, ADIPOQ	2.0813	0.208978
GO:0001933	negative regulation of protein phosphorylation	2	APOE, 937	3	APOE, IGFBP3, ADIPOQ	2.0813	0.208978
GO:0044070	regulation of anion transport	2	C5, APOE	3	C5, APOE, THBS1	2.0813	0.208978
GO:0048246	macrophage chemotaxis	2	C5, SAA1	3	C5, THBS1, SAA1	2.0813	0.208978
GO:0007249	I-kappaB kinase/NF-kappaB signaling	2	CD14, 937	3	CD14, ADIPOQ, ECM1	2.0813	0.208978
GO:0055072	iron ion homeostasis	2	CP, HPX	3	CP, HPX, B2M	2.0813	0.208978
GO:0046916	cellular transition metal ion homeostasis	2	CP, HPX	3	CP, HPX, S100A9	2.0813	0.208978
GO:0015669	gas transport	2	HBB, HBA1	3	HBB, HBA1, HBD	2.0813	0.208978
GO:0015671	oxygen transport	2	HBB, HBA1	3	HBB, HBA1, HBD	2.0813	0.208978
GO:0015701	bicarbonate transport	2	HBB, HBA1	3	HBB, HBA1, CA1	2.0813	0.208978
GO:0002922	positive regulation of humoral immune response	2	HPX, C6	3	C3, HPX, C6	2.0813	0.208978
GO:0050830	defense response to Gram-positive bacterium	2	LBP, 11477	3	LBP, PGLYRP2, CRP	2.0813	0.208978
GO:0002694	regulation of leukocyte activation	2	LBP, 11477	3	THBS1, LBP, PGLYRP2	2.0813	0.208978
GO:0032757	positive regulation of interleukin-8 production	2	LBP, 937	3	APOA2, LBP, ADIPOQ	2.0813	0.208978
GO:0006968	cellular defense response	2	LBP, LGALS3BP	3	CD5L, LBP, LGALS3BP	2.0813	0.208978
GO:0050679	positive regulation of epithelial cell proliferation	2	LRG1, ANG	3	LRG1, ANG, ECM1	2.0813	0.208978
GO:0001938	positive regulation of endothelial cell proliferation	2	LRG1, ANG	3	LRG1, ANG, ECM1	2.0813	0.208978
GO:1990266	neutrophil migration	2	SAA1, LBP	3	SAA1, LBP, S100A9	2.0813	0.208978
GO:0030593	neutrophil chemotaxis	2	SAA1, LBP	3	SAA1, LBP, S100A9	2.0813	0.208978
GO:0043627	response to estrogen	2	SERPINA1, APOA1	3	SERPINA1, APOA1, APOA2	2.0813	0.208978
GO:0051098	regulation of binding	2	VTN, 937	3	VTN, PON1, ADIPOQ	2.0813	0.208978
GO:0014812	muscle cell migration	2	VTN, 937	3	VTN, IGFBP3, ADIPOQ	2.0813	0.208978
GO:0014909	smooth muscle cell migration	2	VTN, 937	3	VTN, IGFBP3, ADIPOQ	2.0813	0.208978
GO:0014910	regulation of smooth muscle cell migration	2	VTN, 937	3	VTN, IGFBP3, ADIPOQ	2.0813	0.208978
GO:1902531	regulation of intracellular signal transduction	6	C5, APOA1, APOE, APOC3, HPX, ADIPOQ	19	F2, F10, AGT, A2M, C5, APOA1, APOE, APOC3, FGA, AMBP, PF4, HPX, THBS1, SERPINF2, CLU, IGFBP3, ADIPOQ, ECM1, S100A9	0.985879	0.209562
GO:1901575	organic substance catabolic process	6	APOA1, APOE, APOC1, APOC3, ADIPOQ, PGLYRP2	18	PLG, CST3, APOA1, APOE, APOA2, APOC1, APOC2, APOC3, AMBP, APOB, CLU, CPN1, C4BPB, PON1, LUM, GPLD1, ADIPOQ, PGLYRP2	1.04065	0.210298
GO:0097659	nucleic acid-templated transcription	2	ANG, 937	10	ZNF749, AGT, PF4, ANG, SERPINF2, CLU, LUM, ADIPOQ, ECM1, S100A9	0.62439	0.211225
GO:0006351	transcription, DNA-templated	2	ANG, 937	10	ZNF749, AGT, PF4, ANG, SERPINF2, CLU, LUM, ADIPOQ, ECM1, S100A9	0.62439	0.211225
GO:0009057	macromolecule catabolic process	2	APOE, 11477	10	PLG, CST3, APOE, AMBP, APOB, CLU, C4BPB, LUM, GPLD1, PGLYRP2	0.62439	0.211225
GO:0032103	positive regulation of response to external stimulus	2	C5, LBP	10	F12, AGT, C3, C5, PPBP, PF4, KLKB1, THBS1, LBP, S100A9	0.62439	0.211225
GO:1902533	positive regulation of intracellular signal transduction	4	C5, APOA1, HPX, ADIPOQ	15	F2, F10, AGT, C5, APOA1, FGA, PF4, HPX, THBS1, SERPINF2, CLU, IGFBP3, ADIPOQ, ECM1, S100A9	0.83252	0.214584
GO:0001944	vasculature development	5	C5, APOE, LRG1, ANG, C6	17	PLG, AGT, C3, C5, APOE, APOH, LRG1, PF4, ANG, APOB, APOD, THBS1, SERPINF2, C6, SERPINF1, GPLD1, ECM1	0.918221	0.216139
GO:0001568	blood vessel development	5	C5, APOE, LRG1, ANG, C6	17	PLG, AGT, C3, C5, APOE, APOH, LRG1, PF4, ANG, APOB, APOD, THBS1, SERPINF2, C6, SERPINF1, GPLD1, ECM1	0.918221	0.216139
GO:0010035	response to inorganic substance	5	HP, SERPINA1, CD14, HBB, HBA1	17	HP, HPR, SERPINA1, FGA, ALB, APOB, GSN, THBS1, CD14, PON1, SERPINF1, B2M, HBB, HBA1, GPLD1, S100A9, CRP	0.918221	0.216139
GO:0032504	multicellular organism reproduction	1	ANG	7	AGT, RBP4, ANG, APOB, SERPINF1, MST1, SHBG	0.445993	0.219033
GO:0048609	multicellular organismal reproductive process	1	ANG	7	AGT, RBP4, ANG, APOB, SERPINF1, MST1, SHBG	0.445993	0.219033
GO:0003006	developmental process involved in reproduction	1	ANG	7	PLG, AGT, RBP4, ANG, VWF, SERPINF1, SHBG	0.445993	0.219033
GO:0016049	cell growth	1	APOE	7	F2, AGT, APOE, IGFBP3, PI16, S100A9, SHBG	0.445993	0.219033
GO:0043687	post-translational protein modification	1	CFP	7	F2, F9, F10, PROS1, THBS1, PROZ, CFP	0.445993	0.219033
GO:0016032	viral process	1	HPX	7	FCN3, APOA2, APCS, AMBP, HPX, FBLN1, B2M	0.445993	0.219033
GO:0071822	protein complex subunit organization	5	APOA1, ANG, HBB, HBA1, ADIPOQ	14	APOA1, FGA, APCS, ANG, VWF, GSN, SERPINF2, CLU, GPX3, LUM, HBB, HBA1, ADIPOQ, CRP	1.11498	0.221029
GO:0002683	negative regulation of immune system process	5	C5, APOA1, SERPING1, ADIPOQ, PGLYRP2	14	A2M, C5, APOA1, APOA2, APCS, C1QC, AMBP, PF4, APOD, SERPING1, THBS1, C4BPB, ADIPOQ, PGLYRP2	1.11498	0.221029
GO:0044699	single-organism process	36	CP, HP, CFB, SERPINA1, SERPINA3, C5, APOA1, APOE, APOC1, APOC3, C9, LRG1, GC, HPX, ANG, VTN, SERPING1, SERPINA7, C2, C8G, SERPINA6, CD14, C1S, C4A, C4B, SAA1, C6, LBP, CFP, AFM, HBB, HBA1, LGALS3BP, APOF, ADIPOQ, PGLYRP2	112	CFH, APOL1, CD5L, FCN3, ATRN, APOM, CP, F2, C1R, HP, HPR, F9, F10, PLG, F12, CFB, SERPINC1, SERPINA1, SERPINA3, AGT, A2M, C3, C5, CST3, KNG1, APOA1, APOE, APOA2, APOC1, APOC2, APOC3, FGA, APCS, C1QA, C1QB, C1QC, C9, APOH, LRG1, RBP4, AMBP, AHSG, TTR, ALB, GC, PPBP, PF4, HPX, ANG, KLKB1, VTN, APOB, LCAT, VWF, APOD, SERPING1, CFI, F13B, SERPINA7, SERPIND1, GSN, C2, PROS1, C8A, C8B, C8G, THBS1, SERP…	1.00348	0.224838
GO:0034645	cellular macromolecule biosynthetic process	5	APOA1, APOE, ANG, CFP, ADIPOQ	16	ZNF749, AGT, APOA1, APOE, PF4, ANG, APOB, LCAT, THBS1, SERPINF2, CLU, CFP, LUM, ADIPOQ, ECM1, S100A9	0.97561	0.224838
GO:0048514	blood vessel morphogenesis	5	C5, APOE, LRG1, ANG, C6	16	AGT, C3, C5, APOE, APOH, LRG1, PF4, ANG, APOB, APOD, THBS1, SERPINF2, C6, SERPINF1, GPLD1, ECM1	0.97561	0.224838
GO:0051270	regulation of cellular component movement	5	C5, APOE, VTN, LBP, ADIPOQ	16	F10, AGT, C5, APOE, APOH, PPBP, PF4, VTN, APOD, THBS1, IGFBP3, LBP, SERPINF1, GPLD1, ADIPOQ, ECM1	0.97561	0.224838
GO:2000145	regulation of cell motility	5	C5, APOE, VTN, LBP, ADIPOQ	16	F10, AGT, C5, APOE, APOH, PPBP, PF4, VTN, APOD, THBS1, IGFBP3, LBP, SERPINF1, GPLD1, ADIPOQ, ECM1	0.97561	0.224838
GO:0030334	regulation of cell migration	5	C5, APOE, VTN, LBP, ADIPOQ	16	F10, AGT, C5, APOE, APOH, PPBP, PF4, VTN, APOD, THBS1, IGFBP3, LBP, SERPINF1, GPLD1, ADIPOQ, ECM1	0.97561	0.224838
GO:0042493	response to drug	4	APOA1, APOC3, SERPINA7, ADIPOQ	10	APOA1, APOA2, APOC3, APOD, SERPINA7, THBS1, B2M, GPLD1, ADIPOQ, CPB2	1.24878	0.225437
GO:0071825	protein-lipid complex subunit organization	4	APOA1, APOE, APOC1, APOC3	10	APOM, AGT, APOA1, APOE, APOA2, APOC1, APOC2, APOC3, APOB, LCAT	1.24878	0.225437
GO:0034367	macromolecular complex remodeling	4	APOA1, APOE, APOC1, APOC3	10	APOM, AGT, APOA1, APOE, APOA2, APOC1, APOC2, APOC3, APOB, LCAT	1.24878	0.225437
GO:0034368	protein-lipid complex remodeling	4	APOA1, APOE, APOC1, APOC3	10	APOM, AGT, APOA1, APOE, APOA2, APOC1, APOC2, APOC3, APOB, LCAT	1.24878	0.225437
GO:0071827	plasma lipoprotein particle organization	4	APOA1, APOE, APOC1, APOC3	10	APOM, AGT, APOA1, APOE, APOA2, APOC1, APOC2, APOC3, APOB, LCAT	1.24878	0.225437
GO:0034369	plasma lipoprotein particle remodeling	4	APOA1, APOE, APOC1, APOC3	10	APOM, AGT, APOA1, APOE, APOA2, APOC1, APOC2, APOC3, APOB, LCAT	1.24878	0.225437
GO:0071345	cellular response to cytokine stimulus	4	APOA1, APOE, HPX, ADIPOQ	10	APOA1, APOE, PPBP, PF4, HPX, APOB, THBS1, B2M, ADIPOQ, ECM1	1.24878	0.225437
GO:0003013	circulatory system process	4	APOE, SERPING1, HBB, ADIPOQ	10	AGT, KNG1, APOE, FGA, SERPING1, SERPINF2, F5, HBB, ADIPOQ, CRP	1.24878	0.225437
GO:0008015	blood circulation	4	APOE, SERPING1, HBB, ADIPOQ	10	AGT, KNG1, APOE, FGA, SERPING1, SERPINF2, F5, HBB, ADIPOQ, CRP	1.24878	0.225437
GO:0098542	defense response to other organism	4	HP, LBP, CFP, PGLYRP2	10	FCN3, HP, HPR, PPBP, LBP, CFP, B2M, PGLYRP2, S100A9, CRP	1.24878	0.225437
GO:0048646	anatomical structure formation involved in morphogenesis	5	C5, LRG1, ANG, VTN, C6	15	AGT, C3, C5, APOH, LRG1, RBP4, PF4, ANG, VTN, APOD, THBS1, C6, SERPINF1, GPLD1, ECM1	1.04065	0.226846
GO:0018130	heterocycle biosynthetic process	3	APOE, ANG, ADIPOQ	12	ZNF749, FCN3, AGT, APOE, PF4, ANG, SERPINF2, CLU, LUM, ADIPOQ, ECM1, S100A9	0.780488	0.230451
GO:0019438	aromatic compound biosynthetic process	3	APOE, ANG, ADIPOQ	12	ZNF749, FCN3, AGT, APOE, PF4, ANG, SERPINF2, CLU, LUM, ADIPOQ, ECM1, S100A9	0.780488	0.230451
GO:0034654	nucleobase-containing compound biosynthetic process	3	APOE, ANG, ADIPOQ	12	ZNF749, FCN3, AGT, APOE, PF4, ANG, SERPINF2, CLU, LUM, ADIPOQ, ECM1, S100A9	0.780488	0.230451
GO:1901362	organic cyclic compound biosynthetic process	4	APOA1, APOE, ANG, ADIPOQ	14	ZNF749, FCN3, AGT, APOA1, APOE, PF4, ANG, APOB, SERPINF2, CLU, LUM, ADIPOQ, ECM1, S100A9	0.891986	0.232977
GO:0048468	cell development	4	APOA1, APOE, ANG, ADIPOQ	14	F2, AGT, APOA1, APOE, FGA, ANG, APOD, GSN, CLU, SERPINF1, ADIPOQ, PI16, SHBG, CRP	0.891986	0.232977
GO:0009891	positive regulation of biosynthetic process	4	APOA1, APOE, LBP, HBB	14	F2, AGT, APOA1, APOE, APOA2, APOC2, PF4, THBS1, SERPINF2, CLU, LBP, LUM, HBB, GPLD1	0.891986	0.232977
GO:0070271	protein complex biogenesis	4	ANG, HBB, HBA1, ADIPOQ	11	FGA, APCS, ANG, VWF, GSN, CLU, GPX3, HBB, HBA1, ADIPOQ, CRP	1.13525	0.243177
GO:0006461	protein complex assembly	4	ANG, HBB, HBA1, ADIPOQ	11	FGA, APCS, ANG, VWF, GSN, CLU, GPX3, HBB, HBA1, ADIPOQ, CRP	1.13525	0.243177
GO:0018193	peptidyl-amino acid modification	4	APOA1, HPX, VTN, ADIPOQ	11	F2, F9, F10, AGT, APOA1, APOA2, HPX, VTN, PROS1, PROZ, ADIPOQ	1.13525	0.243177
GO:0030155	regulation of cell adhesion	4	APOA1, VTN, SAA1, ADIPOQ	11	PLG, KNG1, APOA1, FGA, VTN, APOD, GSN, THBS1, SERPINF2, SAA1, ADIPOQ	1.13525	0.243177
GO:0051047	positive regulation of secretion	4	C5, ANG, CD14, SAA1	11	AGT, C5, KNG1, FGA, RBP4, ANG, CD14, SAA1, GPLD1, CPB2, S100A9	1.13525	0.243177
GO:0019835	cytolysis	4	C5, C9, C8G, C6	11	APOL1, C5, C9, ALB, PF4, C8A, C8B, C8G, C7, C6, GPLD1	1.13525	0.243177
GO:0044419	interspecies interaction between organisms	4	C9, HPX, LBP, PGLYRP2	11	FCN3, APOA2, APCS, C9, AMBP, ALB, HPX, LBP, FBLN1, B2M, PGLYRP2	1.13525	0.243177
GO:0044403	symbiosis, encompassing mutualism through parasitism	4	C9, HPX, LBP, PGLYRP2	11	FCN3, APOA2, APCS, C9, AMBP, ALB, HPX, LBP, FBLN1, B2M, PGLYRP2	1.13525	0.243177
GO:0031328	positive regulation of cellular biosynthetic process	4	APOA1, APOE, LBP, HBB	13	AGT, APOA1, APOE, APOA2, APOC2, PF4, THBS1, SERPINF2, CLU, LBP, LUM, HBB, GPLD1	0.9606	0.245351
GO:0044271	cellular nitrogen compound biosynthetic process	4	APOE, ANG, HBB, ADIPOQ	13	ZNF749, FCN3, AGT, APOE, PF4, ANG, SERPINF2, CLU, LUM, HBB, ADIPOQ, ECM1, S100A9	0.9606	0.245351
GO:0001525	angiogenesis	4	C5, LRG1, ANG, C6	13	AGT, C3, C5, APOH, LRG1, PF4, ANG, APOD, THBS1, C6, SERPINF1, GPLD1, ECM1	0.9606	0.245351
GO:0042157	lipoprotein metabolic process	4	APOA1, APOE, APOC1, APOC3	12	APOL1, APOM, APOA1, APOE, APOA2, APOC1, APOC2, APOC3, ALB, APOB, LCAT, APOD	1.04065	0.249412
GO:0006996	organelle organization	3	APOA1, APOE, ANG	7	APOA1, APOE, ANG, GSN, SERPINF2, CLU, S100A9	1.33798	0.251022
GO:0046461	neutral lipid catabolic process	3	APOA1, APOE, APOC3	7	APOA1, APOE, APOA2, APOC2, APOC3, APOB, GPLD1	1.33798	0.251022
GO:0046464	acylglycerol catabolic process	3	APOA1, APOE, APOC3	7	APOA1, APOE, APOA2, APOC2, APOC3, APOB, GPLD1	1.33798	0.251022
GO:0034384	high-density lipoprotein particle clearance	3	APOA1, APOE, APOC3	7	APOM, APOA1, APOE, APOA2, APOC2, APOC3, GPLD1	1.33798	0.251022
GO:0019221	cytokine-mediated signaling pathway	3	APOA1, HPX, ADIPOQ	7	APOA1, PPBP, PF4, HPX, B2M, ADIPOQ, ECM1	1.33798	0.251022
GO:0050777	negative regulation of immune response	3	APOA1, SERPING1, PGLYRP2	7	A2M, APOA1, APOA2, AMBP, SERPING1, C4BPB, PGLYRP2	1.33798	0.251022
GO:0045833	negative regulation of lipid metabolic process	3	APOE, APOC1, APOC3	7	APOE, APOA2, APOC1, APOC2, APOC3, APOD, GPLD1	1.33798	0.251022
GO:0045471	response to ethanol	3	APOE, CD14, ADIPOQ	7	APOE, RBP4, GSN, CD14, ADIPOQ, S100A9, CRP	1.33798	0.251022
GO:0033500	carbohydrate homeostasis	3	C5, APOC3, ADIPOQ	7	C5, APOC3, RBP4, SERPINF1, GPLD1, ADIPOQ, CPB2	1.33798	0.251022
GO:0042593	glucose homeostasis	3	C5, APOC3, ADIPOQ	7	C5, APOC3, RBP4, SERPINF1, GPLD1, ADIPOQ, CPB2	1.33798	0.251022
GO:0060326	cell chemotaxis	3	C5, SAA1, LBP	7	C5, PPBP, PF4, THBS1, SAA1, LBP, S100A9	1.33798	0.251022
GO:0030595	leukocyte chemotaxis	3	C5, SAA1, LBP	7	C5, PPBP, PF4, THBS1, SAA1, LBP, S100A9	1.33798	0.251022
GO:0009895	negative regulation of catabolic process	3	HP, APOC1, APOC3	7	HP, HPR, CST3, APOA2, APOC1, APOC3, GPLD1	1.33798	0.251022
GO:0002699	positive regulation of immune effector process	3	HPX, C6, LBP	7	C3, RBP4, HPX, C6, LBP, AZGP1, B2M	1.33798	0.251022
GO:0032496	response to lipopolysaccharide	3	SERPINA1, CD14, LBP	7	SERPINA1, PPBP, PF4, APOB, CD14, LBP, S100A9	1.33798	0.251022
GO:0051235	maintenance of location	2	APOA1, APOE	9	F2, C3, APOA1, APOE, APOC2, ALB, APOB, S100A9, CRP	0.693767	0.251357
GO:0022008	neurogenesis	2	APOA1, APOE	9	F2, AGT, APOA1, APOE, APOD, GSN, CLU, SERPINF1, CRP	0.693767	0.251357
GO:0044087	regulation of cellular component biogenesis	2	APOA1, APOE	9	AGT, APOA1, APOE, LCAT, APOD, GSN, THBS1, SERPINF2, CLU	0.693767	0.251357
GO:0009743	response to carbohydrate	2	APOC3, 937	9	APOM, APOA2, APOC3, APOB, THBS1, SERPINF1, GPLD1, ADIPOQ, CPB2	0.693767	0.251357
GO:0040008	regulation of growth	2	APOE, LBP	9	ATRN, F2, AGT, APOE, RBP4, IGFBP3, LBP, PI16, S100A9	0.693767	0.251357
GO:0007610	behavior	2	C5, LBP	9	AGT, C5, ALB, PPBP, PF4, THBS1, LBP, SERPINF1, SEPP1	0.693767	0.251357
GO:0044764	multi-organism cellular process	2	C9, HPX	9	FCN3, APOA2, APCS, C9, AMBP, ALB, HPX, FBLN1, B2M	0.693767	0.251357
GO:0045597	positive regulation of cell differentiation	3	APOA1, APOE, ADIPOQ	11	AGT, APOA1, APOE, FGA, PF4, APOB, SERPINF2, IGFBP3, SERPINF1, ADIPOQ, CRP	0.851441	0.255976
GO:0055085	transmembrane transport	3	CP, APOA1, APOC3	11	APOL1, CP, PLG, AGT, APOA1, APOA2, APOC3, ALB, APOB, THBS1, AZGP1	0.851441	0.255976
GO:0033554	cellular response to stress	3	HP, APOA1, APOE	11	HP, HPR, AGT, APOA1, APOE, AMBP, ALB, APOD, THBS1, SERPINF2, CLU	0.851441	0.255976
GO:0019637	organophosphate metabolic process	3	APOA1, APOE, APOC1	10	APOA1, APOE, APOA2, APOC1, APOC2, PF4, LCAT, THBS1, PON1, GPLD1	0.936585	0.274592
GO:0040013	negative regulation of locomotion	3	C5, APOE, ADIPOQ	10	FCN3, C5, APOE, APCS, APOH, APOD, THBS1, IGFBP3, SERPINF1, ADIPOQ	0.936585	0.274592
GO:1901342	regulation of vasculature development	3	C5, LRG1, C6	10	AGT, C3, C5, APOH, LRG1, PF4, THBS1, C6, SERPINF1, ECM1	0.936585	0.274592
GO:0045765	regulation of angiogenesis	3	C5, LRG1, C6	10	AGT, C3, C5, APOH, LRG1, PF4, THBS1, C6, SERPINF1, ECM1	0.936585	0.274592
GO:0072593	reactive oxygen species metabolic process	3	HP, HBB, HBA1	10	F2, HP, HPR, AGT, THBS1, CLU, GPX3, HBB, HBA1, CRP	0.936585	0.274592
GO:0060284	regulation of cell development	3	APOA1, APOE, ADIPOQ	8	F2, APOA1, APOE, FGA, SERPINF1, ADIPOQ, PI16, CRP	1.17073	0.275502
GO:0055088	lipid homeostasis	3	APOA1, APOE, APOC3	8	APOM, APOA1, APOE, APOA2, APOC2, APOC3, APOB, LCAT	1.17073	0.275502
GO:0055092	sterol homeostasis	3	APOA1, APOE, APOC3	8	APOM, APOA1, APOE, APOA2, APOC2, APOC3, APOB, LCAT	1.17073	0.275502
GO:0042632	cholesterol homeostasis	3	APOA1, APOE, APOC3	8	APOM, APOA1, APOE, APOA2, APOC2, APOC3, APOB, LCAT	1.17073	0.275502
GO:0043691	reverse cholesterol transport	3	APOA1, APOE, APOC3	8	APOM, APOA1, APOE, APOA2, APOC2, APOC3, LCAT, CLU	1.17073	0.275502
GO:0009581	detection of external stimulus	3	APOA1, APOE, APOC3	8	APOA1, APOE, APOA2, APOC2, APOC3, RBP4, TTR, APOB	1.17073	0.275502
GO:0009314	response to radiation	3	APOA1, APOE, APOC3	8	APOA1, APOE, APOA2, APOC2, APOC3, RBP4, TTR, APOB	1.17073	0.275502
GO:0009416	response to light stimulus	3	APOA1, APOE, APOC3	8	APOA1, APOE, APOA2, APOC2, APOC3, RBP4, TTR, APOB	1.17073	0.275502
GO:0009582	detection of abiotic stimulus	3	APOA1, APOE, APOC3	8	APOA1, APOE, APOA2, APOC2, APOC3, RBP4, TTR, APOB	1.17073	0.275502
GO:0009583	detection of light stimulus	3	APOA1, APOE, APOC3	8	APOA1, APOE, APOA2, APOC2, APOC3, RBP4, TTR, APOB	1.17073	0.275502
GO:0009584	detection of visible light	3	APOA1, APOE, APOC3	8	APOA1, APOE, APOA2, APOC2, APOC3, RBP4, TTR, APOB	1.17073	0.275502
GO:0006720	isoprenoid metabolic process	3	APOA1, APOE, APOC3	8	APOA1, APOE, APOA2, APOC2, APOC3, RBP4, TTR, APOB	1.17073	0.275502
GO:0006721	terpenoid metabolic process	3	APOA1, APOE, APOC3	8	APOA1, APOE, APOA2, APOC2, APOC3, RBP4, TTR, APOB	1.17073	0.275502
GO:0016101	diterpenoid metabolic process	3	APOA1, APOE, APOC3	8	APOA1, APOE, APOA2, APOC2, APOC3, RBP4, TTR, APOB	1.17073	0.275502
GO:0001523	retinoid metabolic process	3	APOA1, APOE, APOC3	8	APOA1, APOE, APOA2, APOC2, APOC3, RBP4, TTR, APOB	1.17073	0.275502
GO:0007602	phototransduction	3	APOA1, APOE, APOC3	8	APOA1, APOE, APOA2, APOC2, APOC3, RBP4, TTR, APOB	1.17073	0.275502
GO:0007603	phototransduction, visible light	3	APOA1, APOE, APOC3	8	APOA1, APOE, APOA2, APOC2, APOC3, RBP4, TTR, APOB	1.17073	0.275502
GO:0098602	single organism cell adhesion	3	APOA1, HBB, ADIPOQ	8	PLG, APOA1, FGA, SERPINF2, B2M, HBB, ADIPOQ, S100A9	1.17073	0.275502
GO:0016337	single organismal cell-cell adhesion	3	APOA1, HBB, ADIPOQ	8	PLG, APOA1, FGA, SERPINF2, B2M, HBB, ADIPOQ, S100A9	1.17073	0.275502
GO:0050678	regulation of epithelial cell proliferation	3	APOE, LRG1, ANG	8	APOE, APOH, LRG1, ANG, THBS1, SERPINF1, ECM1, CPB2	1.17073	0.275502
GO:0007568	aging	3	APOE, SERPING1, SERPINA7	8	AGT, APOE, APOD, SERPING1, SERPINA7, GSN, SERPINF1, CRP	1.17073	0.275502
GO:0051271	negative regulation of cellular component movement	3	C5, APOE, ADIPOQ	8	C5, APOE, APOH, APOD, THBS1, IGFBP3, SERPINF1, ADIPOQ	1.17073	0.275502
GO:2000146	negative regulation of cell motility	3	C5, APOE, ADIPOQ	8	C5, APOE, APOH, APOD, THBS1, IGFBP3, SERPINF1, ADIPOQ	1.17073	0.275502
GO:0030336	negative regulation of cell migration	3	C5, APOE, ADIPOQ	8	C5, APOE, APOH, APOD, THBS1, IGFBP3, SERPINF1, ADIPOQ	1.17073	0.275502
GO:0071705	nitrogen compound transport	3	C5, HPX, HBB	8	AGT, C5, FGA, RBP4, HPX, HBB, GPLD1, S100A9	1.17073	0.275502
GO:0034622	cellular macromolecular complex assembly	1	ANG	6	FGA, APCS, ANG, GSN, CLU, CRP	0.520325	0.279324
GO:0043623	cellular protein complex assembly	1	ANG	6	FGA, APCS, ANG, GSN, CLU, CRP	0.520325	0.279324
GO:0061458	reproductive system development	1	ANG	6	PLG, AGT, RBP4, ANG, VWF, SERPINF1	0.520325	0.279324
GO:0048608	reproductive structure development	1	ANG	6	PLG, AGT, RBP4, ANG, VWF, SERPINF1	0.520325	0.279324
GO:0007276	gamete generation	1	ANG	6	AGT, RBP4, ANG, APOB, MST1, SHBG	0.520325	0.279324
GO:0010632	regulation of epithelial cell migration	1	APOE	6	AGT, APOE, APOH, THBS1, SERPINF1, GPLD1	0.520325	0.279324
GO:0010594	regulation of endothelial cell migration	1	APOE	6	AGT, APOE, APOH, THBS1, SERPINF1, GPLD1	0.520325	0.279324
GO:0001558	regulation of cell growth	1	APOE	6	F2, AGT, APOE, IGFBP3, PI16, S100A9	0.520325	0.279324
GO:0043410	positive regulation of MAPK cascade	1	C5	6	AGT, C5, FGA, THBS1, SERPINF2, IGFBP3	0.520325	0.279324
GO:2000379	positive regulation of reactive oxygen species metabolic process	1	HBB	6	F2, AGT, THBS1, CLU, HBB, CRP	0.520325	0.279324
GO:0050729	positive regulation of inflammatory response	1	LBP	6	F12, AGT, C3, KLKB1, LBP, S100A9	0.520325	0.279324
GO:0045596	negative regulation of cell differentiation	3	APOE, ADIPOQ, PGLYRP2	9	F2, APOE, APCS, C1QC, PF4, ADIPOQ, PI16, PGLYRP2, CRP	1.04065	0.282389
GO:0023014	signal transduction by phosphorylation	3	C5, APOE, ADIPOQ	9	AGT, C5, APOE, FGA, AMBP, THBS1, SERPINF2, IGFBP3, ADIPOQ	1.04065	0.282389
GO:0000165	MAPK cascade	3	C5, APOE, ADIPOQ	9	AGT, C5, APOE, FGA, AMBP, THBS1, SERPINF2, IGFBP3, ADIPOQ	1.04065	0.282389
GO:0043408	regulation of MAPK cascade	3	C5, APOE, ADIPOQ	9	AGT, C5, APOE, FGA, AMBP, THBS1, SERPINF2, IGFBP3, ADIPOQ	1.04065	0.282389
GO:0040017	positive regulation of locomotion	3	C5, VTN, LBP	9	F10, AGT, C5, PPBP, PF4, VTN, THBS1, LBP, GPLD1	1.04065	0.282389
GO:0007167	enzyme linked receptor protein signaling pathway	3	LRG1, VTN, ADIPOQ	9	AGT, LRG1, AHSG, VTN, APOD, THBS1, IGFBP3, GPLD1, ADIPOQ	1.04065	0.282389
GO:1902106	negative regulation of leukocyte differentiation	2	ADIPOQ, 11477	4	APCS, C1QC, ADIPOQ, PGLYRP2	1.56098	0.287553
GO:0048662	negative regulation of smooth muscle cell proliferation	2	ANG, 937	4	ANG, APOD, IGFBP3, ADIPOQ	1.56098	0.287553
GO:0010558	negative regulation of macromolecule biosynthetic process	2	ANG, 937	4	FCN3, PF4, ANG, ADIPOQ	1.56098	0.287553
GO:0071356	cellular response to tumor necrosis factor	2	APOA1, 937	4	APOA1, APOB, THBS1, ADIPOQ	1.56098	0.287553
GO:0051224	negative regulation of protein transport	2	APOA1, 937	4	APOA1, APOA2, APOD, ADIPOQ	1.56098	0.287553
GO:0045923	positive regulation of fatty acid metabolic process	2	APOA1, 937	4	AGT, APOA1, APOC2, ADIPOQ	1.56098	0.287553
GO:0007015	actin filament organization	2	APOA1, ANG	4	APOA1, ANG, GSN, SERPINF2	1.56098	0.287553
GO:0010896	regulation of triglyceride catabolic process	2	APOA1, APOC3	4	APOA1, APOC2, APOC3, GPLD1	1.56098	0.287553
GO:0010901	regulation of very-low-density lipoprotein particle remodeling	2	APOA1, APOC3	4	APOA1, APOA2, APOC2, APOC3	1.56098	0.287553
GO:0043534	blood vessel endothelial cell migration	2	APOA1, APOE	4	APOA1, APOE, THBS1, GPLD1	1.56098	0.287553
GO:0090407	organophosphate biosynthetic process	2	APOA1, APOE	4	APOA1, APOE, APOA2, LCAT	1.56098	0.287553
GO:0042158	lipoprotein biosynthetic process	2	APOA1, APOE	4	APOA1, APOE, APOB, LCAT	1.56098	0.287553
GO:0022604	regulation of cell morphogenesis	2	APOA1, APOE	4	F2, APOA1, APOE, FGA	1.56098	0.287553
GO:0002440	production of molecular mediator of immune response	2	APOA1, HPX	4	APOA1, APOA2, RBP4, HPX	1.56098	0.287553
GO:0002700	regulation of production of molecular mediator of immune response	2	APOA1, HPX	4	APOA1, APOA2, RBP4, HPX	1.56098	0.287553
GO:0010811	positive regulation of cell-substrate adhesion	2	APOA1, VTN	4	APOA1, FGA, VTN, THBS1	1.56098	0.287553
GO:0010984	regulation of lipoprotein particle clearance	2	APOC1, APOC3	4	APOC1, APOC2, APOC3, GPLD1	1.56098	0.287553
GO:0050995	negative regulation of lipid catabolic process	2	APOC1, APOC3	4	APOA2, APOC1, APOC3, GPLD1	1.56098	0.287553
GO:0070727	cellular macromolecule localization	2	APOE, 937	4	AGT, APOE, APOD, ADIPOQ	1.56098	0.287553
GO:0034613	cellular protein localization	2	APOE, 937	4	AGT, APOE, APOD, ADIPOQ	1.56098	0.287553
GO:1902580	single-organism cellular localization	2	APOE, 937	4	AGT, APOE, APOD, ADIPOQ	1.56098	0.287553
GO:0044802	single-organism membrane organization	2	APOE, 937	4	APOE, CLU, ADIPOQ, S100A9	1.56098	0.287553
GO:0071407	cellular response to organic cyclic compound	2	APOE, 937	4	APOE, SERPINF1, GPLD1, ADIPOQ	1.56098	0.287553
GO:1901137	carbohydrate derivative biosynthetic process	2	APOE, CFP	4	APOE, THBS1, CFP, LUM	1.56098	0.287553
GO:0071902	positive regulation of protein serine/threonine kinase activity	2	C5, 937	4	AGT, C5, THBS1, ADIPOQ	1.56098	0.287553
GO:0032147	activation of protein kinase activity	2	C5, ANG	4	AGT, C5, ANG, THBS1	1.56098	0.287553
GO:0043271	negative regulation of ion transport	2	C5, APOE	4	AGT, C5, APOE, THBS1	1.56098	0.287553
GO:0001701	in utero embryonic development	2	C5, C6	4	PLG, C5, APOB, C6	1.56098	0.287553
GO:0002523	leukocyte migration involved in inflammatory response	2	C5, LBP	4	C5, PPBP, LBP, S100A9	1.56098	0.287553
GO:0006812	cation transport	2	CP, C5	4	CP, F2, AGT, C5	1.56098	0.287553
GO:0055076	transition metal ion homeostasis	2	CP, HPX	4	CP, HPX, B2M, S100A9	1.56098	0.287553
GO:0008217	regulation of blood pressure	2	HBB, 937	4	AGT, SERPINF2, HBB, ADIPOQ	1.56098	0.287553
GO:0051341	regulation of oxidoreductase activity	2	HP, APOE	4	HP, HPR, AGT, APOE	1.56098	0.287553
GO:0030212	hyaluronan metabolic process	2	ITIH1, ITIH3	4	ITIH2, ITIH1, ITIH3, ITIH4	1.56098	0.287553
GO:0032637	interleukin-8 production	2	LBP, 937	4	APOA2, LBP, ADIPOQ, CRP	1.56098	0.287553
GO:0032677	regulation of interleukin-8 production	2	LBP, 937	4	APOA2, LBP, ADIPOQ, CRP	1.56098	0.287553
GO:0090287	regulation of cellular response to growth factor stimulus	2	LRG1, VTN	4	AGT, LRG1, VTN, THBS1	1.56098	0.287553
GO:0097530	granulocyte migration	2	SAA1, LBP	4	THBS1, SAA1, LBP, S100A9	1.56098	0.287553
GO:0071621	granulocyte chemotaxis	2	SAA1, LBP	4	THBS1, SAA1, LBP, S100A9	1.56098	0.287553
GO:0007586	digestion	2	SERPINA3, APOA1	4	SERPINA3, APOA1, APOA2, RBP4	1.56098	0.287553
GO:0022600	digestive system process	2	SERPINA3, APOA1	4	SERPINA3, APOA1, APOA2, RBP4	1.56098	0.287553
GO:0070542	response to fatty acid	2	SERPINA7, 937	4	APOB, SERPINA7, PON1, ADIPOQ	1.56098	0.287553
GO:0044057	regulation of system process	2	APOA1, 937	8	AGT, KNG1, APOA1, APOA2, FGA, ADIPOQ, PI16, CRP	0.780488	0.28963
GO:0051345	positive regulation of hydrolase activity	2	APOA1, ANG	8	AGT, APOA1, APOC2, APOH, ANG, FBLN1, GPLD1, S100A9	0.780488	0.28963
GO:0031589	cell-substrate adhesion	2	APOA1, VTN	8	PLG, AGT, APOA1, FGA, VTN, VWF, APOD, THBS1	0.780488	0.28963
GO:0034284	response to monosaccharide	2	APOC3, 937	8	APOM, APOA2, APOC3, THBS1, SERPINF1, GPLD1, ADIPOQ, CPB2	0.780488	0.28963
GO:0009746	response to hexose	2	APOC3, 937	8	APOM, APOA2, APOC3, THBS1, SERPINF1, GPLD1, ADIPOQ, CPB2	0.780488	0.28963
GO:0009749	response to glucose	2	APOC3, 937	8	APOM, APOA2, APOC3, THBS1, SERPINF1, GPLD1, ADIPOQ, CPB2	0.780488	0.28963
GO:0007267	cell-cell signaling	2	APOE, 937	8	AGT, APOE, FGA, C1QA, RBP4, GPLD1, ADIPOQ, S100A9	0.780488	0.28963
GO:0090066	regulation of anatomical structure size	2	APOE, HBB	8	AGT, KNG1, APOE, FGA, GSN, SERPINF2, HBB, CRP	0.780488	0.28963
GO:0005975	carbohydrate metabolic process	2	CFP, 937	8	RBP4, APOD, THBS1, IGFBP3, CFP, LUM, GPLD1, ADIPOQ	0.780488	0.28963
GO:2000377	regulation of reactive oxygen species metabolic process	2	HP, HBB	8	F2, HP, HPR, AGT, THBS1, CLU, HBB, CRP	0.780488	0.28963
GO:0007169	transmembrane receptor protein tyrosine kinase signaling pathway	2	VTN, 937	8	AGT, AHSG, VTN, APOD, THBS1, IGFBP3, GPLD1, ADIPOQ	0.780488	0.28963
GO:0051272	positive regulation of cellular component movement	2	VTN, LBP	8	F10, AGT, PPBP, PF4, VTN, THBS1, LBP, GPLD1	0.780488	0.28963
GO:2000147	positive regulation of cell motility	2	VTN, LBP	8	F10, AGT, PPBP, PF4, VTN, THBS1, LBP, GPLD1	0.780488	0.28963
GO:0030335	positive regulation of cell migration	2	VTN, LBP	8	F10, AGT, PPBP, PF4, VTN, THBS1, LBP, GPLD1	0.780488	0.28963
GO:0070206	protein trimerization	1	ADIPOQ	1	ADIPOQ	3.12195	0.320312
GO:0070208	protein heterotrimerization	1	ADIPOQ	1	ADIPOQ	3.12195	0.320312
GO:1900120	regulation of receptor binding	1	ADIPOQ	1	ADIPOQ	3.12195	0.320312
GO:0051100	negative regulation of binding	1	ADIPOQ	1	ADIPOQ	3.12195	0.320312
GO:0032091	negative regulation of protein binding	1	ADIPOQ	1	ADIPOQ	3.12195	0.320312
GO:1900121	negative regulation of receptor binding	1	ADIPOQ	1	ADIPOQ	3.12195	0.320312
GO:0051899	membrane depolarization	1	ADIPOQ	1	ADIPOQ	3.12195	0.320312
GO:0072659	protein localization to plasma membrane	1	ADIPOQ	1	ADIPOQ	3.12195	0.320312
GO:0045776	negative regulation of blood pressure	1	ADIPOQ	1	ADIPOQ	3.12195	0.320312
GO:0097017	renal protein absorption	1	ADIPOQ	1	ADIPOQ	3.12195	0.320312
GO:0097018	renal albumin absorption	1	ADIPOQ	1	ADIPOQ	3.12195	0.320312
GO:0046323	glucose import	1	ADIPOQ	1	ADIPOQ	3.12195	0.320312
GO:0001656	metanephros development	1	ADIPOQ	1	ADIPOQ	3.12195	0.320312
GO:0072207	metanephric epithelium development	1	ADIPOQ	1	ADIPOQ	3.12195	0.320312
GO:0072243	metanephric nephron epithelium development	1	ADIPOQ	1	ADIPOQ	3.12195	0.320312
GO:0072210	metanephric nephron development	1	ADIPOQ	1	ADIPOQ	3.12195	0.320312
GO:0032835	glomerulus development	1	ADIPOQ	1	ADIPOQ	3.12195	0.320312
GO:0072010	glomerular epithelium development	1	ADIPOQ	1	ADIPOQ	3.12195	0.320312
GO:0072224	metanephric glomerulus development	1	ADIPOQ	1	ADIPOQ	3.12195	0.320312
GO:0072244	metanephric glomerular epithelium development	1	ADIPOQ	1	ADIPOQ	3.12195	0.320312
GO:0070543	response to linoleic acid	1	ADIPOQ	1	ADIPOQ	3.12195	0.320312
GO:0046683	response to organophosphorus	1	ADIPOQ	1	ADIPOQ	3.12195	0.320312
GO:0034285	response to disaccharide	1	ADIPOQ	1	ADIPOQ	3.12195	0.320312
GO:0009744	response to sucrose	1	ADIPOQ	1	ADIPOQ	3.12195	0.320312
GO:0071867	response to monoamine	1	ADIPOQ	1	ADIPOQ	3.12195	0.320312
GO:0071869	response to catecholamine	1	ADIPOQ	1	ADIPOQ	3.12195	0.320312
GO:0071871	response to epinephrine	1	ADIPOQ	1	ADIPOQ	3.12195	0.320312
GO:0014074	response to purine-containing compound	1	ADIPOQ	1	ADIPOQ	3.12195	0.320312
GO:0051591	response to cAMP	1	ADIPOQ	1	ADIPOQ	3.12195	0.320312
GO:0070994	detection of oxidative stress	1	ADIPOQ	1	ADIPOQ	3.12195	0.320312
GO:0061318	renal filtration cell differentiation	1	ADIPOQ	1	ADIPOQ	3.12195	0.320312
GO:0061005	cell differentiation involved in kidney development	1	ADIPOQ	1	ADIPOQ	3.12195	0.320312
GO:0035850	epithelial cell differentiation involved in kidney development	1	ADIPOQ	1	ADIPOQ	3.12195	0.320312
GO:0072311	glomerular epithelial cell differentiation	1	ADIPOQ	1	ADIPOQ	3.12195	0.320312
GO:0072112	glomerular visceral epithelial cell differentiation	1	ADIPOQ	1	ADIPOQ	3.12195	0.320312
GO:0072202	cell differentiation involved in metanephros development	1	ADIPOQ	1	ADIPOQ	3.12195	0.320312
GO:0072312	metanephric glomerular epithelial cell differentiation	1	ADIPOQ	1	ADIPOQ	3.12195	0.320312
GO:0072248	metanephric glomerular visceral epithelial cell differentiation	1	ADIPOQ	1	ADIPOQ	3.12195	0.320312
GO:0072310	glomerular epithelial cell development	1	ADIPOQ	1	ADIPOQ	3.12195	0.320312
GO:0072313	metanephric glomerular epithelial cell development	1	ADIPOQ	1	ADIPOQ	3.12195	0.320312
GO:0072015	glomerular visceral epithelial cell development	1	ADIPOQ	1	ADIPOQ	3.12195	0.320312
GO:0072249	metanephric glomerular visceral epithelial cell development	1	ADIPOQ	1	ADIPOQ	3.12195	0.320312
GO:0035787	cell migration involved in kidney development	1	ADIPOQ	1	ADIPOQ	3.12195	0.320312
GO:0035788	cell migration involved in metanephros development	1	ADIPOQ	1	ADIPOQ	3.12195	0.320312
GO:0035789	metanephric mesenchymal cell migration	1	ADIPOQ	1	ADIPOQ	3.12195	0.320312
GO:0071868	cellular response to monoamine stimulus	1	ADIPOQ	1	ADIPOQ	3.12195	0.320312
GO:0071870	cellular response to catecholamine stimulus	1	ADIPOQ	1	ADIPOQ	3.12195	0.320312
GO:0071872	cellular response to epinephrine stimulus	1	ADIPOQ	1	ADIPOQ	3.12195	0.320312
GO:0071320	cellular response to cAMP	1	ADIPOQ	1	ADIPOQ	3.12195	0.320312
GO:0032800	receptor biosynthetic process	1	ADIPOQ	1	ADIPOQ	3.12195	0.320312
GO:0045713	low-density lipoprotein particle receptor biosynthetic process	1	ADIPOQ	1	ADIPOQ	3.12195	0.320312
GO:0046777	protein autophosphorylation	1	ADIPOQ	1	ADIPOQ	3.12195	0.320312
GO:0006091	generation of precursor metabolites and energy	1	ADIPOQ	1	ADIPOQ	3.12195	0.320312
GO:0006259	DNA metabolic process	1	ADIPOQ	1	ADIPOQ	3.12195	0.320312
GO:0071897	DNA biosynthetic process	1	ADIPOQ	1	ADIPOQ	3.12195	0.320312
GO:0072329	monocarboxylic acid catabolic process	1	ADIPOQ	1	ADIPOQ	3.12195	0.320312
GO:0019395	fatty acid oxidation	1	ADIPOQ	1	ADIPOQ	3.12195	0.320312
GO:0009062	fatty acid catabolic process	1	ADIPOQ	1	ADIPOQ	3.12195	0.320312
GO:0006635	fatty acid beta-oxidation	1	ADIPOQ	1	ADIPOQ	3.12195	0.320312
GO:2000532	regulation of renal albumin absorption	1	ADIPOQ	1	ADIPOQ	3.12195	0.320312
GO:0071639	positive regulation of monocyte chemotactic protein-1 production	1	ADIPOQ	1	ADIPOQ	3.12195	0.320312
GO:2000534	positive regulation of renal albumin absorption	1	ADIPOQ	1	ADIPOQ	3.12195	0.320312
GO:0046324	regulation of glucose import	1	ADIPOQ	1	ADIPOQ	3.12195	0.320312
GO:0046326	positive regulation of glucose import	1	ADIPOQ	1	ADIPOQ	3.12195	0.320312
GO:0033034	positive regulation of myeloid cell apoptotic process	1	ADIPOQ	1	ADIPOQ	3.12195	0.320312
GO:0010737	protein kinase A signaling	1	ADIPOQ	1	ADIPOQ	3.12195	0.320312
GO:0035790	platelet-derived growth factor receptor-alpha signaling pathway	1	ADIPOQ	1	ADIPOQ	3.12195	0.320312
GO:0009755	hormone-mediated signaling pathway	1	ADIPOQ	1	ADIPOQ	3.12195	0.320312
GO:0033211	adiponectin-activated signaling pathway	1	ADIPOQ	1	ADIPOQ	3.12195	0.320312
GO:0050805	negative regulation of synaptic transmission	1	ADIPOQ	1	ADIPOQ	3.12195	0.320312
GO:0010738	regulation of protein kinase A signaling	1	ADIPOQ	1	ADIPOQ	3.12195	0.320312
GO:2000583	regulation of platelet-derived growth factor receptor-alpha signaling pathway	1	ADIPOQ	1	ADIPOQ	3.12195	0.320312
GO:0043124	negative regulation of I-kappaB kinase/NF-kappaB signaling	1	ADIPOQ	1	ADIPOQ	3.12195	0.320312
GO:2000584	negative regulation of platelet-derived growth factor receptor-alpha signaling pathway	1	ADIPOQ	1	ADIPOQ	3.12195	0.320312
GO:0010739	positive regulation of protein kinase A signaling	1	ADIPOQ	1	ADIPOQ	3.12195	0.320312
GO:0072215	regulation of metanephros development	1	ADIPOQ	1	ADIPOQ	3.12195	0.320312
GO:2000589	regulation of metanephric mesenchymal cell migration	1	ADIPOQ	1	ADIPOQ	3.12195	0.320312
GO:0090192	regulation of glomerulus development	1	ADIPOQ	1	ADIPOQ	3.12195	0.320312
GO:0072298	regulation of metanephric glomerulus development	1	ADIPOQ	1	ADIPOQ	3.12195	0.320312
GO:0090185	negative regulation of kidney development	1	ADIPOQ	1	ADIPOQ	3.12195	0.320312
GO:0072217	negative regulation of metanephros development	1	ADIPOQ	1	ADIPOQ	3.12195	0.320312
GO:2000590	negative regulation of metanephric mesenchymal cell migration	1	ADIPOQ	1	ADIPOQ	3.12195	0.320312
GO:0072216	positive regulation of metanephros development	1	ADIPOQ	1	ADIPOQ	3.12195	0.320312
GO:0090193	positive regulation of glomerulus development	1	ADIPOQ	1	ADIPOQ	3.12195	0.320312
GO:0072300	positive regulation of metanephric glomerulus development	1	ADIPOQ	1	ADIPOQ	3.12195	0.320312
GO:0045598	regulation of fat cell differentiation	1	ADIPOQ	1	ADIPOQ	3.12195	0.320312
GO:0045599	negative regulation of fat cell differentiation	1	ADIPOQ	1	ADIPOQ	3.12195	0.320312
GO:0030856	regulation of epithelial cell differentiation	1	ADIPOQ	1	ADIPOQ	3.12195	0.320312
GO:0030858	positive regulation of epithelial cell differentiation	1	ADIPOQ	1	ADIPOQ	3.12195	0.320312
GO:2000696	regulation of epithelial cell differentiation involved in kidney development	1	ADIPOQ	1	ADIPOQ	3.12195	0.320312
GO:2000698	positive regulation of epithelial cell differentiation involved in kidney development	1	ADIPOQ	1	ADIPOQ	3.12195	0.320312
GO:2000477	regulation of metanephric glomerular visceral epithelial cell development	1	ADIPOQ	1	ADIPOQ	3.12195	0.320312
GO:2000478	positive regulation of metanephric glomerular visceral epithelial cell development	1	ADIPOQ	1	ADIPOQ	3.12195	0.320312
GO:0043255	regulation of carbohydrate biosynthetic process	1	ADIPOQ	1	ADIPOQ	3.12195	0.320312
GO:0045912	negative regulation of carbohydrate metabolic process	1	ADIPOQ	1	ADIPOQ	3.12195	0.320312
GO:2000465	regulation of glycogen (starch) synthase activity	1	ADIPOQ	1	ADIPOQ	3.12195	0.320312
GO:2000467	positive regulation of glycogen (starch) synthase activity	1	ADIPOQ	1	ADIPOQ	3.12195	0.320312
GO:0051052	regulation of DNA metabolic process	1	ADIPOQ	1	ADIPOQ	3.12195	0.320312
GO:2000278	regulation of DNA biosynthetic process	1	ADIPOQ	1	ADIPOQ	3.12195	0.320312
GO:0070373	negative regulation of ERK1 and ERK2 cascade	1	ADIPOQ	1	ADIPOQ	3.12195	0.320312
GO:0010677	negative regulation of cellular carbohydrate metabolic process	1	ADIPOQ	1	ADIPOQ	3.12195	0.320312
GO:0051053	negative regulation of DNA metabolic process	1	ADIPOQ	1	ADIPOQ	3.12195	0.320312
GO:2000279	negative regulation of DNA biosynthetic process	1	ADIPOQ	1	ADIPOQ	3.12195	0.320312
GO:1903507	negative regulation of nucleic acid-templated transcription	1	ADIPOQ	1	ADIPOQ	3.12195	0.320312
GO:0045892	negative regulation of transcription, DNA-templated	1	ADIPOQ	1	ADIPOQ	3.12195	0.320312
GO:0006111	regulation of gluconeogenesis	1	ADIPOQ	1	ADIPOQ	3.12195	0.320312
GO:0045721	negative regulation of gluconeogenesis	1	ADIPOQ	1	ADIPOQ	3.12195	0.320312
GO:0031952	regulation of protein autophosphorylation	1	ADIPOQ	1	ADIPOQ	3.12195	0.320312
GO:2000479	regulation of cAMP-dependent protein kinase activity	1	ADIPOQ	1	ADIPOQ	3.12195	0.320312
GO:2000481	positive regulation of cAMP-dependent protein kinase activity	1	ADIPOQ	1	ADIPOQ	3.12195	0.320312
GO:0031953	negative regulation of protein autophosphorylation	1	ADIPOQ	1	ADIPOQ	3.12195	0.320312
GO:0010869	regulation of receptor biosynthetic process	1	ADIPOQ	1	ADIPOQ	3.12195	0.320312
GO:0045714	regulation of low-density lipoprotein particle receptor biosynthetic process	1	ADIPOQ	1	ADIPOQ	3.12195	0.320312
GO:0010871	negative regulation of receptor biosynthetic process	1	ADIPOQ	1	ADIPOQ	3.12195	0.320312
GO:0045715	negative regulation of low-density lipoprotein particle receptor biosynthetic process	1	ADIPOQ	1	ADIPOQ	3.12195	0.320312
GO:0050765	negative regulation of phagocytosis	1	ADIPOQ	1	ADIPOQ	3.12195	0.320312
GO:0046888	negative regulation of hormone secretion	1	ADIPOQ	1	ADIPOQ	3.12195	0.320312
GO:0021700	developmental maturation	1	ANG	1	ANG	3.12195	0.320312
GO:0001541	ovarian follicle development	1	ANG	1	ANG	3.12195	0.320312
GO:0048469	cell maturation	1	ANG	1	ANG	3.12195	0.320312
GO:0009303	rRNA transcription	1	ANG	1	ANG	3.12195	0.320312
GO:0006651	diacylglycerol biosynthetic process	1	ANG	1	ANG	3.12195	0.320312
GO:0007281	germ cell development	1	ANG	1	ANG	3.12195	0.320312
GO:0048477	oogenesis	1	ANG	1	ANG	3.12195	0.320312
GO:0009994	oocyte differentiation	1	ANG	1	ANG	3.12195	0.320312
GO:0048599	oocyte development	1	ANG	1	ANG	3.12195	0.320312
GO:0001556	oocyte maturation	1	ANG	1	ANG	3.12195	0.320312
GO:0032429	regulation of phospholipase A2 activity	1	ANG	1	ANG	3.12195	0.320312
GO:0032430	positive regulation of phospholipase A2 activity	1	ANG	1	ANG	3.12195	0.320312
GO:0032431	activation of phospholipase A2 activity	1	ANG	1	ANG	3.12195	0.320312
GO:0032148	activation of protein kinase B activity	1	ANG	1	ANG	3.12195	0.320312
GO:0017148	negative regulation of translation	1	ANG	1	ANG	3.12195	0.320312
GO:0055091	phospholipid homeostasis	1	APOA1	1	APOA1	3.12195	0.320312
GO:0032611	interleukin-1 beta production	1	APOA1	1	APOA1	3.12195	0.320312
GO:0035270	endocrine system development	1	APOA1	1	APOA1	3.12195	0.320312
GO:0030325	adrenal gland development	1	APOA1	1	APOA1	3.12195	0.320312
GO:0050919	negative chemotaxis	1	APOA1	1	APOA1	3.12195	0.320312
GO:0060352	cell adhesion molecule production	1	APOA1	1	APOA1	3.12195	0.320312
GO:0050702	interleukin-1 beta secretion	1	APOA1	1	APOA1	3.12195	0.320312
GO:0060353	regulation of cell adhesion molecule production	1	APOA1	1	APOA1	3.12195	0.320312
GO:0060354	negative regulation of cell adhesion molecule production	1	APOA1	1	APOA1	3.12195	0.320312
GO:0032651	regulation of interleukin-1 beta production	1	APOA1	1	APOA1	3.12195	0.320312
GO:0032692	negative regulation of interleukin-1 production	1	APOA1	1	APOA1	3.12195	0.320312
GO:0032691	negative regulation of interleukin-1 beta production	1	APOA1	1	APOA1	3.12195	0.320312
GO:0050706	regulation of interleukin-1 beta secretion	1	APOA1	1	APOA1	3.12195	0.320312
GO:0050711	negative regulation of interleukin-1 secretion	1	APOA1	1	APOA1	3.12195	0.320312
GO:0050713	negative regulation of interleukin-1 beta secretion	1	APOA1	1	APOA1	3.12195	0.320312
GO:0007229	integrin-mediated signaling pathway	1	APOA1	1	APOA1	3.12195	0.320312
GO:0051057	positive regulation of small GTPase mediated signal transduction	1	APOA1	1	APOA1	3.12195	0.320312
GO:0046579	positive regulation of Ras protein signal transduction	1	APOA1	1	APOA1	3.12195	0.320312
GO:0035025	positive regulation of Rho protein signal transduction	1	APOA1	1	APOA1	3.12195	0.320312
GO:0046475	glycerophospholipid catabolic process	1	APOC1	1	APOC1	3.12195	0.320312
GO:0034638	phosphatidylcholine catabolic process	1	APOC1	1	APOC1	3.12195	0.320312
GO:0010899	regulation of phosphatidylcholine catabolic process	1	APOC1	1	APOC1	3.12195	0.320312
GO:1903726	negative regulation of phospholipid metabolic process	1	APOC1	1	APOC1	3.12195	0.320312
GO:0033239	negative regulation of cellular amine metabolic process	1	APOC1	1	APOC1	3.12195	0.320312
GO:0010900	negative regulation of phosphatidylcholine catabolic process	1	APOC1	1	APOC1	3.12195	0.320312
GO:0010987	negative regulation of high-density lipoprotein particle clearance	1	APOC3	1	APOC3	3.12195	0.320312
GO:0010988	regulation of low-density lipoprotein particle clearance	1	APOC3	1	APOC3	3.12195	0.320312
GO:0010989	negative regulation of low-density lipoprotein particle clearance	1	APOC3	1	APOC3	3.12195	0.320312
GO:0055089	fatty acid homeostasis	1	APOE	1	APOE	3.12195	0.320312
GO:0006706	steroid catabolic process	1	APOE	1	APOE	3.12195	0.320312
GO:0016127	sterol catabolic process	1	APOE	1	APOE	3.12195	0.320312
GO:0006707	cholesterol catabolic process	1	APOE	1	APOE	3.12195	0.320312
GO:0097090	presynaptic membrane organization	1	APOE	1	APOE	3.12195	0.320312
GO:0001941	postsynaptic membrane organization	1	APOE	1	APOE	3.12195	0.320312
GO:0043113	receptor clustering	1	APOE	1	APOE	3.12195	0.320312
GO:1990379	lipid transport across blood brain barrier	1	APOE	1	APOE	3.12195	0.320312
GO:0070555	response to interleukin-1	1	APOE	1	APOE	3.12195	0.320312
GO:0002021	response to dietary excess	1	APOE	1	APOE	3.12195	0.320312
GO:0048667	cell morphogenesis involved in neuron differentiation	1	APOE	1	APOE	3.12195	0.320312
GO:0007271	synaptic transmission, cholinergic	1	APOE	1	APOE	3.12195	0.320312
GO:0043954	cellular component maintenance	1	APOE	1	APOE	3.12195	0.320312
GO:0050808	synapse organization	1	APOE	1	APOE	3.12195	0.320312
GO:0007416	synapse assembly	1	APOE	1	APOE	3.12195	0.320312
GO:0072578	neurotransmitter-gated ion channel clustering	1	APOE	1	APOE	3.12195	0.320312
GO:0097114	N-methyl-D-aspartate receptor clustering	1	APOE	1	APOE	3.12195	0.320312
GO:0097113	alpha-amino-3-hydroxy-5-methyl-4-isoxazole propionate selective glutamate receptor clustering	1	APOE	1	APOE	3.12195	0.320312
GO:0060996	dendritic spine development	1	APOE	1	APOE	3.12195	0.320312
GO:0048812	neuron projection morphogenesis	1	APOE	1	APOE	3.12195	0.320312
GO:0007409	axonogenesis	1	APOE	1	APOE	3.12195	0.320312
GO:1990138	neuron projection extension	1	APOE	1	APOE	3.12195	0.320312
GO:0048675	axon extension	1	APOE	1	APOE	3.12195	0.320312
GO:0097061	dendritic spine organization	1	APOE	1	APOE	3.12195	0.320312
GO:0097062	dendritic spine maintenance	1	APOE	1	APOE	3.12195	0.320312
GO:0008361	regulation of cell size	1	APOE	1	APOE	3.12195	0.320312
GO:0071347	cellular response to interleukin-1	1	APOE	1	APOE	3.12195	0.320312
GO:0046390	ribose phosphate biosynthetic process	1	APOE	1	APOE	3.12195	0.320312
GO:0032801	receptor catabolic process	1	APOE	1	APOE	3.12195	0.320312
GO:0032802	low-density lipoprotein particle receptor catabolic process	1	APOE	1	APOE	3.12195	0.320312
GO:0072522	purine-containing compound biosynthetic process	1	APOE	1	APOE	3.12195	0.320312
GO:1901293	nucleoside phosphate biosynthetic process	1	APOE	1	APOE	3.12195	0.320312
GO:0009165	nucleotide biosynthetic process	1	APOE	1	APOE	3.12195	0.320312
GO:0009260	ribonucleotide biosynthetic process	1	APOE	1	APOE	3.12195	0.320312
GO:0009190	cyclic nucleotide biosynthetic process	1	APOE	1	APOE	3.12195	0.320312
GO:0006164	purine nucleotide biosynthetic process	1	APOE	1	APOE	3.12195	0.320312
GO:0052652	cyclic purine nucleotide metabolic process	1	APOE	1	APOE	3.12195	0.320312
GO:0009152	purine ribonucleotide biosynthetic process	1	APOE	1	APOE	3.12195	0.320312
GO:0006182	cGMP biosynthetic process	1	APOE	1	APOE	3.12195	0.320312
GO:1903000	regulation of lipid transport across blood brain barrier	1	APOE	1	APOE	3.12195	0.320312
GO:2001138	regulation of phospholipid transport	1	APOE	1	APOE	3.12195	0.320312
GO:1902994	regulation of phospholipid efflux	1	APOE	1	APOE	3.12195	0.320312
GO:0090370	negative regulation of cholesterol efflux	1	APOE	1	APOE	3.12195	0.320312
GO:2001139	negative regulation of phospholipid transport	1	APOE	1	APOE	3.12195	0.320312
GO:1902999	negative regulation of phospholipid efflux	1	APOE	1	APOE	3.12195	0.320312
GO:1903001	negative regulation of lipid transport across blood brain barrier	1	APOE	1	APOE	3.12195	0.320312
GO:1903002	positive regulation of lipid transport across blood brain barrier	1	APOE	1	APOE	3.12195	0.320312
GO:2001140	positive regulation of phospholipid transport	1	APOE	1	APOE	3.12195	0.320312
GO:1902995	positive regulation of phospholipid efflux	1	APOE	1	APOE	3.12195	0.320312
GO:0045665	negative regulation of neuron differentiation	1	APOE	1	APOE	3.12195	0.320312
GO:1902931	negative regulation of alcohol biosynthetic process	1	APOE	1	APOE	3.12195	0.320312
GO:0045939	negative regulation of steroid metabolic process	1	APOE	1	APOE	3.12195	0.320312
GO:0090206	negative regulation of cholesterol metabolic process	1	APOE	1	APOE	3.12195	0.320312
GO:0010894	negative regulation of steroid biosynthetic process	1	APOE	1	APOE	3.12195	0.320312
GO:0045541	negative regulation of cholesterol biosynthetic process	1	APOE	1	APOE	3.12195	0.320312
GO:0032768	regulation of monooxygenase activity	1	APOE	1	APOE	3.12195	0.320312
GO:0050999	regulation of nitric-oxide synthase activity	1	APOE	1	APOE	3.12195	0.320312
GO:0032770	positive regulation of monooxygenase activity	1	APOE	1	APOE	3.12195	0.320312
GO:0051000	positive regulation of nitric-oxide synthase activity	1	APOE	1	APOE	3.12195	0.320312
GO:2000644	regulation of receptor catabolic process	1	APOE	1	APOE	3.12195	0.320312
GO:0030808	regulation of nucleotide biosynthetic process	1	APOE	1	APOE	3.12195	0.320312
GO:1900371	regulation of purine nucleotide biosynthetic process	1	APOE	1	APOE	3.12195	0.320312
GO:0030802	regulation of cyclic nucleotide biosynthetic process	1	APOE	1	APOE	3.12195	0.320312
GO:0030826	regulation of cGMP biosynthetic process	1	APOE	1	APOE	3.12195	0.320312
GO:0030825	positive regulation of cGMP metabolic process	1	APOE	1	APOE	3.12195	0.320312
GO:2000646	positive regulation of receptor catabolic process	1	APOE	1	APOE	3.12195	0.320312
GO:0030810	positive regulation of nucleotide biosynthetic process	1	APOE	1	APOE	3.12195	0.320312
GO:0030804	positive regulation of cyclic nucleotide biosynthetic process	1	APOE	1	APOE	3.12195	0.320312
GO:1900373	positive regulation of purine nucleotide biosynthetic process	1	APOE	1	APOE	3.12195	0.320312
GO:0030828	positive regulation of cGMP biosynthetic process	1	APOE	1	APOE	3.12195	0.320312
GO:0032803	regulation of low-density lipoprotein particle receptor catabolic process	1	APOE	1	APOE	3.12195	0.320312
GO:0032805	positive regulation of low-density lipoprotein particle receptor catabolic process	1	APOE	1	APOE	3.12195	0.320312
GO:1902950	regulation of dendritic spine maintenance	1	APOE	1	APOE	3.12195	0.320312
GO:1902952	positive regulation of dendritic spine maintenance	1	APOE	1	APOE	3.12195	0.320312
GO:0031345	negative regulation of cell projection organization	1	APOE	1	APOE	3.12195	0.320312
GO:1902951	negative regulation of dendritic spine maintenance	1	APOE	1	APOE	3.12195	0.320312
GO:0060998	regulation of dendritic spine development	1	APOE	1	APOE	3.12195	0.320312
GO:0010977	negative regulation of neuron projection development	1	APOE	1	APOE	3.12195	0.320312
GO:2000171	negative regulation of dendrite development	1	APOE	1	APOE	3.12195	0.320312
GO:0061000	negative regulation of dendritic spine development	1	APOE	1	APOE	3.12195	0.320312
GO:0060999	positive regulation of dendritic spine development	1	APOE	1	APOE	3.12195	0.320312
GO:1901629	regulation of presynaptic membrane organization	1	APOE	1	APOE	3.12195	0.320312
GO:1901630	negative regulation of presynaptic membrane organization	1	APOE	1	APOE	3.12195	0.320312
GO:1901631	positive regulation of presynaptic membrane organization	1	APOE	1	APOE	3.12195	0.320312
GO:1901626	regulation of postsynaptic membrane organization	1	APOE	1	APOE	3.12195	0.320312
GO:1901628	positive regulation of postsynaptic membrane organization	1	APOE	1	APOE	3.12195	0.320312
GO:1901627	negative regulation of postsynaptic membrane organization	1	APOE	1	APOE	3.12195	0.320312
GO:0061387	regulation of extent of cell growth	1	APOE	1	APOE	3.12195	0.320312
GO:0050770	regulation of axonogenesis	1	APOE	1	APOE	3.12195	0.320312
GO:0050772	positive regulation of axonogenesis	1	APOE	1	APOE	3.12195	0.320312
GO:0030516	regulation of axon extension	1	APOE	1	APOE	3.12195	0.320312
GO:0045773	positive regulation of axon extension	1	APOE	1	APOE	3.12195	0.320312
GO:0015696	ammonium transport	1	C5	1	C5	3.12195	0.320312
GO:0015872	dopamine transport	1	C5	1	C5	3.12195	0.320312
GO:0014046	dopamine secretion	1	C5	1	C5	3.12195	0.320312
GO:0090195	chemokine secretion	1	C5	1	C5	3.12195	0.320312
GO:0051953	negative regulation of amine transport	1	C5	1	C5	3.12195	0.320312
GO:0014059	regulation of dopamine secretion	1	C5	1	C5	3.12195	0.320312
GO:0033604	negative regulation of catecholamine secretion	1	C5	1	C5	3.12195	0.320312
GO:0010700	negative regulation of norepinephrine secretion	1	C5	1	C5	3.12195	0.320312
GO:0033602	negative regulation of dopamine secretion	1	C5	1	C5	3.12195	0.320312
GO:0090196	regulation of chemokine secretion	1	C5	1	C5	3.12195	0.320312
GO:0090197	positive regulation of chemokine secretion	1	C5	1	C5	3.12195	0.320312
GO:0002689	negative regulation of leukocyte chemotaxis	1	C5	1	C5	3.12195	0.320312
GO:0010760	negative regulation of macrophage chemotaxis	1	C5	1	C5	3.12195	0.320312
GO:0051602	response to electrical stimulus	1	CD14	1	CD14	3.12195	0.320312
GO:0034138	toll-like receptor 3 signaling pathway	1	CD14	1	CD14	3.12195	0.320312
GO:0038123	toll-like receptor TLR1:TLR2 signaling pathway	1	CD14	1	CD14	3.12195	0.320312
GO:0038124	toll-like receptor TLR6:TLR2 signaling pathway	1	CD14	1	CD14	3.12195	0.320312
GO:0002756	MyD88-independent toll-like receptor signaling pathway	1	CD14	1	CD14	3.12195	0.320312
GO:0035666	TRIF-dependent toll-like receptor signaling pathway	1	CD14	1	CD14	3.12195	0.320312
GO:0002755	MyD88-dependent toll-like receptor signaling pathway	1	CD14	1	CD14	3.12195	0.320312
GO:0034134	toll-like receptor 2 signaling pathway	1	CD14	1	CD14	3.12195	0.320312
GO:0000041	transition metal ion transport	1	CP	1	CP	3.12195	0.320312
GO:0006825	copper ion transport	1	CP	1	CP	3.12195	0.320312
GO:0006766	vitamin metabolic process	1	GC	1	GC	3.12195	0.320312
GO:0006775	fat-soluble vitamin metabolic process	1	GC	1	GC	3.12195	0.320312
GO:0042359	vitamin D metabolic process	1	GC	1	GC	3.12195	0.320312
GO:0030185	nitric oxide transport	1	HBB	1	HBB	3.12195	0.320312
GO:1901678	iron coordination entity transport	1	HPX	1	HPX	3.12195	0.320312
GO:0051181	cofactor transport	1	HPX	1	HPX	3.12195	0.320312
GO:0015886	heme transport	1	HPX	1	HPX	3.12195	0.320312
GO:0020027	hemoglobin metabolic process	1	HPX	1	HPX	3.12195	0.320312
GO:0060760	positive regulation of response to cytokine stimulus	1	HPX	1	HPX	3.12195	0.320312
GO:0002925	positive regulation of humoral immune response mediated by circulating immunoglobulin	1	HPX	1	HPX	3.12195	0.320312
GO:0060330	regulation of response to interferon-gamma	1	HPX	1	HPX	3.12195	0.320312
GO:0060332	positive regulation of response to interferon-gamma	1	HPX	1	HPX	3.12195	0.320312
GO:0007260	tyrosine phosphorylation of STAT protein	1	HPX	1	HPX	3.12195	0.320312
GO:0042508	tyrosine phosphorylation of Stat1 protein	1	HPX	1	HPX	3.12195	0.320312
GO:0001961	positive regulation of cytokine-mediated signaling pathway	1	HPX	1	HPX	3.12195	0.320312
GO:0060334	regulation of interferon-gamma-mediated signaling pathway	1	HPX	1	HPX	3.12195	0.320312
GO:0060335	positive regulation of interferon-gamma-mediated signaling pathway	1	HPX	1	HPX	3.12195	0.320312
GO:0042509	regulation of tyrosine phosphorylation of STAT protein	1	HPX	1	HPX	3.12195	0.320312
GO:0042510	regulation of tyrosine phosphorylation of Stat1 protein	1	HPX	1	HPX	3.12195	0.320312
GO:0042531	positive regulation of tyrosine phosphorylation of STAT protein	1	HPX	1	HPX	3.12195	0.320312
GO:0042511	positive regulation of tyrosine phosphorylation of Stat1 protein	1	HPX	1	HPX	3.12195	0.320312
GO:0045730	respiratory burst	1	LBP	1	LBP	3.12195	0.320312
GO:0032635	interleukin-6 production	1	LBP	1	LBP	3.12195	0.320312
GO:1901264	carbohydrate derivative transport	1	LBP	1	LBP	3.12195	0.320312
GO:0015920	lipopolysaccharide transport	1	LBP	1	LBP	3.12195	0.320312
GO:0002679	respiratory burst involved in defense response	1	LBP	1	LBP	3.12195	0.320312
GO:0002536	respiratory burst involved in inflammatory response	1	LBP	1	LBP	3.12195	0.320312
GO:0002275	myeloid cell activation involved in immune response	1	LBP	1	LBP	3.12195	0.320312
GO:0002281	macrophage activation involved in immune response	1	LBP	1	LBP	3.12195	0.320312
GO:0002232	leukocyte chemotaxis involved in inflammatory response	1	LBP	1	LBP	3.12195	0.320312
GO:0050829	defense response to Gram-negative bacterium	1	LBP	1	LBP	3.12195	0.320312
GO:0032675	regulation of interleukin-6 production	1	LBP	1	LBP	3.12195	0.320312
GO:0032755	positive regulation of interleukin-6 production	1	LBP	1	LBP	3.12195	0.320312
GO:0044126	regulation of growth of symbiont in host	1	LBP	1	LBP	3.12195	0.320312
GO:0044144	modulation of growth of symbiont involved in interaction with host	1	LBP	1	LBP	3.12195	0.320312
GO:0044146	negative regulation of growth of symbiont involved in interaction with host	1	LBP	1	LBP	3.12195	0.320312
GO:0044130	negative regulation of growth of symbiont in host	1	LBP	1	LBP	3.12195	0.320312
GO:1902622	regulation of neutrophil migration	1	LBP	1	LBP	3.12195	0.320312
GO:0090022	regulation of neutrophil chemotaxis	1	LBP	1	LBP	3.12195	0.320312
GO:1902624	positive regulation of neutrophil migration	1	LBP	1	LBP	3.12195	0.320312
GO:0071624	positive regulation of granulocyte chemotaxis	1	LBP	1	LBP	3.12195	0.320312
GO:0090023	positive regulation of neutrophil chemotaxis	1	LBP	1	LBP	3.12195	0.320312
GO:0031663	lipopolysaccharide-mediated signaling pathway	1	LBP	1	LBP	3.12195	0.320312
GO:0034121	regulation of toll-like receptor signaling pathway	1	LBP	1	LBP	3.12195	0.320312
GO:0034143	regulation of toll-like receptor 4 signaling pathway	1	LBP	1	LBP	3.12195	0.320312
GO:0034123	positive regulation of toll-like receptor signaling pathway	1	LBP	1	LBP	3.12195	0.320312
GO:0034145	positive regulation of toll-like receptor 4 signaling pathway	1	LBP	1	LBP	3.12195	0.320312
GO:0060263	regulation of respiratory burst	1	LBP	1	LBP	3.12195	0.320312
GO:0060264	regulation of respiratory burst involved in inflammatory response	1	LBP	1	LBP	3.12195	0.320312
GO:0060267	positive regulation of respiratory burst	1	LBP	1	LBP	3.12195	0.320312
GO:0060265	positive regulation of respiratory burst involved in inflammatory response	1	LBP	1	LBP	3.12195	0.320312
GO:0000270	peptidoglycan metabolic process	1	PGLYRP2	1	PGLYRP2	3.12195	0.320312
GO:0009253	peptidoglycan catabolic process	1	PGLYRP2	1	PGLYRP2	3.12195	0.320312
GO:0032609	interferon-gamma production	1	PGLYRP2	1	PGLYRP2	3.12195	0.320312
GO:0030101	natural killer cell activation	1	PGLYRP2	1	PGLYRP2	3.12195	0.320312
GO:0001779	natural killer cell differentiation	1	PGLYRP2	1	PGLYRP2	3.12195	0.320312
GO:0002285	lymphocyte activation involved in immune response	1	PGLYRP2	1	PGLYRP2	3.12195	0.320312
GO:0002323	natural killer cell activation involved in immune response	1	PGLYRP2	1	PGLYRP2	3.12195	0.320312
GO:0002325	natural killer cell differentiation involved in immune response	1	PGLYRP2	1	PGLYRP2	3.12195	0.320312
GO:0031179	peptide modification	1	PGLYRP2	1	PGLYRP2	3.12195	0.320312
GO:0001519	peptide amidation	1	PGLYRP2	1	PGLYRP2	3.12195	0.320312
GO:0098543	detection of other organism	1	PGLYRP2	1	PGLYRP2	3.12195	0.320312
GO:0016045	detection of bacterium	1	PGLYRP2	1	PGLYRP2	3.12195	0.320312
GO:0032649	regulation of interferon-gamma production	1	PGLYRP2	1	PGLYRP2	3.12195	0.320312
GO:0032689	negative regulation of interferon-gamma production	1	PGLYRP2	1	PGLYRP2	3.12195	0.320312
GO:0051249	regulation of lymphocyte activation	1	PGLYRP2	1	PGLYRP2	3.12195	0.320312
GO:0032814	regulation of natural killer cell activation	1	PGLYRP2	1	PGLYRP2	3.12195	0.320312
GO:0002695	negative regulation of leukocyte activation	1	PGLYRP2	1	PGLYRP2	3.12195	0.320312
GO:0051250	negative regulation of lymphocyte activation	1	PGLYRP2	1	PGLYRP2	3.12195	0.320312
GO:0032815	negative regulation of natural killer cell activation	1	PGLYRP2	1	PGLYRP2	3.12195	0.320312
GO:0045619	regulation of lymphocyte differentiation	1	PGLYRP2	1	PGLYRP2	3.12195	0.320312
GO:0032823	regulation of natural killer cell differentiation	1	PGLYRP2	1	PGLYRP2	3.12195	0.320312
GO:0032826	regulation of natural killer cell differentiation involved in immune response	1	PGLYRP2	1	PGLYRP2	3.12195	0.320312
GO:0045620	negative regulation of lymphocyte differentiation	1	PGLYRP2	1	PGLYRP2	3.12195	0.320312
GO:0032824	negative regulation of natural killer cell differentiation	1	PGLYRP2	1	PGLYRP2	3.12195	0.320312
GO:0032827	negative regulation of natural killer cell differentiation involved in immune response	1	PGLYRP2	1	PGLYRP2	3.12195	0.320312
GO:0048247	lymphocyte chemotaxis	1	SAA1	1	SAA1	3.12195	0.320312
GO:0032732	positive regulation of interleukin-1 production	1	SAA1	1	SAA1	3.12195	0.320312
GO:0050716	positive regulation of interleukin-1 secretion	1	SAA1	1	SAA1	3.12195	0.320312
GO:0046687	response to chromate	1	SERPINA1	1	SERPINA1	3.12195	0.320312
GO:0033986	response to methanol	1	SERPINA1	1	SERPINA1	3.12195	0.320312
GO:0032355	response to estradiol	1	SERPINA1	1	SERPINA1	3.12195	0.320312
GO:1902571	regulation of serine-type peptidase activity	1	SERPINA1	1	SERPINA1	3.12195	0.320312
GO:1900003	regulation of serine-type endopeptidase activity	1	SERPINA1	1	SERPINA1	3.12195	0.320312
GO:1902572	negative regulation of serine-type peptidase activity	1	SERPINA1	1	SERPINA1	3.12195	0.320312
GO:1900004	negative regulation of serine-type endopeptidase activity	1	SERPINA1	1	SERPINA1	3.12195	0.320312
GO:0051385	response to mineralocorticoid	1	SERPINA7	1	SERPINA7	3.12195	0.320312
GO:0051412	response to corticosterone	1	SERPINA7	1	SERPINA7	3.12195	0.320312
GO:0034695	response to prostaglandin E	1	SERPINA7	1	SERPINA7	3.12195	0.320312
GO:0033189	response to vitamin A	1	SERPINA7	1	SERPINA7	3.12195	0.320312
GO:0033627	cell adhesion mediated by integrin	1	VTN	1	VTN	3.12195	0.320312
GO:0032092	positive regulation of protein binding	1	VTN	1	VTN	3.12195	0.320312
GO:0007492	endoderm development	1	VTN	1	VTN	3.12195	0.320312
GO:0001704	formation of primary germ layer	1	VTN	1	VTN	3.12195	0.320312
GO:0001706	endoderm formation	1	VTN	1	VTN	3.12195	0.320312
GO:0035987	endodermal cell differentiation	1	VTN	1	VTN	3.12195	0.320312
GO:0014911	positive regulation of smooth muscle cell migration	1	VTN	1	VTN	3.12195	0.320312
GO:0048010	vascular endothelial growth factor receptor signaling pathway	1	VTN	1	VTN	3.12195	0.320312
GO:0030947	regulation of vascular endothelial growth factor receptor signaling pathway	1	VTN	1	VTN	3.12195	0.320312
GO:0030949	positive regulation of vascular endothelial growth factor receptor signaling pathway	1	VTN	1	VTN	3.12195	0.320312
GO:0048260	positive regulation of receptor-mediated endocytosis	1	VTN	1	VTN	3.12195	0.320312
GO:0033002	muscle cell proliferation	2	ANG, 937	7	AGT, RBP4, ANG, APOD, SERPINF2, IGFBP3, ADIPOQ	0.891986	0.320536
GO:0006644	phospholipid metabolic process	2	APOA1, APOC1	7	APOA1, APOA2, APOC1, APOC2, LCAT, PON1, GPLD1	0.891986	0.320536
GO:0090130	tissue migration	2	APOA1, APOE	7	AGT, APOA1, APOE, APOH, THBS1, SERPINF1, GPLD1	0.891986	0.320536
GO:0090132	epithelium migration	2	APOA1, APOE	7	AGT, APOA1, APOE, APOH, THBS1, SERPINF1, GPLD1	0.891986	0.320536
GO:0031099	regeneration	2	APOA1, APOE	7	PLG, APOA1, APOE, APOA2, APOD, GSN, CPB2	0.891986	0.320536
GO:0001667	ameboidal-type cell migration	2	APOA1, APOE	7	AGT, APOA1, APOE, APOH, THBS1, SERPINF1, GPLD1	0.891986	0.320536
GO:0010631	epithelial cell migration	2	APOA1, APOE	7	AGT, APOA1, APOE, APOH, THBS1, SERPINF1, GPLD1	0.891986	0.320536
GO:0043542	endothelial cell migration	2	APOA1, APOE	7	AGT, APOA1, APOE, APOH, THBS1, SERPINF1, GPLD1	0.891986	0.320536
GO:0009896	positive regulation of catabolic process	2	APOA1, APOE	7	APOA1, APOE, APOA2, APOC2, CLU, C4BPB, GPLD1	0.891986	0.320536
GO:0035150	regulation of tube size	2	APOE, HBB	7	AGT, KNG1, APOE, FGA, SERPINF2, HBB, CRP	0.891986	0.320536
GO:0003018	vascular process in circulatory system	2	APOE, HBB	7	AGT, KNG1, APOE, FGA, SERPINF2, HBB, CRP	0.891986	0.320536
GO:0050880	regulation of blood vessel size	2	APOE, HBB	7	AGT, KNG1, APOE, FGA, SERPINF2, HBB, CRP	0.891986	0.320536
GO:0002685	regulation of leukocyte migration	2	C5, LBP	7	C5, PPBP, PF4, APOD, THBS1, LBP, ECM1	0.891986	0.320536
GO:0044723	single-organism carbohydrate metabolic process	2	CFP, 937	7	RBP4, APOD, THBS1, IGFBP3, CFP, GPLD1, ADIPOQ	0.891986	0.320536
GO:0071495	cellular response to endogenous stimulus	2	LRG1, 937	7	LRG1, AHSG, APOB, THBS1, SERPINF1, GPLD1, ADIPOQ	0.891986	0.320536
GO:0010817	regulation of hormone levels	2	SERPINA7, 937	7	AGT, FGA, RBP4, TTR, SERPINA7, GPLD1, ADIPOQ	0.891986	0.320536
GO:1903706	regulation of hemopoiesis	2	ADIPOQ, 11477	5	APCS, C1QC, PF4, ADIPOQ, PGLYRP2	1.24878	0.328522
GO:1903707	negative regulation of hemopoiesis	2	ADIPOQ, 11477	5	APCS, C1QC, PF4, ADIPOQ, PGLYRP2	1.24878	0.328522
GO:1902105	regulation of leukocyte differentiation	2	ADIPOQ, 11477	5	APCS, C1QC, PF4, ADIPOQ, PGLYRP2	1.24878	0.328522
GO:0048511	rhythmic process	2	ANG, 937	5	AGT, ALB, ANG, SERPINF1, ADIPOQ	1.24878	0.328522
GO:0048660	regulation of smooth muscle cell proliferation	2	ANG, 937	5	ANG, APOD, SERPINF2, IGFBP3, ADIPOQ	1.24878	0.328522
GO:0022407	regulation of cell-cell adhesion	2	APOA1, 937	5	PLG, APOA1, FGA, SERPINF2, ADIPOQ	1.24878	0.328522
GO:0030029	actin filament-based process	2	APOA1, ANG	5	APOA1, ANG, GSN, SERPINF2, S100A9	1.24878	0.328522
GO:1902589	single-organism organelle organization	2	APOA1, ANG	5	APOA1, ANG, GSN, SERPINF2, S100A9	1.24878	0.328522
GO:0030036	actin cytoskeleton organization	2	APOA1, ANG	5	APOA1, ANG, GSN, SERPINF2, S100A9	1.24878	0.328522
GO:0060193	positive regulation of lipase activity	2	APOA1, ANG	5	AGT, APOA1, APOC2, APOH, ANG	1.24878	0.328522
GO:0090207	regulation of triglyceride metabolic process	2	APOA1, APOC3	5	C3, APOA1, APOC2, APOC3, GPLD1	1.24878	0.328522
GO:1901617	organic hydroxy compound biosynthetic process	2	APOA1, APOE	5	APOA1, APOE, APOA2, APOB, LCAT	1.24878	0.328522
GO:1901566	organonitrogen compound biosynthetic process	2	APOA1, APOE	5	APOA1, APOE, APOA2, LCAT, LUM	1.24878	0.328522
GO:0046165	alcohol biosynthetic process	2	APOA1, APOE	5	APOA1, APOE, APOA2, APOB, LCAT	1.24878	0.328522
GO:0030182	neuron differentiation	2	APOA1, APOE	5	APOA1, APOE, APOD, SERPINF1, CRP	1.24878	0.328522
GO:0048666	neuron development	2	APOA1, APOE	5	APOA1, APOE, APOD, SERPINF1, CRP	1.24878	0.328522
GO:0031175	neuron projection development	2	APOA1, APOE	5	APOA1, APOE, APOD, SERPINF1, CRP	1.24878	0.328522
GO:0034380	high-density lipoprotein particle assembly	2	APOA1, APOE	5	APOM, APOA1, APOE, APOA2, LCAT	1.24878	0.328522
GO:0046889	positive regulation of lipid biosynthetic process	2	APOA1, APOE	5	AGT, APOA1, APOE, APOC2, GPLD1	1.24878	0.328522
GO:0031331	positive regulation of cellular catabolic process	2	APOA1, APOE	5	APOA1, APOE, APOC2, CLU, GPLD1	1.24878	0.328522
GO:1901565	organonitrogen compound catabolic process	2	APOC1, 11477	5	APOC1, AMBP, CPN1, LUM, PGLYRP2	1.24878	0.328522
GO:0043603	cellular amide metabolic process	2	APOE, 11477	5	AGT, APOE, CLU, CPN1, PGLYRP2	1.24878	0.328522
GO:0006518	peptide metabolic process	2	APOE, 11477	5	AGT, APOE, CLU, CPN1, PGLYRP2	1.24878	0.328522
GO:0061024	membrane organization	2	APOE, 937	5	APOE, THBS1, CLU, ADIPOQ, S100A9	1.24878	0.328522
GO:0046907	intracellular transport	2	APOE, 937	5	F2, AGT, APOE, APOD, ADIPOQ	1.24878	0.328522
GO:0032868	response to insulin	2	APOE, 937	5	APOE, RBP4, AHSG, GPLD1, ADIPOQ	1.24878	0.328522
GO:1902532	negative regulation of intracellular signal transduction	2	APOE, 937	5	APOE, AMBP, THBS1, CLU, ADIPOQ	1.24878	0.328522
GO:0042326	negative regulation of phosphorylation	2	APOE, 937	5	APOE, AMBP, AHSG, IGFBP3, ADIPOQ	1.24878	0.328522
GO:0043269	regulation of ion transport	2	C5, APOE	5	F2, AGT, C5, APOE, THBS1	1.24878	0.328522
GO:0009792	embryo development ending in birth or egg hatching	2	C5, C6	5	PLG, C5, RBP4, APOB, C6	1.24878	0.328522
GO:0043009	chordate embryonic development	2	C5, C6	5	PLG, C5, RBP4, APOB, C6	1.24878	0.328522
GO:0050920	regulation of chemotaxis	2	C5, LBP	5	C5, PPBP, PF4, THBS1, LBP	1.24878	0.328522
GO:0050921	positive regulation of chemotaxis	2	C5, LBP	5	C5, PPBP, PF4, THBS1, LBP	1.24878	0.328522
GO:0002688	regulation of leukocyte chemotaxis	2	C5, LBP	5	C5, PPBP, PF4, THBS1, LBP	1.24878	0.328522
GO:1903557	positive regulation of tumor necrosis factor superfamily cytokine production	2	CD14, LBP	5	PF4, THBS1, CD14, CLU, LBP	1.24878	0.328522
GO:0032760	positive regulation of tumor necrosis factor production	2	CD14, LBP	5	PF4, THBS1, CD14, CLU, LBP	1.24878	0.328522
GO:0003014	renal system process	2	HBB, 937	5	AGT, KNG1, SERPINF2, HBB, ADIPOQ	1.24878	0.328522
GO:1903510	mucopolysaccharide metabolic process	2	ITIH1, ITIH3	5	ITIH2, ITIH1, LUM, ITIH3, ITIH4	1.24878	0.328522
GO:0045321	leukocyte activation	2	LBP, 11477	5	THBS1, CLU, LBP, B2M, PGLYRP2	1.24878	0.328522
GO:0031960	response to corticosteroid	2	SERPINA7, 937	5	APOA2, SERPINA7, CPN1, SERPINF1, ADIPOQ	1.24878	0.328522
GO:0051384	response to glucocorticoid	2	SERPINA7, 937	5	APOA2, SERPINA7, CPN1, SERPINF1, ADIPOQ	1.24878	0.328522
GO:0002520	immune system development	2	ADIPOQ, 11477	6	APCS, C1QC, PF4, B2M, ADIPOQ, PGLYRP2	1.04065	0.336535
GO:0048534	hematopoietic or lymphoid organ development	2	ADIPOQ, 11477	6	APCS, C1QC, PF4, B2M, ADIPOQ, PGLYRP2	1.04065	0.336535
GO:0030097	hemopoiesis	2	ADIPOQ, 11477	6	APCS, C1QC, PF4, B2M, ADIPOQ, PGLYRP2	1.04065	0.336535
GO:0002521	leukocyte differentiation	2	ADIPOQ, 11477	6	APCS, C1QC, PF4, B2M, ADIPOQ, PGLYRP2	1.04065	0.336535
GO:0048659	smooth muscle cell proliferation	2	ANG, 937	6	AGT, ANG, APOD, SERPINF2, IGFBP3, ADIPOQ	1.04065	0.336535
GO:0007162	negative regulation of cell adhesion	2	APOA1, 937	6	PLG, KNG1, APOA1, APOD, THBS1, ADIPOQ	1.04065	0.336535
GO:0045017	glycerolipid biosynthetic process	2	APOA1, ANG	6	C3, APOA1, APOA2, ANG, LCAT, GPLD1	1.04065	0.336535
GO:0010608	posttranscriptional regulation of gene expression	2	APOA1, ANG	6	APOA1, APOA2, ANG, THBS1, CLU, CPN2	1.04065	0.336535
GO:0097164	ammonium ion metabolic process	2	APOA1, APOC1	6	APOA1, APOA2, APOC1, LCAT, PON1, GPLD1	1.04065	0.336535
GO:0006576	cellular biogenic amine metabolic process	2	APOA1, APOC1	6	APOA1, APOA2, APOC1, LCAT, PON1, GPLD1	1.04065	0.336535
GO:0042439	ethanolamine-containing compound metabolic process	2	APOA1, APOC1	6	APOA1, APOA2, APOC1, LCAT, PON1, GPLD1	1.04065	0.336535
GO:0006650	glycerophospholipid metabolic process	2	APOA1, APOC1	6	APOA1, APOA2, APOC1, LCAT, PON1, GPLD1	1.04065	0.336535
GO:0046470	phosphatidylcholine metabolic process	2	APOA1, APOC1	6	APOA1, APOA2, APOC1, LCAT, PON1, GPLD1	1.04065	0.336535
GO:0032989	cellular component morphogenesis	2	APOA1, APOE	6	F2, APOA1, APOE, FGA, GSN, CLU	1.04065	0.336535
GO:0000902	cell morphogenesis	2	APOA1, APOE	6	F2, APOA1, APOE, FGA, GSN, CLU	1.04065	0.336535
GO:0048699	generation of neurons	2	APOA1, APOE	6	F2, APOA1, APOE, APOD, SERPINF1, CRP	1.04065	0.336535
GO:0030030	cell projection organization	2	APOA1, APOE	6	APOA1, APOE, APOD, GSN, SERPINF1, CRP	1.04065	0.336535
GO:0044089	positive regulation of cellular component biogenesis	2	APOA1, APOE	6	AGT, APOA1, APOE, GSN, SERPINF2, CLU	1.04065	0.336535
GO:0010810	regulation of cell-substrate adhesion	2	APOA1, VTN	6	PLG, APOA1, FGA, VTN, APOD, THBS1	1.04065	0.336535
GO:0097285	cell-type specific apoptotic process	2	APOE, 937	6	AGT, APOE, FGA, APOH, THBS1, ADIPOQ	1.04065	0.336535
GO:0050795	regulation of behavior	2	C5, LBP	6	C5, ALB, PPBP, PF4, THBS1, LBP	1.04065	0.336535
GO:0048520	positive regulation of behavior	2	C5, LBP	6	C5, ALB, PPBP, PF4, THBS1, LBP	1.04065	0.336535
GO:0008284	positive regulation of cell proliferation	2	LRG1, ANG	6	F2, AGT, LRG1, ANG, SERPINF2, ECM1	1.04065	0.336535
GO:0009914	hormone transport	2	SERPINA7, 937	6	FGA, RBP4, TTR, SERPINA7, GPLD1, ADIPOQ	1.04065	0.336535
GO:0005996	monosaccharide metabolic process	1	ADIPOQ	5	RBP4, APOD, IGFBP3, GPLD1, ADIPOQ	0.62439	0.344948
GO:0019318	hexose metabolic process	1	ADIPOQ	5	RBP4, APOD, IGFBP3, GPLD1, ADIPOQ	0.62439	0.344948
GO:0006006	glucose metabolic process	1	ADIPOQ	5	RBP4, APOD, IGFBP3, GPLD1, ADIPOQ	0.62439	0.344948
GO:0090077	foam cell differentiation	1	ADIPOQ	5	AGT, PF4, APOB, ADIPOQ, CRP	0.62439	0.344948
GO:0010742	macrophage derived foam cell differentiation	1	ADIPOQ	5	AGT, PF4, APOB, ADIPOQ, CRP	0.62439	0.344948
GO:0032870	cellular response to hormone stimulus	1	ADIPOQ	5	AHSG, APOB, SERPINF1, GPLD1, ADIPOQ	0.62439	0.344948
GO:0010743	regulation of macrophage derived foam cell differentiation	1	ADIPOQ	5	AGT, PF4, APOB, ADIPOQ, CRP	0.62439	0.344948
GO:0019915	lipid storage	1	APOA1	5	C3, APOA1, APOC2, APOB, CRP	0.62439	0.344948
GO:0042063	gliogenesis	1	APOE	5	F2, AGT, APOE, GSN, CLU	0.62439	0.344948
GO:0010001	glial cell differentiation	1	APOE	5	F2, AGT, APOE, GSN, CLU	0.62439	0.344948
GO:0050680	negative regulation of epithelial cell proliferation	1	APOE	5	APOE, APOH, THBS1, SERPINF1, CPB2	0.62439	0.344948
GO:0048638	regulation of developmental growth	1	APOE	5	ATRN, AGT, APOE, RBP4, PI16	0.62439	0.344948
GO:0042176	regulation of protein catabolic process	1	APOE	5	CST3, APOE, CLU, C4BPB, GPLD1	0.62439	0.344948
GO:0045935	positive regulation of nucleobase-containing compound metabolic process	1	APOE	5	AGT, APOE, PF4, SERPINF2, LUM	0.62439	0.344948
GO:0045862	positive regulation of proteolysis	1	APOE	5	APOE, CLU, FBLN1, GPLD1, S100A9	0.62439	0.344948
GO:0001906	cell killing	1	C9	5	APOL1, C9, ALB, AZGP1, B2M	0.62439	0.344948
GO:0080135	regulation of cellular response to stress	1	HP	5	HP, HPR, AMBP, SERPINF2, CLU	0.62439	0.344948
GO:0002703	regulation of leukocyte mediated immunity	1	HPX	5	C3, HPX, C4BPB, AZGP1, B2M	0.62439	0.344948
GO:0002706	regulation of lymphocyte mediated immunity	1	HPX	5	C3, HPX, C4BPB, AZGP1, B2M	0.62439	0.344948
GO:0002819	regulation of adaptive immune response	1	HPX	5	C3, HPX, C4BPB, AZGP1, B2M	0.62439	0.344948
GO:0002822	regulation of adaptive immune response based on somatic recombination of immune receptors built from immunoglobulin superfamily domains	1	HPX	5	C3, HPX, C4BPB, AZGP1, B2M	0.62439	0.344948
GO:0007160	cell-matrix adhesion	1	VTN	5	AGT, FGA, VTN, APOD, THBS1	0.62439	0.344948
GO:0051260	protein homooligomerization	1	ADIPOQ	4	VWF, CLU, GPX3, ADIPOQ	0.780488	0.407367
GO:0042391	regulation of membrane potential	1	ADIPOQ	4	ATRN, AGT, CLU, ADIPOQ	0.780488	0.407367
GO:0001655	urogenital system development	1	ADIPOQ	4	AGT, RBP4, SERPINF1, ADIPOQ	0.780488	0.407367
GO:0072001	renal system development	1	ADIPOQ	4	AGT, RBP4, SERPINF1, ADIPOQ	0.780488	0.407367
GO:0030099	myeloid cell differentiation	1	ADIPOQ	4	APCS, C1QC, PF4, ADIPOQ	0.780488	0.407367
GO:0002573	myeloid leukocyte differentiation	1	ADIPOQ	4	APCS, C1QC, PF4, ADIPOQ	0.780488	0.407367
GO:0023061	signal release	1	ADIPOQ	4	FGA, RBP4, GPLD1, ADIPOQ	0.780488	0.407367
GO:1901699	cellular response to nitrogen compound	1	ADIPOQ	4	AHSG, THBS1, GPLD1, ADIPOQ	0.780488	0.407367
GO:0070371	ERK1 and ERK2 cascade	1	ADIPOQ	4	AGT, FGA, SERPINF2, ADIPOQ	0.780488	0.407367
GO:0045637	regulation of myeloid cell differentiation	1	ADIPOQ	4	APCS, C1QC, PF4, ADIPOQ	0.780488	0.407367
GO:0002761	regulation of myeloid leukocyte differentiation	1	ADIPOQ	4	APCS, C1QC, PF4, ADIPOQ	0.780488	0.407367
GO:0045638	negative regulation of myeloid cell differentiation	1	ADIPOQ	4	APCS, C1QC, PF4, ADIPOQ	0.780488	0.407367
GO:0046879	hormone secretion	1	ADIPOQ	4	FGA, RBP4, GPLD1, ADIPOQ	0.780488	0.407367
GO:0046883	regulation of hormone secretion	1	ADIPOQ	4	FGA, RBP4, GPLD1, ADIPOQ	0.780488	0.407367
GO:0051258	protein polymerization	1	ANG	4	FGA, ANG, GSN, CRP	0.780488	0.407367
GO:0048732	gland development	1	APOA1	4	APOA1, VWF, SERPINF1, CPB2	0.780488	0.407367
GO:0031647	regulation of protein stability	1	APOA1	4	APOA1, APOA2, CLU, CPN2	0.780488	0.407367
GO:0033043	regulation of organelle organization	1	APOA1	4	APOA1, GSN, SERPINF2, S100A9	0.780488	0.407367
GO:0051493	regulation of cytoskeleton organization	1	APOA1	4	APOA1, GSN, SERPINF2, S100A9	0.780488	0.407367
GO:0046434	organophosphate catabolic process	1	APOC1	4	APOA2, APOC1, APOC2, PON1	0.780488	0.407367
GO:0001678	cellular glucose homeostasis	1	APOC3	4	APOC3, SERPINF1, GPLD1, CPB2	0.780488	0.407367
GO:0071322	cellular response to carbohydrate stimulus	1	APOC3	4	APOC3, SERPINF1, GPLD1, CPB2	0.780488	0.407367
GO:0071326	cellular response to monosaccharide stimulus	1	APOC3	4	APOC3, SERPINF1, GPLD1, CPB2	0.780488	0.407367
GO:0071331	cellular response to hexose stimulus	1	APOC3	4	APOC3, SERPINF1, GPLD1, CPB2	0.780488	0.407367
GO:0071333	cellular response to glucose stimulus	1	APOC3	4	APOC3, SERPINF1, GPLD1, CPB2	0.780488	0.407367
GO:0034762	regulation of transmembrane transport	1	APOC3	4	AGT, APOA2, APOC3, THBS1	0.780488	0.407367
GO:0034763	negative regulation of transmembrane transport	1	APOC3	4	AGT, APOA2, APOC3, THBS1	0.780488	0.407367
GO:0042311	vasodilation	1	APOE	4	AGT, KNG1, APOE, CRP	0.780488	0.407367
GO:0017038	protein import	1	APOE	4	AGT, APOE, APOD, CLU	0.780488	0.407367
GO:0070997	neuron death	1	APOE	4	AGT, APOE, CLU, SERPINF1	0.780488	0.407367
GO:0048588	developmental cell growth	1	APOE	4	AGT, APOE, PI16, SHBG	0.780488	0.407367
GO:0044265	cellular macromolecule catabolic process	1	APOE	4	PLG, CST3, APOE, CLU	0.780488	0.407367
GO:0034374	low-density lipoprotein particle remodeling	1	APOE	4	AGT, APOE, APOA2, APOB	0.780488	0.407367
GO:0045927	positive regulation of growth	1	APOE	4	F2, AGT, APOE, S100A9	0.780488	0.407367
GO:1901214	regulation of neuron death	1	APOE	4	AGT, APOE, CLU, SERPINF1	0.780488	0.407367
GO:0010633	negative regulation of epithelial cell migration	1	APOE	4	APOE, APOH, THBS1, SERPINF1	0.780488	0.407367
GO:0010596	negative regulation of endothelial cell migration	1	APOE	4	APOE, APOH, THBS1, SERPINF1	0.780488	0.407367
GO:0019932	second-messenger-mediated signaling	1	APOE	4	AGT, APOE, PF4, THBS1	0.780488	0.407367
GO:0051960	regulation of nervous system development	1	APOE	4	F2, APOE, SERPINF1, CRP	0.780488	0.407367
GO:0050767	regulation of neurogenesis	1	APOE	4	F2, APOE, SERPINF1, CRP	0.780488	0.407367
GO:0045732	positive regulation of protein catabolic process	1	APOE	4	APOE, CLU, C4BPB, GPLD1	0.780488	0.407367
GO:0010954	positive regulation of protein processing	1	C6	4	F12, C3, KLKB1, C6	0.780488	0.407367
GO:0051701	interaction with host	1	C9	4	FCN3, APCS, C9, ALB	0.780488	0.407367
GO:0035821	modification of morphology or physiology of other organism	1	C9	4	APOL1, APCS, C9, ALB	0.780488	0.407367
GO:0009266	response to temperature stimulus	1	CD14	4	AGT, THBS1, CD14, CPB2	0.780488	0.407367
GO:0009100	glycoprotein metabolic process	1	CFP	4	CST3, APCS, THBS1, CFP	0.780488	0.407367
GO:0034109	homotypic cell-cell adhesion	1	HBB	4	FGA, B2M, HBB, S100A9	0.780488	0.407367
GO:0002705	positive regulation of leukocyte mediated immunity	1	HPX	4	C3, HPX, AZGP1, B2M	0.780488	0.407367
GO:0002708	positive regulation of lymphocyte mediated immunity	1	HPX	4	C3, HPX, AZGP1, B2M	0.780488	0.407367
GO:0002821	positive regulation of adaptive immune response	1	HPX	4	C3, HPX, AZGP1, B2M	0.780488	0.407367
GO:0002824	positive regulation of adaptive immune response based on somatic recombination of immune receptors built from immunoglobulin superfamily domains	1	HPX	4	C3, HPX, AZGP1, B2M	0.780488	0.407367
GO:0043900	regulation of multi-organism process	1	LBP	4	FCN3, APCS, LBP, B2M	0.780488	0.407367
GO:0045926	negative regulation of growth	1	LBP	4	AGT, RBP4, LBP, PI16	0.780488	0.407367
GO:0002687	positive regulation of leukocyte migration	1	LBP	4	PPBP, PF4, THBS1, LBP	0.780488	0.407367
GO:0002690	positive regulation of leukocyte chemotaxis	1	LBP	4	PPBP, PF4, THBS1, LBP	0.780488	0.407367
GO:2000258	negative regulation of protein activation cascade	1	SERPING1	4	A2M, FGA, SERPING1, C4BPB	0.780488	0.407367
GO:0007623	circadian rhythm	1	ADIPOQ	2	ALB, 937	1.56098	0.438853
GO:0060081	membrane hyperpolarization	1	ADIPOQ	2	AGT, 937	1.56098	0.438853
GO:0016051	carbohydrate biosynthetic process	1	ADIPOQ	2	RBP4, 937	1.56098	0.438853
GO:0046364	monosaccharide biosynthetic process	1	ADIPOQ	2	RBP4, 937	1.56098	0.438853
GO:0019319	hexose biosynthetic process	1	ADIPOQ	2	RBP4, 937	1.56098	0.438853
GO:0006094	gluconeogenesis	1	ADIPOQ	2	RBP4, 937	1.56098	0.438853
GO:0045777	positive regulation of blood pressure	1	ADIPOQ	2	AGT, 937	1.56098	0.438853
GO:0071605	monocyte chemotactic protein-1 production	1	ADIPOQ	2	APOD, 937	1.56098	0.438853
GO:0060429	epithelium development	1	ADIPOQ	2	AGT, 937	1.56098	0.438853
GO:0072073	kidney epithelium development	1	ADIPOQ	2	AGT, 937	1.56098	0.438853
GO:0072006	nephron development	1	ADIPOQ	2	AGT, 937	1.56098	0.438853
GO:0072009	nephron epithelium development	1	ADIPOQ	2	AGT, 937	1.56098	0.438853
GO:0014823	response to activity	1	ADIPOQ	2	AGT, 937	1.56098	0.438853
GO:0030855	epithelial cell differentiation	1	ADIPOQ	2	AGT, 937	1.56098	0.438853
GO:0030851	granulocyte differentiation	1	ADIPOQ	2	C1QC, 937	1.56098	0.438853
GO:0002064	epithelial cell development	1	ADIPOQ	2	AGT, 937	1.56098	0.438853
GO:0033028	myeloid cell apoptotic process	1	ADIPOQ	2	APOH, 937	1.56098	0.438853
GO:0035690	cellular response to drug	1	ADIPOQ	2	GPLD1, 937	1.56098	0.438853
GO:0016054	organic acid catabolic process	1	ADIPOQ	2	PON1, 937	1.56098	0.438853
GO:0046395	carboxylic acid catabolic process	1	ADIPOQ	2	PON1, 937	1.56098	0.438853
GO:0034440	lipid oxidation	1	ADIPOQ	2	APOD, 937	1.56098	0.438853
GO:0071637	regulation of monocyte chemotactic protein-1 production	1	ADIPOQ	2	APOD, 937	1.56098	0.438853
GO:0010827	regulation of glucose transport	1	ADIPOQ	2	C3, 937	1.56098	0.438853
GO:0010828	positive regulation of glucose transport	1	ADIPOQ	2	C3, 937	1.56098	0.438853
GO:0032387	negative regulation of intracellular transport	1	ADIPOQ	2	APOD, 937	1.56098	0.438853
GO:0033157	regulation of intracellular protein transport	1	ADIPOQ	2	APOD, 937	1.56098	0.438853
GO:0090317	negative regulation of intracellular protein transport	1	ADIPOQ	2	APOD, 937	1.56098	0.438853
GO:0033032	regulation of myeloid cell apoptotic process	1	ADIPOQ	2	APOH, 937	1.56098	0.438853
GO:0014912	negative regulation of smooth muscle cell migration	1	ADIPOQ	2	IGFBP3, 937	1.56098	0.438853
GO:0048008	platelet-derived growth factor receptor signaling pathway	1	ADIPOQ	2	APOD, 937	1.56098	0.438853
GO:0043122	regulation of I-kappaB kinase/NF-kappaB signaling	1	ADIPOQ	2	ADIPOQ, ECM1	1.56098	0.438853
GO:0010640	regulation of platelet-derived growth factor receptor signaling pathway	1	ADIPOQ	2	APOD, 937	1.56098	0.438853
GO:0010642	negative regulation of platelet-derived growth factor receptor signaling pathway	1	ADIPOQ	2	APOD, 937	1.56098	0.438853
GO:0043123	positive regulation of I-kappaB kinase/NF-kappaB signaling	1	ADIPOQ	2	ADIPOQ, ECM1	1.56098	0.438853
GO:0090183	regulation of kidney development	1	ADIPOQ	2	AGT, 937	1.56098	0.438853
GO:0090184	positive regulation of kidney development	1	ADIPOQ	2	AGT, 937	1.56098	0.438853
GO:0010745	negative regulation of macrophage derived foam cell differentiation	1	ADIPOQ	2	ADIPOQ, CRP	1.56098	0.438853
GO:0030852	regulation of granulocyte differentiation	1	ADIPOQ	2	C1QC, 937	1.56098	0.438853
GO:0045650	negative regulation of macrophage differentiation	1	ADIPOQ	2	C1QC, 937	1.56098	0.438853
GO:0030853	negative regulation of granulocyte differentiation	1	ADIPOQ	2	C1QC, 937	1.56098	0.438853
GO:0045934	negative regulation of nucleobase-containing compound metabolic process	1	ADIPOQ	2	FCN3, 937	1.56098	0.438853
GO:0051253	negative regulation of RNA metabolic process	1	ADIPOQ	2	FCN3, 937	1.56098	0.438853
GO:1902679	negative regulation of RNA biosynthetic process	1	ADIPOQ	2	FCN3, 937	1.56098	0.438853
GO:0022602	ovulation cycle process	1	ANG	2	AGT, ANG	1.56098	0.438853
GO:0046545	development of primary female sexual characteristics	1	ANG	2	AGT, ANG	1.56098	0.438853
GO:0008585	female gonad development	1	ANG	2	AGT, ANG	1.56098	0.438853
GO:0022412	cellular process involved in reproduction in multicellular organism	1	ANG	2	ANG, SHBG	1.56098	0.438853
GO:0006412	translation	1	ANG	2	ANG, THBS1	1.56098	0.438853
GO:0090305	nucleic acid phosphodiester bond hydrolysis	1	ANG	2	ANG, AZGP1	1.56098	0.438853
GO:0090501	RNA phosphodiester bond hydrolysis	1	ANG	2	ANG, AZGP1	1.56098	0.438853
GO:0046339	diacylglycerol metabolic process	1	ANG	2	APOA2, ANG	1.56098	0.438853
GO:0008154	actin polymerization or depolymerization	1	ANG	2	ANG, GSN	1.56098	0.438853
GO:0030041	actin filament polymerization	1	ANG	2	ANG, GSN	1.56098	0.438853
GO:0007292	female gamete generation	1	ANG	2	AGT, ANG	1.56098	0.438853
GO:1900274	regulation of phospholipase C activity	1	ANG	2	AGT, ANG	1.56098	0.438853
GO:0010863	positive regulation of phospholipase C activity	1	ANG	2	AGT, ANG	1.56098	0.438853
GO:0007202	activation of phospholipase C activity	1	ANG	2	AGT, ANG	1.56098	0.438853
GO:0006417	regulation of translation	1	ANG	2	ANG, THBS1	1.56098	0.438853
GO:0044241	lipid digestion	1	APOA1	2	APOA1, APOA2	1.56098	0.438853
GO:0050892	intestinal absorption	1	APOA1	2	APOA1, APOA2	1.56098	0.438853
GO:0030299	intestinal cholesterol absorption	1	APOA1	2	APOA1, APOA2	1.56098	0.438853
GO:0002367	cytokine production involved in immune response	1	APOA1	2	APOA1, APOA2	1.56098	0.438853
GO:0034446	substrate adhesion-dependent cell spreading	1	APOA1	2	APOA1, FGA	1.56098	0.438853
GO:0002374	cytokine secretion involved in immune response	1	APOA1	2	APOA1, APOA2	1.56098	0.438853
GO:0018206	peptidyl-methionine modification	1	APOA1	2	APOA1, APOA2	1.56098	0.438853
GO:0018158	protein oxidation	1	APOA1	2	APOA1, APOA2	1.56098	0.438853
GO:0031032	actomyosin structure organization	1	APOA1	2	APOA1, SERPINF2	1.56098	0.438853
GO:0061572	actin filament bundle organization	1	APOA1	2	APOA1, SERPINF2	1.56098	0.438853
GO:0051017	actin filament bundle assembly	1	APOA1	2	APOA1, SERPINF2	1.56098	0.438853
GO:0043149	stress fiber assembly	1	APOA1	2	APOA1, SERPINF2	1.56098	0.438853
GO:0044058	regulation of digestive system process	1	APOA1	2	APOA1, APOA2	1.56098	0.438853
GO:0030300	regulation of intestinal cholesterol absorption	1	APOA1	2	APOA1, APOA2	1.56098	0.438853
GO:0002701	negative regulation of production of molecular mediator of immune response	1	APOA1	2	APOA1, APOA2	1.56098	0.438853
GO:0002718	regulation of cytokine production involved in immune response	1	APOA1	2	APOA1, APOA2	1.56098	0.438853
GO:0002719	negative regulation of cytokine production involved in immune response	1	APOA1	2	APOA1, APOA2	1.56098	0.438853
GO:0050709	negative regulation of protein secretion	1	APOA1	2	APOA1, APOA2	1.56098	0.438853
GO:0050710	negative regulation of cytokine secretion	1	APOA1	2	APOA1, APOA2	1.56098	0.438853
GO:0002739	regulation of cytokine secretion involved in immune response	1	APOA1	2	APOA1, APOA2	1.56098	0.438853
GO:0002740	negative regulation of cytokine secretion involved in immune response	1	APOA1	2	APOA1, APOA2	1.56098	0.438853
GO:0010898	positive regulation of triglyceride catabolic process	1	APOA1	2	APOA1, APOC2	1.56098	0.438853
GO:0032231	regulation of actin filament bundle assembly	1	APOA1	2	APOA1, SERPINF2	1.56098	0.438853
GO:0051492	regulation of stress fiber assembly	1	APOA1	2	APOA1, SERPINF2	1.56098	0.438853
GO:0032233	positive regulation of actin filament bundle assembly	1	APOA1	2	APOA1, SERPINF2	1.56098	0.438853
GO:0051496	positive regulation of stress fiber assembly	1	APOA1	2	APOA1, SERPINF2	1.56098	0.438853
GO:1900024	regulation of substrate adhesion-dependent cell spreading	1	APOA1	2	APOA1, FGA	1.56098	0.438853
GO:1900026	positive regulation of substrate adhesion-dependent cell spreading	1	APOA1	2	APOA1, FGA	1.56098	0.438853
GO:1903725	regulation of phospholipid metabolic process	1	APOC1	2	APOC1, APOC2	1.56098	0.438853
GO:0060696	regulation of phospholipid catabolic process	1	APOC1	2	APOC1, APOC2	1.56098	0.438853
GO:0044872	lipoprotein localization	1	APOC3	2	APOC3, APOB	1.56098	0.438853
GO:0042953	lipoprotein transport	1	APOC3	2	APOC3, APOB	1.56098	0.438853
GO:2000909	regulation of sterol import	1	APOC3	2	APOA2, APOC3	1.56098	0.438853
GO:0060620	regulation of cholesterol import	1	APOC3	2	APOA2, APOC3	1.56098	0.438853
GO:2000910	negative regulation of sterol import	1	APOC3	2	APOA2, APOC3	1.56098	0.438853
GO:0060621	negative regulation of cholesterol import	1	APOC3	2	APOA2, APOC3	1.56098	0.438853
GO:0006642	triglyceride mobilization	1	APOC3	2	APOC3, APOB	1.56098	0.438853
GO:0010982	regulation of high-density lipoprotein particle clearance	1	APOC3	2	APOC3, GPLD1	1.56098	0.438853
GO:0090209	negative regulation of triglyceride metabolic process	1	APOC3	2	APOC3, GPLD1	1.56098	0.438853
GO:0010897	negative regulation of triglyceride catabolic process	1	APOC3	2	APOC3, GPLD1	1.56098	0.438853
GO:0070841	inclusion body assembly	1	APOE	2	APOE, CLU	1.56098	0.438853
GO:1902988	neurofibrillary tangle assembly	1	APOE	2	APOE, CLU	1.56098	0.438853
GO:0033619	membrane protein proteolysis	1	APOE	2	APOE, GPLD1	1.56098	0.438853
GO:0006509	membrane protein ectodomain proteolysis	1	APOE	2	APOE, GPLD1	1.56098	0.438853
GO:0042982	amyloid precursor protein metabolic process	1	APOE	2	APOE, CLU	1.56098	0.438853
GO:0042987	amyloid precursor protein catabolic process	1	APOE	2	APOE, CLU	1.56098	0.438853
GO:0042159	lipoprotein catabolic process	1	APOE	2	APOE, APOB	1.56098	0.438853
GO:1901361	organic cyclic compound catabolic process	1	APOE	2	APOE, AMBP	1.56098	0.438853
GO:0097242	beta-amyloid clearance	1	APOE	2	APOE, CLU	1.56098	0.438853
GO:0015908	fatty acid transport	1	APOE	2	APOE, THBS1	1.56098	0.438853
GO:0015909	long-chain fatty acid transport	1	APOE	2	APOE, THBS1	1.56098	0.438853
GO:0060840	artery development	1	APOE	2	APOE, APOB	1.56098	0.438853
GO:0060560	developmental growth involved in morphogenesis	1	APOE	2	APOE, THBS1	1.56098	0.438853
GO:0048844	artery morphogenesis	1	APOE	2	APOE, APOB	1.56098	0.438853
GO:0036314	response to sterol	1	APOE	2	APOE, GPLD1	1.56098	0.438853
GO:0070723	response to cholesterol	1	APOE	2	APOE, GPLD1	1.56098	0.438853
GO:0032990	cell part morphogenesis	1	APOE	2	APOE, GSN	1.56098	0.438853
GO:0051402	neuron apoptotic process	1	APOE	2	AGT, APOE	1.56098	0.438853
GO:0048858	cell projection morphogenesis	1	APOE	2	APOE, GSN	1.56098	0.438853
GO:0016358	dendrite development	1	APOE	2	APOE, CRP	1.56098	0.438853
GO:0032535	regulation of cellular component size	1	APOE	2	APOE, GSN	1.56098	0.438853
GO:0051651	maintenance of location in cell	1	APOE	2	APOE, ALB	1.56098	0.438853
GO:0036315	cellular response to sterol	1	APOE	2	APOE, GPLD1	1.56098	0.438853
GO:0071397	cellular response to cholesterol	1	APOE	2	APOE, GPLD1	1.56098	0.438853
GO:0050435	beta-amyloid metabolic process	1	APOE	2	APOE, CLU	1.56098	0.438853
GO:0034205	beta-amyloid formation	1	APOE	2	APOE, CLU	1.56098	0.438853
GO:0046068	cGMP metabolic process	1	APOE	2	APOE, THBS1	1.56098	0.438853
GO:1900221	regulation of beta-amyloid clearance	1	APOE	2	APOE, CLU	1.56098	0.438853
GO:0043270	positive regulation of ion transport	1	APOE	2	F2, APOE	1.56098	0.438853
GO:0010543	regulation of platelet activation	1	APOE	2	F2, APOE	1.56098	0.438853
GO:0010544	negative regulation of platelet activation	1	APOE	2	F2, APOE	1.56098	0.438853
GO:0043523	regulation of neuron apoptotic process	1	APOE	2	AGT, APOE	1.56098	0.438853
GO:1901216	positive regulation of neuron death	1	APOE	2	APOE, CLU	1.56098	0.438853
GO:0043524	negative regulation of neuron apoptotic process	1	APOE	2	AGT, APOE	1.56098	0.438853
GO:0043535	regulation of blood vessel endothelial cell migration	1	APOE	2	APOE, THBS1	1.56098	0.438853
GO:0043537	negative regulation of blood vessel endothelial cell migration	1	APOE	2	APOE, THBS1	1.56098	0.438853
GO:0019934	cGMP-mediated signaling	1	APOE	2	APOE, THBS1	1.56098	0.438853
GO:0048167	regulation of synaptic plasticity	1	APOE	2	AGT, APOE	1.56098	0.438853
GO:0048168	regulation of neuronal synaptic plasticity	1	APOE	2	AGT, APOE	1.56098	0.438853
GO:0051961	negative regulation of nervous system development	1	APOE	2	F2, APOE	1.56098	0.438853
GO:0048639	positive regulation of developmental growth	1	APOE	2	AGT, APOE	1.56098	0.438853
GO:0050768	negative regulation of neurogenesis	1	APOE	2	F2, APOE	1.56098	0.438853
GO:1902991	regulation of amyloid precursor protein catabolic process	1	APOE	2	APOE, CLU	1.56098	0.438853
GO:0090181	regulation of cholesterol metabolic process	1	APOE	2	APOE, APOB	1.56098	0.438853
GO:1902930	regulation of alcohol biosynthetic process	1	APOE	2	APOE, APOB	1.56098	0.438853
GO:0050810	regulation of steroid biosynthetic process	1	APOE	2	APOE, APOB	1.56098	0.438853
GO:0045540	regulation of cholesterol biosynthetic process	1	APOE	2	APOE, APOB	1.56098	0.438853
GO:1902992	negative regulation of amyloid precursor protein catabolic process	1	APOE	2	APOE, CLU	1.56098	0.438853
GO:1902993	positive regulation of amyloid precursor protein catabolic process	1	APOE	2	APOE, CLU	1.56098	0.438853
GO:0051353	positive regulation of oxidoreductase activity	1	APOE	2	AGT, APOE	1.56098	0.438853
GO:0034248	regulation of cellular amide metabolic process	1	APOE	2	APOE, CLU	1.56098	0.438853
GO:1902003	regulation of beta-amyloid formation	1	APOE	2	APOE, CLU	1.56098	0.438853
GO:0030823	regulation of cGMP metabolic process	1	APOE	2	APOE, THBS1	1.56098	0.438853
GO:0034249	negative regulation of cellular amide metabolic process	1	APOE	2	APOE, CLU	1.56098	0.438853
GO:1902430	negative regulation of beta-amyloid formation	1	APOE	2	APOE, CLU	1.56098	0.438853
GO:0045981	positive regulation of nucleotide metabolic process	1	APOE	2	APOE, PF4	1.56098	0.438853
GO:1900544	positive regulation of purine nucleotide metabolic process	1	APOE	2	APOE, PF4	1.56098	0.438853
GO:0030801	positive regulation of cyclic nucleotide metabolic process	1	APOE	2	APOE, PF4	1.56098	0.438853
GO:0034250	positive regulation of cellular amide metabolic process	1	APOE	2	APOE, CLU	1.56098	0.438853
GO:1902004	positive regulation of beta-amyloid formation	1	APOE	2	APOE, CLU	1.56098	0.438853
GO:1902947	regulation of tau-protein kinase activity	1	APOE	2	APOE, CLU	1.56098	0.438853
GO:1903362	regulation of cellular protein catabolic process	1	APOE	2	APOE, CLU	1.56098	0.438853
GO:0051043	regulation of membrane protein ectodomain proteolysis	1	APOE	2	APOE, GPLD1	1.56098	0.438853
GO:0051044	positive regulation of membrane protein ectodomain proteolysis	1	APOE	2	APOE, GPLD1	1.56098	0.438853
GO:1903364	positive regulation of cellular protein catabolic process	1	APOE	2	APOE, CLU	1.56098	0.438853
GO:0090083	regulation of inclusion body assembly	1	APOE	2	APOE, CLU	1.56098	0.438853
GO:1902996	regulation of neurofibrillary tangle assembly	1	APOE	2	APOE, CLU	1.56098	0.438853
GO:0090261	positive regulation of inclusion body assembly	1	APOE	2	APOE, CLU	1.56098	0.438853
GO:1902998	positive regulation of neurofibrillary tangle assembly	1	APOE	2	APOE, CLU	1.56098	0.438853
GO:0050773	regulation of dendrite development	1	APOE	2	APOE, CRP	1.56098	0.438853
GO:1900006	positive regulation of dendrite development	1	APOE	2	APOE, CRP	1.56098	0.438853
GO:0010573	vascular endothelial growth factor production	1	C5	2	C3, C5	1.56098	0.438853
GO:0015672	monovalent inorganic cation transport	1	C5	2	AGT, C5	1.56098	0.438853
GO:0015698	inorganic anion transport	1	C5	2	APOL1, C5	1.56098	0.438853
GO:0015844	monoamine transport	1	C5	2	AGT, C5	1.56098	0.438853
GO:0051937	catecholamine transport	1	C5	2	AGT, C5	1.56098	0.438853
GO:0015874	norepinephrine transport	1	C5	2	AGT, C5	1.56098	0.438853
GO:0015837	amine transport	1	C5	2	AGT, C5	1.56098	0.438853
GO:0050432	catecholamine secretion	1	C5	2	AGT, C5	1.56098	0.438853
GO:0048243	norepinephrine secretion	1	C5	2	AGT, C5	1.56098	0.438853
GO:0010574	regulation of vascular endothelial growth factor production	1	C5	2	C3, C5	1.56098	0.438853
GO:0048521	negative regulation of behavior	1	C5	2	C5, THBS1	1.56098	0.438853
GO:0010575	positive regulation vascular endothelial growth factor production	1	C5	2	C3, C5	1.56098	0.438853
GO:0051952	regulation of amine transport	1	C5	2	AGT, C5	1.56098	0.438853
GO:0050922	negative regulation of chemotaxis	1	C5	2	C5, THBS1	1.56098	0.438853
GO:0050433	regulation of catecholamine secretion	1	C5	2	AGT, C5	1.56098	0.438853
GO:0014061	regulation of norepinephrine secretion	1	C5	2	AGT, C5	1.56098	0.438853
GO:0010758	regulation of macrophage chemotaxis	1	C5	2	C5, THBS1	1.56098	0.438853
GO:0002686	negative regulation of leukocyte migration	1	C5	2	C5, APOD	1.56098	0.438853
GO:0043406	positive regulation of MAP kinase activity	1	C5	2	C5, THBS1	1.56098	0.438853
GO:0000187	activation of MAPK activity	1	C5	2	C5, THBS1	1.56098	0.438853
GO:0001905	activation of membrane attack complex	1	C6	2	C3, C6	1.56098	0.438853
GO:0001969	regulation of activation of membrane attack complex	1	C6	2	C3, C6	1.56098	0.438853
GO:2000259	positive regulation of protein activation cascade	1	C6	2	C3, C6	1.56098	0.438853
GO:0045917	positive regulation of complement activation	1	C6	2	C3, C6	1.56098	0.438853
GO:0001970	positive regulation of activation of membrane attack complex	1	C6	2	C3, C6	1.56098	0.438853
GO:0051715	cytolysis in other organism	1	C9	2	C9, ALB	1.56098	0.438853
GO:0044179	hemolysis in other organism	1	C9	2	C9, ALB	1.56098	0.438853
GO:0051818	disruption of cells of other organism involved in symbiotic interaction	1	C9	2	C9, ALB	1.56098	0.438853
GO:0051883	killing of cells in other organism involved in symbiotic interaction	1	C9	2	C9, ALB	1.56098	0.438853
GO:0051801	cytolysis in other organism involved in symbiotic interaction	1	C9	2	C9, ALB	1.56098	0.438853
GO:0052331	hemolysis in other organism involved in symbiotic interaction	1	C9	2	C9, ALB	1.56098	0.438853
GO:0044003	modification by symbiont of host morphology or physiology	1	C9	2	C9, ALB	1.56098	0.438853
GO:0044004	disruption by symbiont of host cell	1	C9	2	C9, ALB	1.56098	0.438853
GO:0001907	killing by symbiont of host cells	1	C9	2	C9, ALB	1.56098	0.438853
GO:0001897	cytolysis by symbiont of host cells	1	C9	2	C9, ALB	1.56098	0.438853
GO:0019836	hemolysis by symbiont of host erythrocytes	1	C9	2	C9, ALB	1.56098	0.438853
GO:0032026	response to magnesium ion	1	CD14	2	THBS1, CD14	1.56098	0.438853
GO:0070085	glycosylation	1	CFP	2	THBS1, CFP	1.56098	0.438853
GO:0036065	fucosylation	1	CFP	2	THBS1, CFP	1.56098	0.438853
GO:0043413	macromolecule glycosylation	1	CFP	2	THBS1, CFP	1.56098	0.438853
GO:0009101	glycoprotein biosynthetic process	1	CFP	2	THBS1, CFP	1.56098	0.438853
GO:0006486	protein glycosylation	1	CFP	2	THBS1, CFP	1.56098	0.438853
GO:0006493	protein O-linked glycosylation	1	CFP	2	THBS1, CFP	1.56098	0.438853
GO:0036066	protein O-linked fucosylation	1	CFP	2	THBS1, CFP	1.56098	0.438853
GO:0070527	platelet aggregation	1	HBB	2	FGA, HBB	1.56098	0.438853
GO:1900407	regulation of cellular response to oxidative stress	1	HP	2	HP, APCS	1.56098	0.438853
GO:1902882	regulation of response to oxidative stress	1	HP	2	HP, APCS	1.56098	0.438853
GO:1901031	regulation of response to reactive oxygen species	1	HP	2	HP, APCS	1.56098	0.438853
GO:1902883	negative regulation of response to oxidative stress	1	HP	2	HP, APCS	1.56098	0.438853
GO:1901032	negative regulation of response to reactive oxygen species	1	HP	2	HP, APCS	1.56098	0.438853
GO:1900408	negative regulation of cellular response to oxidative stress	1	HP	2	HP, APCS	1.56098	0.438853
GO:0051354	negative regulation of oxidoreductase activity	1	HP	2	HP, APCS	1.56098	0.438853
GO:0010310	regulation of hydrogen peroxide metabolic process	1	HP	2	HP, APCS	1.56098	0.438853
GO:2000295	regulation of hydrogen peroxide catabolic process	1	HP	2	HP, APCS	1.56098	0.438853
GO:2000378	negative regulation of reactive oxygen species metabolic process	1	HP	2	HP, APCS	1.56098	0.438853
GO:0010727	negative regulation of hydrogen peroxide metabolic process	1	HP	2	HP, APCS	1.56098	0.438853
GO:2000296	negative regulation of hydrogen peroxide catabolic process	1	HP	2	HP, APCS	1.56098	0.438853
GO:0002377	immunoglobulin production	1	HPX	2	RBP4, HPX	1.56098	0.438853
GO:0042440	pigment metabolic process	1	HPX	2	AMBP, HPX	1.56098	0.438853
GO:0034341	response to interferon-gamma	1	HPX	2	HPX, B2M	1.56098	0.438853
GO:0071346	cellular response to interferon-gamma	1	HPX	2	HPX, B2M	1.56098	0.438853
GO:0051186	cofactor metabolic process	1	HPX	2	AMBP, HPX	1.56098	0.438853
GO:0033013	tetrapyrrole metabolic process	1	HPX	2	AMBP, HPX	1.56098	0.438853
GO:0006778	porphyrin-containing compound metabolic process	1	HPX	2	AMBP, HPX	1.56098	0.438853
GO:0042168	heme metabolic process	1	HPX	2	AMBP, HPX	1.56098	0.438853
GO:0002637	regulation of immunoglobulin production	1	HPX	2	RBP4, HPX	1.56098	0.438853
GO:0002702	positive regulation of production of molecular mediator of immune response	1	HPX	2	RBP4, HPX	1.56098	0.438853
GO:0002639	positive regulation of immunoglobulin production	1	HPX	2	RBP4, HPX	1.56098	0.438853
GO:0002923	regulation of humoral immune response mediated by circulating immunoglobulin	1	HPX	2	HPX, C4BPB	1.56098	0.438853
GO:0002714	positive regulation of B cell mediated immunity	1	HPX	2	C3, HPX	1.56098	0.438853
GO:0002891	positive regulation of immunoglobulin mediated immune response	1	HPX	2	C3, HPX	1.56098	0.438853
GO:0007259	JAK-STAT cascade	1	HPX	2	AGT, HPX	1.56098	0.438853
GO:0060333	interferon-gamma-mediated signaling pathway	1	HPX	2	HPX, B2M	1.56098	0.438853
GO:0046425	regulation of JAK-STAT cascade	1	HPX	2	AGT, HPX	1.56098	0.438853
GO:0046427	positive regulation of JAK-STAT cascade	1	HPX	2	AGT, HPX	1.56098	0.438853
GO:0042533	tumor necrosis factor biosynthetic process	1	LBP	2	THBS1, LBP	1.56098	0.438853
GO:0002532	production of molecular mediator involved in inflammatory response	1	LBP	2	APOD, LBP	1.56098	0.438853
GO:0043030	regulation of macrophage activation	1	LBP	2	THBS1, LBP	1.56098	0.438853
GO:0050867	positive regulation of cell activation	1	LBP	2	THBS1, LBP	1.56098	0.438853
GO:0002696	positive regulation of leukocyte activation	1	LBP	2	THBS1, LBP	1.56098	0.438853
GO:0043032	positive regulation of macrophage activation	1	LBP	2	THBS1, LBP	1.56098	0.438853
GO:0071622	regulation of granulocyte chemotaxis	1	LBP	2	THBS1, LBP	1.56098	0.438853
GO:0042534	regulation of tumor necrosis factor biosynthetic process	1	LBP	2	THBS1, LBP	1.56098	0.438853
GO:0042535	positive regulation of tumor necrosis factor biosynthetic process	1	LBP	2	THBS1, LBP	1.56098	0.438853
GO:0071559	response to transforming growth factor beta	1	LRG1	2	LRG1, THBS1	1.56098	0.438853
GO:0071560	cellular response to transforming growth factor beta stimulus	1	LRG1	2	LRG1, THBS1	1.56098	0.438853
GO:0007178	transmembrane receptor protein serine/threonine kinase signaling pathway	1	LRG1	2	LRG1, THBS1	1.56098	0.438853
GO:0007179	transforming growth factor beta receptor signaling pathway	1	LRG1	2	LRG1, THBS1	1.56098	0.438853
GO:0090092	regulation of transmembrane receptor protein serine/threonine kinase signaling pathway	1	LRG1	2	LRG1, THBS1	1.56098	0.438853
GO:0017015	regulation of transforming growth factor beta receptor signaling pathway	1	LRG1	2	LRG1, THBS1	1.56098	0.438853
GO:0090100	positive regulation of transmembrane receptor protein serine/threonine kinase signaling pathway	1	LRG1	2	LRG1, THBS1	1.56098	0.438853
GO:0030511	positive regulation of transforming growth factor beta receptor signaling pathway	1	LRG1	2	LRG1, THBS1	1.56098	0.438853
GO:0006026	aminoglycan catabolic process	1	PGLYRP2	2	LUM, 11477	1.56098	0.438853
GO:0006027	glycosaminoglycan catabolic process	1	PGLYRP2	2	LUM, 11477	1.56098	0.438853
GO:0046649	lymphocyte activation	1	PGLYRP2	2	B2M, 11477	1.56098	0.438853
GO:0030098	lymphocyte differentiation	1	PGLYRP2	2	B2M, 11477	1.56098	0.438853
GO:0010288	response to lead ion	1	SERPINA1	2	SERPINA1, CRP	1.56098	0.438853
GO:0034014	response to triglyceride	1	SERPINA1	2	SERPINA1, GPLD1	1.56098	0.438853
GO:0072337	modified amino acid transport	1	SERPINA7	2	TTR, SERPINA7	1.56098	0.438853
GO:0070327	thyroid hormone transport	1	SERPINA7	2	TTR, SERPINA7	1.56098	0.438853
GO:0034694	response to prostaglandin	1	SERPINA7	2	APOB, SERPINA7	1.56098	0.438853
GO:0033273	response to vitamin	1	SERPINA7	2	SERPINA7, GSN	1.56098	0.438853
GO:0045824	negative regulation of innate immune response	1	SERPING1	2	A2M, 71	1.56098	0.438853
GO:0001868	regulation of complement activation, lectin pathway	1	SERPING1	2	A2M, 71	1.56098	0.438853
GO:0001869	negative regulation of complement activation, lectin pathway	1	SERPING1	2	A2M, 71	1.56098	0.438853
GO:0061302	smooth muscle cell-matrix adhesion	1	VTN	2	VTN, APOD	1.56098	0.438853
GO:0051099	positive regulation of binding	1	VTN	2	VTN, PON1	1.56098	0.438853
GO:0010256	endomembrane system organization	1	ADIPOQ	3	CLU, ADIPOQ, S100A9	1.04065	0.449302
GO:0006886	intracellular protein transport	1	ADIPOQ	3	AGT, APOD, ADIPOQ	1.04065	0.449302
GO:0007009	plasma membrane organization	1	ADIPOQ	3	CLU, ADIPOQ, S100A9	1.04065	0.449302
GO:0008643	carbohydrate transport	1	ADIPOQ	3	C3, PPBP, ADIPOQ	1.04065	0.449302
GO:0015749	monosaccharide transport	1	ADIPOQ	3	C3, PPBP, ADIPOQ	1.04065	0.449302
GO:0008645	hexose transport	1	ADIPOQ	3	C3, PPBP, ADIPOQ	1.04065	0.449302
GO:0015758	glucose transport	1	ADIPOQ	3	C3, PPBP, ADIPOQ	1.04065	0.449302
GO:0001822	kidney development	1	ADIPOQ	3	AGT, SERPINF1, ADIPOQ	1.04065	0.449302
GO:0030225	macrophage differentiation	1	ADIPOQ	3	C1QC, PF4, ADIPOQ	1.04065	0.449302
GO:0071417	cellular response to organonitrogen compound	1	ADIPOQ	3	AHSG, GPLD1, ADIPOQ	1.04065	0.449302
GO:1901653	cellular response to peptide	1	ADIPOQ	3	AHSG, GPLD1, ADIPOQ	1.04065	0.449302
GO:0071375	cellular response to peptide hormone stimulus	1	ADIPOQ	3	AHSG, GPLD1, ADIPOQ	1.04065	0.449302
GO:0032869	cellular response to insulin stimulus	1	ADIPOQ	3	AHSG, GPLD1, ADIPOQ	1.04065	0.449302
GO:0044262	cellular carbohydrate metabolic process	1	ADIPOQ	3	IGFBP3, GPLD1, ADIPOQ	1.04065	0.449302
GO:0098801	regulation of renal system process	1	ADIPOQ	3	AGT, KNG1, ADIPOQ	1.04065	0.449302
GO:0032386	regulation of intracellular transport	1	ADIPOQ	3	F2, APOD, ADIPOQ	1.04065	0.449302
GO:0045649	regulation of macrophage differentiation	1	ADIPOQ	3	C1QC, PF4, ADIPOQ	1.04065	0.449302
GO:0002762	negative regulation of myeloid leukocyte differentiation	1	ADIPOQ	3	APCS, C1QC, ADIPOQ	1.04065	0.449302
GO:0006109	regulation of carbohydrate metabolic process	1	ADIPOQ	3	IGFBP3, GPLD1, ADIPOQ	1.04065	0.449302
GO:0010675	regulation of cellular carbohydrate metabolic process	1	ADIPOQ	3	IGFBP3, GPLD1, ADIPOQ	1.04065	0.449302
GO:0010906	regulation of glucose metabolic process	1	ADIPOQ	3	IGFBP3, GPLD1, ADIPOQ	1.04065	0.449302
GO:0070372	regulation of ERK1 and ERK2 cascade	1	ADIPOQ	3	FGA, SERPINF2, ADIPOQ	1.04065	0.449302
GO:0042698	ovulation cycle	1	ANG	3	AGT, ANG, SERPINF1	1.04065	0.449302
GO:0007548	sex differentiation	1	ANG	3	AGT, RBP4, ANG	1.04065	0.449302
GO:0046660	female sex differentiation	1	ANG	3	AGT, RBP4, ANG	1.04065	0.449302
GO:0045137	development of primary sexual characteristics	1	ANG	3	AGT, RBP4, ANG	1.04065	0.449302
GO:0001890	placenta development	1	ANG	3	PLG, ANG, VWF	1.04065	0.449302
GO:0008406	gonad development	1	ANG	3	AGT, RBP4, ANG	1.04065	0.449302
GO:0046460	neutral lipid biosynthetic process	1	ANG	3	C3, ANG, GPLD1	1.04065	0.449302
GO:0046463	acylglycerol biosynthetic process	1	ANG	3	C3, ANG, GPLD1	1.04065	0.449302
GO:0010517	regulation of phospholipase activity	1	ANG	3	AGT, APOC2, ANG	1.04065	0.449302
GO:0010518	positive regulation of phospholipase activity	1	ANG	3	AGT, APOC2, ANG	1.04065	0.449302
GO:0031100	organ regeneration	1	APOA1	3	APOA1, APOA2, CPB2	1.04065	0.449302
GO:0008654	phospholipid biosynthetic process	1	APOA1	3	APOA1, APOA2, LCAT	1.04065	0.449302
GO:0046474	glycerophospholipid biosynthetic process	1	APOA1	3	APOA1, APOA2, LCAT	1.04065	0.449302
GO:0006656	phosphatidylcholine biosynthetic process	1	APOA1	3	APOA1, APOA2, LCAT	1.04065	0.449302
GO:0032970	regulation of actin filament-based process	1	APOA1	3	APOA1, GSN, SERPINF2	1.04065	0.449302
GO:0050821	protein stabilization	1	APOA1	3	APOA1, CLU, CPN2	1.04065	0.449302
GO:0050996	positive regulation of lipid catabolic process	1	APOA1	3	APOA1, APOA2, APOC2	1.04065	0.449302
GO:0061365	positive regulation of triglyceride lipase activity	1	APOA1	3	APOA1, APOC2, APOH	1.04065	0.449302
GO:0051006	positive regulation of lipoprotein lipase activity	1	APOA1	3	APOA1, APOC2, APOH	1.04065	0.449302
GO:0045723	positive regulation of fatty acid biosynthetic process	1	APOA1	3	AGT, APOA1, APOC2	1.04065	0.449302
GO:0090208	positive regulation of triglyceride metabolic process	1	APOA1	3	APOA1, APOC2, GPLD1	1.04065	0.449302
GO:0032956	regulation of actin cytoskeleton organization	1	APOA1	3	APOA1, GSN, SERPINF2	1.04065	0.449302
GO:0010638	positive regulation of organelle organization	1	APOA1	3	APOA1, GSN, SERPINF2	1.04065	0.449302
GO:0051495	positive regulation of cytoskeleton organization	1	APOA1	3	APOA1, GSN, SERPINF2	1.04065	0.449302
GO:0009395	phospholipid catabolic process	1	APOC1	3	APOA2, APOC1, APOC2	1.04065	0.449302
GO:0015849	organic acid transport	1	APOE	3	APOE, ALB, THBS1	1.04065	0.449302
GO:0046942	carboxylic acid transport	1	APOE	3	APOE, ALB, THBS1	1.04065	0.449302
GO:0015718	monocarboxylic acid transport	1	APOE	3	APOE, ALB, THBS1	1.04065	0.449302
GO:0032526	response to retinoic acid	1	APOE	3	APOE, RBP4, SERPINF1	1.04065	0.449302
GO:0048709	oligodendrocyte differentiation	1	APOE	3	APOE, GSN, CLU	1.04065	0.449302
GO:0097306	cellular response to alcohol	1	APOE	3	APOE, SERPINF1, GPLD1	1.04065	0.449302
GO:0019693	ribose phosphate metabolic process	1	APOE	3	APOE, PF4, THBS1	1.04065	0.449302
GO:0044257	cellular protein catabolic process	1	APOE	3	PLG, APOE, CLU	1.04065	0.449302
GO:0072521	purine-containing compound metabolic process	1	APOE	3	APOE, PF4, THBS1	1.04065	0.449302
GO:0055086	nucleobase-containing small molecule metabolic process	1	APOE	3	APOE, PF4, THBS1	1.04065	0.449302
GO:0006753	nucleoside phosphate metabolic process	1	APOE	3	APOE, PF4, THBS1	1.04065	0.449302
GO:0009117	nucleotide metabolic process	1	APOE	3	APOE, PF4, THBS1	1.04065	0.449302
GO:0009187	cyclic nucleotide metabolic process	1	APOE	3	APOE, PF4, THBS1	1.04065	0.449302
GO:0006163	purine nucleotide metabolic process	1	APOE	3	APOE, PF4, THBS1	1.04065	0.449302
GO:0009259	ribonucleotide metabolic process	1	APOE	3	APOE, PF4, THBS1	1.04065	0.449302
GO:0009150	purine ribonucleotide metabolic process	1	APOE	3	APOE, PF4, THBS1	1.04065	0.449302
GO:0001937	negative regulation of endothelial cell proliferation	1	APOE	3	APOE, APOH, THBS1	1.04065	0.449302
GO:1901215	negative regulation of neuron death	1	APOE	3	AGT, APOE, SERPINF1	1.04065	0.449302
GO:0007263	nitric oxide mediated signal transduction	1	APOE	3	AGT, APOE, THBS1	1.04065	0.449302
GO:0019935	cyclic-nucleotide-mediated signaling	1	APOE	3	APOE, PF4, THBS1	1.04065	0.449302
GO:0051962	positive regulation of nervous system development	1	APOE	3	APOE, SERPINF1, CRP	1.04065	0.449302
GO:0045664	regulation of neuron differentiation	1	APOE	3	APOE, SERPINF1, CRP	1.04065	0.449302
GO:0050769	positive regulation of neurogenesis	1	APOE	3	APOE, SERPINF1, CRP	1.04065	0.449302
GO:0045666	positive regulation of neuron differentiation	1	APOE	3	APOE, SERPINF1, CRP	1.04065	0.449302
GO:0010721	negative regulation of cell development	1	APOE	3	F2, APOE, PI16	1.04065	0.449302
GO:0006140	regulation of nucleotide metabolic process	1	APOE	3	APOE, PF4, THBS1	1.04065	0.449302
GO:0030799	regulation of cyclic nucleotide metabolic process	1	APOE	3	APOE, PF4, THBS1	1.04065	0.449302
GO:1900542	regulation of purine nucleotide metabolic process	1	APOE	3	APOE, PF4, THBS1	1.04065	0.449302
GO:0031344	regulation of cell projection organization	1	APOE	3	APOE, SERPINF1, CRP	1.04065	0.449302
GO:0031346	positive regulation of cell projection organization	1	APOE	3	APOE, SERPINF1, CRP	1.04065	0.449302
GO:0010975	regulation of neuron projection development	1	APOE	3	APOE, SERPINF1, CRP	1.04065	0.449302
GO:0010976	positive regulation of neuron projection development	1	APOE	3	APOE, SERPINF1, CRP	1.04065	0.449302
GO:0030307	positive regulation of cell growth	1	APOE	3	F2, APOE, S100A9	1.04065	0.449302
GO:0044364	disruption of cells of other organism	1	C9	3	APOL1, C9, ALB	1.04065	0.449302
GO:0031640	killing of cells of other organism	1	C9	3	APOL1, C9, ALB	1.04065	0.449302
GO:0051817	modification of morphology or physiology of other organism involved in symbiotic interaction	1	C9	3	APCS, C9, ALB	1.04065	0.449302
GO:0009408	response to heat	1	CD14	3	THBS1, CD14, CPB2	1.04065	0.449302
GO:0030001	metal ion transport	1	CP	3	CP, F2, AGT	1.04065	0.449302
GO:2001057	reactive nitrogen species metabolic process	1	HBB	3	AGT, CLU, HBB	1.04065	0.449302
GO:1903409	reactive oxygen species biosynthetic process	1	HBB	3	AGT, CLU, HBB	1.04065	0.449302
GO:0046209	nitric oxide metabolic process	1	HBB	3	AGT, CLU, HBB	1.04065	0.449302
GO:0006809	nitric oxide biosynthetic process	1	HBB	3	AGT, CLU, HBB	1.04065	0.449302
GO:1903426	regulation of reactive oxygen species biosynthetic process	1	HBB	3	AGT, CLU, HBB	1.04065	0.449302
GO:0045428	regulation of nitric oxide biosynthetic process	1	HBB	3	AGT, CLU, HBB	1.04065	0.449302
GO:1903428	positive regulation of reactive oxygen species biosynthetic process	1	HBB	3	AGT, CLU, HBB	1.04065	0.449302
GO:0045429	positive regulation of nitric oxide biosynthetic process	1	HBB	3	AGT, CLU, HBB	1.04065	0.449302
GO:0034599	cellular response to oxidative stress	1	HP	3	HP, HPR, THBS1	1.04065	0.449302
GO:0002712	regulation of B cell mediated immunity	1	HPX	3	C3, HPX, C4BPB	1.04065	0.449302
GO:0002889	regulation of immunoglobulin mediated immune response	1	HPX	3	C3, HPX, C4BPB	1.04065	0.449302
GO:0042107	cytokine metabolic process	1	LBP	3	APOA2, THBS1, LBP	1.04065	0.449302
GO:0042089	cytokine biosynthetic process	1	LBP	3	APOA2, THBS1, LBP	1.04065	0.449302
GO:0002274	myeloid leukocyte activation	1	LBP	3	THBS1, CLU, LBP	1.04065	0.449302
GO:0042116	macrophage activation	1	LBP	3	THBS1, CLU, LBP	1.04065	0.449302
GO:0043903	regulation of symbiosis, encompassing mutualism through parasitism	1	LBP	3	FCN3, APCS, LBP	1.04065	0.449302
GO:0043901	negative regulation of multi-organism process	1	LBP	3	FCN3, APCS, LBP	1.04065	0.449302
GO:0042035	regulation of cytokine biosynthetic process	1	LBP	3	APOA2, THBS1, LBP	1.04065	0.449302
GO:0042108	positive regulation of cytokine biosynthetic process	1	LBP	3	APOA2, THBS1, LBP	1.04065	0.449302
GO:1901136	carbohydrate derivative catabolic process	1	PGLYRP2	3	CST3, LUM, PGLYRP2	1.04065	0.449302
GO:0072676	lymphocyte migration	1	SAA1	3	APOD, SAA1, ECM1	1.04065	0.449302
GO:0051480	cytosolic calcium ion homeostasis	1	SAA1	3	F2, KNG1, SAA1	1.04065	0.449302
GO:0007204	positive regulation of cytosolic calcium ion concentration	1	SAA1	3	F2, KNG1, SAA1	1.04065	0.449302
GO:1990267	response to transition metal nanoparticle	1	SERPINA1	3	SERPINA1, ALB, S100A9	1.04065	0.449302
GO:0009791	post-embryonic development	1	SERPINA7	3	APOB, SERPINA7, SEPP1	1.04065	0.449302
GO:1901654	response to ketone	1	SERPINA7	3	SERPINA7, THBS1, SERPINF1	1.04065	0.449302
GO:0002921	negative regulation of humoral immune response	1	SERPING1	3	A2M, SERPING1, C4BPB	1.04065	0.449302
GO:0001867	complement activation, lectin pathway	1	SERPING1	3	FCN3, A2M, SERPING1	1.04065	0.449302
GO:0045916	negative regulation of complement activation	1	SERPING1	3	A2M, SERPING1, C4BPB	1.04065	0.449302

## Sheet: Table S6
Table S6. Gene Ontology annotation of genes related to proteins, whose levels differentiated patients with locally advanced and metastatic cancer
		Subset of differentiating proteins		Set of all 129 proteins quantified		Comparison between differentiating and all quantified proteins
GO ID	GO Term	number of genes in GO term	Gene names	number of genes in GO term	Gene names	ratio of proportions subset/complet set	significance of differences between subset and complete set of proteins (p-value)*
GO:0002687	positive regulation of leukocyte migration	3	PPBP, PF4, THBS1	4	PPBP, PF4, THBS1, LBP	6.4	0.00481955
GO:0002690	positive regulation of leukocyte chemotaxis	3	PPBP, PF4, THBS1	4	PPBP, PF4, THBS1, LBP	6.4	0.00481955
GO:0042330	taxis	4	APOA1, PPBP, PF4, THBS1	9	C5, APOA1, PPBP, PF4, SERPIND1, THBS1, SAA1, LBP, S100A9	3.79259	0.0100509
GO:0006935	chemotaxis	4	APOA1, PPBP, PF4, THBS1	9	C5, APOA1, PPBP, PF4, SERPIND1, THBS1, SAA1, LBP, S100A9	3.79259	0.0100509
GO:0007610	behavior	4	PPBP, PF4, THBS1, SEPP1	9	AGT, C5, ALB, PPBP, PF4, THBS1, LBP, SERPINF1, SEPP1	3.79259	0.0100509
GO:0050920	regulation of chemotaxis	3	PPBP, PF4, THBS1	5	C5, PPBP, PF4, THBS1, LBP	5.12	0.0108829
GO:0050921	positive regulation of chemotaxis	3	PPBP, PF4, THBS1	5	C5, PPBP, PF4, THBS1, LBP	5.12	0.0108829
GO:0002688	regulation of leukocyte chemotaxis	3	PPBP, PF4, THBS1	5	C5, PPBP, PF4, THBS1, LBP	5.12	0.0108829
GO:0010033	response to organic substance	9	APOM, APOA1, AHSG, PPBP, PF4, ANG, THBS1, GPX3, PON1	40	APOM, F12, SERPINA1, AGT, APOA1, APOE, APOA2, APOC3, LRG1, RBP4, AHSG, ALB, PPBP, PF4, HPX, ANG, VTN, APOB, SERPINA7, GSN, THBS1, CD14, SERPINF2, C4A, C4B, CLU, CPN1, LBP, GPX3, PON1, SERPINF1, LUM, B2M, GPLD1, ITIH4, ADIPOQ, ECM1, CPB2, S100A9, CRP	1.92	0.0112119
GO:0006412	translation	2	ANG, THBS1	2	ANG, THBS1	8.53333	0.0129183
GO:0006417	regulation of translation	2	ANG, THBS1	2	ANG, THBS1	8.53333	0.0129183
GO:0070098	chemokine-mediated signaling pathway	2	PPBP, PF4	2	PPBP, PF4	8.53333	0.0129183
GO:0019637	organophosphate metabolic process	4	APOA1, PF4, THBS1, PON1	10	APOA1, APOE, APOA2, APOC1, APOC2, PF4, LCAT, THBS1, PON1, GPLD1	3.41333	0.0152031
GO:0071345	cellular response to cytokine stimulus	4	APOA1, PPBP, PF4, THBS1	10	APOA1, APOE, PPBP, PF4, HPX, APOB, THBS1, B2M, ADIPOQ, ECM1	3.41333	0.0152031
GO:1901700	response to oxygen-containing compound	7	APOM, AHSG, PPBP, PF4, THBS1, GPX3, PON1	28	APOM, HP, HPR, SERPINA1, APOE, APOA2, APOC3, RBP4, AHSG, PPBP, PF4, APOB, APOD, SERPINA7, GSN, THBS1, CD14, LBP, GPX3, PON1, SERPINF1, HBB, HBA1, GPLD1, ADIPOQ, CPB2, S100A9, CRP	2.13333	0.016671
GO:0006887	exocytosis	5	APOA1, PPBP, PF4, SERPING1, THBS1	16	PLG, SERPINA1, A2M, KNG1, APOA1, FGA, ALB, PPBP, PF4, VWF, SERPING1, PROS1, THBS1, SERPINF2, CLU, F5	2.66667	0.0187038
GO:0002576	platelet degranulation	5	APOA1, PPBP, PF4, SERPING1, THBS1	16	PLG, SERPINA1, A2M, KNG1, APOA1, FGA, ALB, PPBP, PF4, VWF, SERPING1, PROS1, THBS1, SERPINF2, CLU, F5	2.66667	0.0187038
GO:0010608	posttranscriptional regulation of gene expression	3	APOA1, ANG, THBS1	6	APOA1, APOA2, ANG, THBS1, CLU, CPN2	4.26667	0.0196422
GO:0050795	regulation of behavior	3	PPBP, PF4, THBS1	6	C5, ALB, PPBP, PF4, THBS1, LBP	4.26667	0.0196422
GO:0048520	positive regulation of behavior	3	PPBP, PF4, THBS1	6	C5, ALB, PPBP, PF4, THBS1, LBP	4.26667	0.0196422
GO:0006793	phosphorus metabolic process	6	APOA1, AHSG, PF4, ANG, THBS1, PON1	24	F2, AGT, C3, C5, APOA1, APOE, APOA2, APOC1, APOC2, FGA, AMBP, AHSG, PF4, HPX, ANG, VTN, LCAT, THBS1, SERPINF2, CLU, IGFBP3, PON1, GPLD1, ADIPOQ	2.13333	0.0279796
GO:0006796	phosphate-containing compound metabolic process	6	APOA1, AHSG, PF4, ANG, THBS1, PON1	24	F2, AGT, C3, C5, APOA1, APOE, APOA2, APOC1, APOC2, FGA, AMBP, AHSG, PF4, HPX, ANG, VTN, LCAT, THBS1, SERPINF2, CLU, IGFBP3, PON1, GPLD1, ADIPOQ	2.13333	0.0279796
GO:0033993	response to lipid	5	APOA1, PPBP, PF4, THBS1, PON1	18	SERPINA1, APOA1, APOE, APOA2, RBP4, PPBP, PF4, APOB, SERPINA7, THBS1, CD14, CPN1, LBP, PON1, SERPINF1, GPLD1, ADIPOQ, S100A9	2.37037	0.0304023
GO:0001935	endothelial cell proliferation	3	APOA1, ANG, THBS1	7	APOA1, APOE, APOH, LRG1, ANG, THBS1, ECM1	3.65714	0.0309929
GO:0051347	positive regulation of transferase activity	3	APOA1, ANG, THBS1	7	AGT, C5, APOA1, ANG, THBS1, CLU, ADIPOQ	3.65714	0.0309929
GO:0019221	cytokine-mediated signaling pathway	3	APOA1, PPBP, PF4	7	APOA1, PPBP, PF4, HPX, B2M, ADIPOQ, ECM1	3.65714	0.0309929
GO:0060326	cell chemotaxis	3	PPBP, PF4, THBS1	7	C5, PPBP, PF4, THBS1, SAA1, LBP, S100A9	3.65714	0.0309929
GO:0030595	leukocyte chemotaxis	3	PPBP, PF4, THBS1	7	C5, PPBP, PF4, THBS1, SAA1, LBP, S100A9	3.65714	0.0309929
GO:0002685	regulation of leukocyte migration	3	PPBP, PF4, THBS1	7	C5, PPBP, PF4, APOD, THBS1, LBP, ECM1	3.65714	0.0309929
GO:0048513	organ development	6	APOA1, AHSG, PF4, ANG, THBS1, SEPP1	25	ATRN, PLG, AGT, APOA1, APOA2, APCS, C1QB, C1QC, RBP4, AHSG, PF4, ANG, VWF, APOD, THBS1, SERPINF1, SEPP1, LUM, B2M, GPLD1, ADIPOQ, ECM1, PI16, CPB2, PGLYRP2	2.048	0.0336294
GO:0051180	vitamin transport	2	APOA1, GC	3	APOA1, GC, AFM	5.68889	0.0347564
GO:0019693	ribose phosphate metabolic process	2	PF4, THBS1	3	APOE, PF4, THBS1	5.68889	0.0347564
GO:0072521	purine-containing compound metabolic process	2	PF4, THBS1	3	APOE, PF4, THBS1	5.68889	0.0347564
GO:0055086	nucleobase-containing small molecule metabolic process	2	PF4, THBS1	3	APOE, PF4, THBS1	5.68889	0.0347564
GO:0006753	nucleoside phosphate metabolic process	2	PF4, THBS1	3	APOE, PF4, THBS1	5.68889	0.0347564
GO:0009117	nucleotide metabolic process	2	PF4, THBS1	3	APOE, PF4, THBS1	5.68889	0.0347564
GO:0009187	cyclic nucleotide metabolic process	2	PF4, THBS1	3	APOE, PF4, THBS1	5.68889	0.0347564
GO:0006163	purine nucleotide metabolic process	2	PF4, THBS1	3	APOE, PF4, THBS1	5.68889	0.0347564
GO:0009259	ribonucleotide metabolic process	2	PF4, THBS1	3	APOE, PF4, THBS1	5.68889	0.0347564
GO:0009150	purine ribonucleotide metabolic process	2	PF4, THBS1	3	APOE, PF4, THBS1	5.68889	0.0347564
GO:0019935	cyclic-nucleotide-mediated signaling	2	PF4, THBS1	3	APOE, PF4, THBS1	5.68889	0.0347564
GO:2001237	negative regulation of extrinsic apoptotic signaling pathway	2	PF4, THBS1	3	FGA, PF4, THBS1	5.68889	0.0347564
GO:0006140	regulation of nucleotide metabolic process	2	PF4, THBS1	3	APOE, PF4, THBS1	5.68889	0.0347564
GO:0030799	regulation of cyclic nucleotide metabolic process	2	PF4, THBS1	3	APOE, PF4, THBS1	5.68889	0.0347564
GO:1900542	regulation of purine nucleotide metabolic process	2	PF4, THBS1	3	APOE, PF4, THBS1	5.68889	0.0347564
GO:0010648	negative regulation of cell communication	4	APOA1, AHSG, PF4, THBS1	13	AGT, APOA1, APOE, FGA, AMBP, AHSG, PF4, APOD, THBS1, CLU, IGFBP3, ADIPOQ, ECM1	2.62564	0.038492
GO:0023057	negative regulation of signaling	4	APOA1, AHSG, PF4, THBS1	13	AGT, APOA1, APOE, FGA, AMBP, AHSG, PF4, APOD, THBS1, CLU, IGFBP3, ADIPOQ, ECM1	2.62564	0.038492
GO:0009968	negative regulation of signal transduction	4	APOA1, AHSG, PF4, THBS1	13	AGT, APOA1, APOE, FGA, AMBP, AHSG, PF4, APOD, THBS1, CLU, IGFBP3, ADIPOQ, ECM1	2.62564	0.038492
GO:0034097	response to cytokine	4	APOA1, PPBP, PF4, THBS1	13	SERPINA1, APOA1, APOE, PPBP, PF4, HPX, APOB, THBS1, CD14, B2M, ITIH4, ADIPOQ, ECM1	2.62564	0.038492
GO:0051338	regulation of transferase activity	3	APOA1, ANG, THBS1	8	AGT, C5, APOA1, APOE, ANG, THBS1, CLU, ADIPOQ	3.2	0.0446707
GO:0051272	positive regulation of cellular component movement	3	PPBP, PF4, THBS1	8	F10, AGT, PPBP, PF4, VTN, THBS1, LBP, GPLD1	3.2	0.0446707
GO:2000147	positive regulation of cell motility	3	PPBP, PF4, THBS1	8	F10, AGT, PPBP, PF4, VTN, THBS1, LBP, GPLD1	3.2	0.0446707
GO:0030335	positive regulation of cell migration	3	PPBP, PF4, THBS1	8	F10, AGT, PPBP, PF4, VTN, THBS1, LBP, GPLD1	3.2	0.0446707
GO:0071310	cellular response to organic substance	5	APOA1, AHSG, PPBP, PF4, THBS1	20	AGT, APOA1, APOE, APOC3, LRG1, AHSG, PPBP, PF4, HPX, VTN, APOB, THBS1, CD14, LBP, SERPINF1, B2M, GPLD1, ADIPOQ, ECM1, CPB2	2.13333	0.0454242
GO:0030168	platelet activation	5	APOA1, PPBP, PF4, SERPING1, THBS1	20	F2, PLG, SERPINA1, A2M, KNG1, APOA1, APOE, FGA, ALB, PPBP, PF4, VWF, SERPING1, PROS1, THBS1, SERPINF2, SAA1, CLU, F5, HBB	2.13333	0.0454242
GO:0032940	secretion by cell	6	APOA1, PPBP, PF4, ANG, SERPING1, THBS1	27	PLG, SERPINA1, AGT, A2M, C5, KNG1, APOA1, APOA2, FGA, RBP4, ALB, PPBP, PF4, ANG, VWF, SERPING1, PROS1, THBS1, CD14, SERPINF2, SAA1, CLU, F5, GPLD1, ADIPOQ, CPB2, CRP	1.8963	0.0467714
GO:0002683	negative regulation of immune system process	4	APOA1, PF4, SERPING1, THBS1	14	A2M, C5, APOA1, APOA2, APCS, C1QC, AMBP, PF4, APOD, SERPING1, THBS1, C4BPB, ADIPOQ, PGLYRP2	2.4381	0.0487343
GO:0045087	innate immune response	1	SERPING1	39	CFH, APOL1, FCN3, C1R, F12, CFB, A2M, C3, C5, FGA, APCS, C1QA, C1QB, C1QC, C9, HPX, VTN, SERPING1, CFI, C2, PROS1, C8A, C8B, C8G, CD14, C1S, C4A, C4B, SAA1, C7, CLU, C6, LBP, C4BPB, CFP, B2M, PGLYRP2, C1RL, S100A9	0.218803	0.0225224
GO:0051174	regulation of phosphorus metabolic process	5	APOA1, AHSG, PF4, ANG, THBS1	21	F2, AGT, C3, C5, APOA1, APOE, APOC1, APOC2, FGA, AMBP, AHSG, PF4, HPX, ANG, VTN, THBS1, SERPINF2, CLU, IGFBP3, GPLD1, ADIPOQ	2.03175	0.054099
GO:0019220	regulation of phosphate metabolic process	5	APOA1, AHSG, PF4, ANG, THBS1	21	F2, AGT, C3, C5, APOA1, APOE, APOC1, APOC2, FGA, AMBP, AHSG, PF4, HPX, ANG, VTN, THBS1, SERPINF2, CLU, IGFBP3, GPLD1, ADIPOQ	2.03175	0.054099
GO:0046903	secretion	6	APOA1, PPBP, PF4, ANG, SERPING1, THBS1	28	PLG, SERPINA1, AGT, A2M, C5, KNG1, APOA1, APOA2, FGA, RBP4, ALB, PPBP, PF4, ANG, VWF, SERPING1, PROS1, THBS1, CD14, SERPINF2, SAA1, CLU, F5, GPLD1, ADIPOQ, CPB2, S100A9, CRP	1.82857	0.0542228
GO:1902578	single-organism localization	10	APOM, APOA1, AHSG, GC, PPBP, PF4, ANG, SERPING1, THBS1, PON1	60	APOL1, FCN3, APOM, CP, F2, PLG, SERPINA1, AGT, A2M, C3, C5, KNG1, APOA1, APOE, APOA2, APOC1, APOC2, APOC3, FGA, APOH, RBP4, AHSG, TTR, ALB, GC, PPBP, PF4, HPX, ANG, APOB, LCAT, VWF, APOD, SERPING1, SERPINA7, C2, PROS1, THBS1, CD14, SERPINF2, C4A, C4B, SAA1, CLU, F5, LBP, C4BPB, AZGP1, PON1, AFM, HBB, HBA1, GPLD1, APOF, ADIPOQ, CPB2, CA1, S100A9, HBD, CRP	1.42222	0.0594639
GO:0044765	single-organism transport	10	APOM, APOA1, AHSG, GC, PPBP, PF4, ANG, SERPING1, THBS1, PON1	60	APOL1, FCN3, APOM, CP, F2, PLG, SERPINA1, AGT, A2M, C3, C5, KNG1, APOA1, APOE, APOA2, APOC1, APOC2, APOC3, FGA, APOH, RBP4, AHSG, TTR, ALB, GC, PPBP, PF4, HPX, ANG, APOB, LCAT, VWF, APOD, SERPING1, SERPINA7, C2, PROS1, THBS1, CD14, SERPINF2, C4A, C4B, SAA1, CLU, F5, LBP, C4BPB, AZGP1, PON1, AFM, HBB, HBA1, GPLD1, APOF, ADIPOQ, CPB2, CA1, S100A9, HBD, CRP	1.42222	0.0594639
GO:0009725	response to hormone	4	APOA1, AHSG, ANG, THBS1	15	SERPINA1, APOA1, APOE, APOA2, APOC3, RBP4, AHSG, ANG, APOB, SERPINA7, THBS1, CPN1, SERPINF1, GPLD1, ADIPOQ	2.27556	0.0600434
GO:0050673	epithelial cell proliferation	3	APOA1, ANG, THBS1	9	APOA1, APOE, APOH, LRG1, ANG, THBS1, SERPINF1, ECM1, CPB2	2.84444	0.0603055
GO:0007186	G-protein coupled receptor signaling pathway	3	APOA1, PPBP, PF4	9	F2, AGT, C3, C5, APOA1, APOE, APOC3, PPBP, PF4	2.84444	0.0603055
GO:0032368	regulation of lipid transport	3	APOA1, THBS1, PON1	9	APOA1, APOE, APOA2, APOC1, APOC2, APOC3, THBS1, PON1, ADIPOQ	2.84444	0.0603055
GO:0040017	positive regulation of locomotion	3	PPBP, PF4, THBS1	9	F10, AGT, C5, PPBP, PF4, VTN, THBS1, LBP, GPLD1	2.84444	0.0603055
GO:0042221	response to chemical	9	APOM, APOA1, AHSG, PPBP, PF4, ANG, THBS1, GPX3, PON1	52	APOM, HP, HPR, F12, SERPINC1, SERPINA1, AGT, C5, APOA1, APOE, APOA2, APOC3, FGA, LRG1, RBP4, AHSG, ALB, PPBP, PF4, HPX, ANG, VTN, APOB, APOD, SERPINA7, SERPIND1, GSN, C2, THBS1, CD14, SERPINF2, C4A, C4B, SAA1, CLU, CPN1, LBP, GPX3, AZGP1, PON1, SERPINF1, LUM, B2M, HBB, HBA1, GPLD1, ITIH4, ADIPOQ, ECM1, CPB2, S100A9, CRP	1.47692	0.060856
GO:1901699	cellular response to nitrogen compound	2	AHSG, THBS1	4	AHSG, THBS1, GPLD1, ADIPOQ	4.26667	0.0622835
GO:0032147	activation of protein kinase activity	2	ANG, THBS1	4	AGT, C5, ANG, THBS1	4.26667	0.0622835
GO:0007015	actin filament organization	2	APOA1, ANG	4	APOA1, ANG, GSN, SERPINF2	4.26667	0.0622835
GO:0043534	blood vessel endothelial cell migration	2	APOA1, THBS1	4	APOA1, APOE, THBS1, GPLD1	4.26667	0.0622835
GO:0071356	cellular response to tumor necrosis factor	2	APOA1, THBS1	4	APOA1, APOB, THBS1, ADIPOQ	4.26667	0.0622835
GO:0010811	positive regulation of cell-substrate adhesion	2	APOA1, THBS1	4	APOA1, FGA, VTN, THBS1	4.26667	0.0622835
GO:0010558	negative regulation of macromolecule biosynthetic process	2	PF4, ANG	4	FCN3, PF4, ANG, ADIPOQ	4.26667	0.0622835
GO:0019932	second-messenger-mediated signaling	2	PF4, THBS1	4	AGT, APOE, PF4, THBS1	4.26667	0.0622835
GO:0097191	extrinsic apoptotic signaling pathway	2	PF4, THBS1	4	AGT, FGA, PF4, THBS1	4.26667	0.0622835
GO:2001236	regulation of extrinsic apoptotic signaling pathway	2	PF4, THBS1	4	AGT, FGA, PF4, THBS1	4.26667	0.0622835
GO:2001234	negative regulation of apoptotic signaling pathway	2	PF4, THBS1	4	FGA, PF4, THBS1, CLU	4.26667	0.0622835
GO:0008283	cell proliferation	5	APOA1, PPBP, PF4, ANG, THBS1	22	F2, PLG, AGT, APOA1, APOE, APOH, LRG1, RBP4, PPBP, PF4, ANG, APOD, THBS1, SERPINF2, CLU, IGFBP3, AZGP1, SERPINF1, GPLD1, ADIPOQ, ECM1, CPB2	1.93939	0.0634674
GO:0051641	cellular localization	6	APOA1, PPBP, PF4, ANG, SERPING1, THBS1	30	F2, PLG, SERPINA1, AGT, A2M, C5, KNG1, APOA1, APOE, APOA2, FGA, RBP4, ALB, PPBP, PF4, ANG, VWF, APOD, SERPING1, PROS1, THBS1, CD14, SERPINF2, SAA1, CLU, F5, GPLD1, ADIPOQ, CPB2, CRP	1.70667	0.0706986
GO:0051649	establishment of localization in cell	6	APOA1, PPBP, PF4, ANG, SERPING1, THBS1	30	F2, PLG, SERPINA1, AGT, A2M, C5, KNG1, APOA1, APOE, APOA2, FGA, RBP4, ALB, PPBP, PF4, ANG, VWF, APOD, SERPING1, PROS1, THBS1, CD14, SERPINF2, SAA1, CLU, F5, GPLD1, ADIPOQ, CPB2, CRP	1.70667	0.0706986
GO:0072376	protein activation cascade	2	SERPING1, CFHR1	40	CFH, FCN3, F2, C1R, F9, F10, F12, CFB, SERPINC1, A2M, C3, C5, KNG1, FGA, C1QA, C1QB, C1QC, C9, APOH, KLKB1, VTN, VWF, SERPING1, CFI, C2, PROS1, C8A, C8B, C8G, C1S, C4A, C4B, C7, CLU, C6, C4BPB, CFP, CFHR1, C1RL, CRP	0.426667	0.0708569
GO:0065007	biological regulation	11	APOM, APOA1, AHSG, PPBP, PF4, ANG, SERPING1, THBS1, PROZ, PON1, CFHR1	112	CFH, APOL1, ZNF749, FCN3, ATRN, APOM, CP, F2, C1R, HP, HPR, F9, F10, PLG, F12, CFB, SERPINC1, SERPINA1, SERPINA3, AGT, A2M, C3, C5, CST3, KNG1, APOA1, APOE, APOA2, APOC1, APOC2, APOC3, FGA, APCS, C1QA, C1QB, C1QC, C9, APOH, LRG1, RBP4, AMBP, ORM1, AHSG, TTR, ALB, PPBP, PF4, HPX, ANG, KLKB1, VTN, APOB, LCAT, VWF, APOD, SERPING1, CFI, F13B, SERPINA7, SERPIND1, GSN, C2, PROS1, C8A, C8B, C8G, THBS1, …	0.838095	0.0722646
GO:0034645	cellular macromolecule biosynthetic process	4	APOA1, PF4, ANG, THBS1	16	ZNF749, AGT, APOA1, APOE, PF4, ANG, APOB, LCAT, THBS1, SERPINF2, CLU, CFP, LUM, ADIPOQ, ECM1, S100A9	2.13333	0.0722646
GO:0007166	cell surface receptor signaling pathway	5	APOA1, AHSG, PPBP, PF4, THBS1	23	F2, AGT, C3, C5, APOA1, APOE, APOC3, FGA, LRG1, AHSG, PPBP, PF4, HPX, VTN, APOD, THBS1, CD14, IGFBP3, LBP, B2M, GPLD1, ADIPOQ, ECM1	1.85507	0.0734465
GO:0044085	cellular component biogenesis	5	APOM, APOA1, ANG, THBS1, GPX3	23	APOM, AGT, APOA1, APOE, APOA2, APOC1, APOC3, FGA, APCS, ANG, APOB, LCAT, VWF, APOD, GSN, THBS1, SERPINF2, CLU, GPX3, HBB, HBA1, ADIPOQ, CRP	1.85507	0.0734465
GO:0022607	cellular component assembly	5	APOM, APOA1, ANG, THBS1, GPX3	23	APOM, AGT, APOA1, APOE, APOA2, APOC1, APOC3, FGA, APCS, ANG, APOB, LCAT, VWF, APOD, GSN, THBS1, SERPINF2, CLU, GPX3, HBB, HBA1, ADIPOQ, CRP	1.85507	0.0734465
GO:0055114	oxidation-reduction process	3	APOM, APOA1, GPX3	10	APOM, CP, APOA1, APOA2, KLKB1, APOD, GPX3, HBB, HBA1, ADIPOQ	2.56	0.0774632
GO:0032103	positive regulation of response to external stimulus	3	PPBP, PF4, THBS1	10	F12, AGT, C3, C5, PPBP, PF4, KLKB1, THBS1, LBP, S100A9	2.56	0.0774632
GO:0002526	acute inflammatory response	2	AHSG, 71	39	CFH, F2, HP, HPR, F12, CFB, SERPINA1, SERPINA3, A2M, C3, C5, APOA2, APCS, C9, ORM1, AHSG, KLKB1, VTN, SERPING1, CFI, C2, PROS1, C8A, C8B, C8G, SERPINF2, C4A, C4B, SAA1, C7, C6, LBP, ORM2, C4BPB, CFP, SAA4, ITIH4, CRP, SAA2	0.437607	0.0788284
GO:0016485	protein processing	3	AHSG, SERPING1, THBS1	48	CFH, F2, F12, CFB, SERPINC1, SERPINA1, SERPINA3, AGT, A2M, C3, C5, CST3, KNG1, C9, APOH, AMBP, AHSG, KLKB1, VTN, SERPING1, CFI, SERPINA7, SERPIND1, C2, PROS1, C8A, C8B, C8G, THBS1, SERPINA6, SERPINF2, C4A, C4B, C7, C6, ITIH2, ITIH1, C4BPB, CFP, SERPINA4, SERPINF1, ITIH3, ITIH4, ECM1, PI16, CPB2, FETUB, S100A9	0.533333	0.0788415
GO:0032879	regulation of localization	7	APOA1, AHSG, PPBP, PF4, ANG, THBS1, PON1	39	F2, F10, AGT, C3, C5, KNG1, APOA1, APOE, APOA2, APOC1, APOC2, APOC3, FGA, APOH, RBP4, AHSG, PPBP, PF4, ANG, VTN, APOB, APOD, C2, THBS1, CD14, C4A, C4B, SAA1, IGFBP3, LBP, C4BPB, PON1, SERPINF1, GPLD1, ADIPOQ, ECM1, CPB2, S100A9, CRP	1.53162	0.0821901
GO:0050789	regulation of biological process	10	APOM, APOA1, AHSG, PPBP, PF4, ANG, SERPING1, THBS1, PON1, CFHR1	104	CFH, ZNF749, FCN3, ATRN, APOM, F2, C1R, HP, HPR, F10, PLG, F12, CFB, SERPINC1, SERPINA1, SERPINA3, AGT, A2M, C3, C5, CST3, KNG1, APOA1, APOE, APOA2, APOC1, APOC2, APOC3, FGA, APCS, C1QA, C1QB, C1QC, C9, APOH, LRG1, RBP4, AMBP, ORM1, AHSG, TTR, ALB, PPBP, PF4, HPX, ANG, KLKB1, VTN, APOB, LCAT, APOD, SERPING1, CFI, SERPINA7, SERPIND1, GSN, C2, PROS1, C8A, C8B, C8G, THBS1, SERPINA6, CD14, SERPINF2, …	0.820513	0.0839389
GO:0016477	cell migration	5	APOA1, PPBP, PF4, ANG, THBS1	24	F2, F10, PLG, AGT, C5, APOA1, APOE, APOH, PPBP, PF4, ANG, VTN, APOB, APOD, PROS1, THBS1, SAA1, IGFBP3, LBP, SERPINF1, GPLD1, ADIPOQ, ECM1, S100A9	1.77778	0.0839389
GO:0001775	cell activation	5	APOA1, PPBP, PF4, SERPING1, THBS1	24	F2, PLG, SERPINA1, AGT, A2M, KNG1, APOA1, APOE, FGA, ALB, PPBP, PF4, VWF, SERPING1, PROS1, THBS1, SERPINF2, SAA1, CLU, F5, LBP, B2M, HBB, PGLYRP2	1.77778	0.0839389
GO:0009719	response to endogenous stimulus	4	APOA1, AHSG, ANG, THBS1	17	SERPINA1, APOA1, APOE, APOA2, APOC3, LRG1, RBP4, AHSG, ANG, APOB, SERPINA7, GSN, THBS1, CPN1, SERPINF1, GPLD1, ADIPOQ	2.00784	0.0852187
GO:0016310	phosphorylation	4	APOA1, AHSG, ANG, THBS1	17	F2, AGT, C3, C5, APOA1, APOE, FGA, AMBP, AHSG, HPX, ANG, VTN, THBS1, SERPINF2, CLU, IGFBP3, ADIPOQ	2.00784	0.0852187
GO:0042325	regulation of phosphorylation	4	APOA1, AHSG, ANG, THBS1	17	F2, AGT, C3, C5, APOA1, APOE, FGA, AMBP, AHSG, HPX, ANG, VTN, THBS1, SERPINF2, CLU, IGFBP3, ADIPOQ	2.00784	0.0852187
GO:0006725	cellular aromatic compound metabolic process	4	PF4, ANG, THBS1, PON1	17	ZNF749, FCN3, AGT, APOE, AMBP, PF4, HPX, ANG, THBS1, SERPINF2, CLU, AZGP1, PON1, LUM, ADIPOQ, ECM1, S100A9	2.00784	0.0852187
GO:0001501	skeletal system development	2	AHSG, THBS1	5	RBP4, AHSG, THBS1, LUM, GPLD1	3.41333	0.0929229
GO:0070482	response to oxygen levels	2	ANG, THBS1	5	SERPINA1, ANG, THBS1, ADIPOQ, CRP	3.41333	0.0929229
GO:0036293	response to decreased oxygen levels	2	ANG, THBS1	5	SERPINA1, ANG, THBS1, ADIPOQ, CRP	3.41333	0.0929229
GO:0001666	response to hypoxia	2	ANG, THBS1	5	SERPINA1, ANG, THBS1, ADIPOQ, CRP	3.41333	0.0929229
GO:0030029	actin filament-based process	2	APOA1, ANG	5	APOA1, ANG, GSN, SERPINF2, S100A9	3.41333	0.0929229
GO:1902589	single-organism organelle organization	2	APOA1, ANG	5	APOA1, ANG, GSN, SERPINF2, S100A9	3.41333	0.0929229
GO:0030036	actin cytoskeleton organization	2	APOA1, ANG	5	APOA1, ANG, GSN, SERPINF2, S100A9	3.41333	0.0929229
GO:0060193	positive regulation of lipase activity	2	APOA1, ANG	5	AGT, APOA1, APOC2, APOH, ANG	3.41333	0.0929229
GO:0034612	response to tumor necrosis factor	2	APOA1, THBS1	5	APOA1, APOB, THBS1, CD14, ADIPOQ	3.41333	0.0929229
GO:0034380	high-density lipoprotein particle assembly	2	APOM, APOA1	5	APOM, APOA1, APOE, APOA2, LCAT	3.41333	0.0929229
GO:1903557	positive regulation of tumor necrosis factor superfamily cytokine production	2	PF4, THBS1	5	PF4, THBS1, CD14, CLU, LBP	3.41333	0.0929229
GO:0032760	positive regulation of tumor necrosis factor production	2	PF4, THBS1	5	PF4, THBS1, CD14, CLU, LBP	3.41333	0.0929229
GO:1901343	negative regulation of vasculature development	2	PF4, THBS1	5	AGT, APOH, PF4, THBS1, SERPINF1	3.41333	0.0929229
GO:2000181	negative regulation of blood vessel morphogenesis	2	PF4, THBS1	5	AGT, APOH, PF4, THBS1, SERPINF1	3.41333	0.0929229
GO:0016525	negative regulation of angiogenesis	2	PF4, THBS1	5	AGT, APOH, PF4, THBS1, SERPINF1	3.41333	0.0929229
GO:0051674	localization of cell	5	APOA1, PPBP, PF4, ANG, THBS1	25	F2, F10, PLG, AGT, C5, APOA1, APOE, APOH, PPBP, PF4, ANG, VTN, APOB, APOD, PROS1, THBS1, SAA1, IGFBP3, LBP, SERPINF1, GPLD1, ADIPOQ, ECM1, MST1, S100A9	1.70667	0.0948348
GO:0006928	movement of cell or subcellular component	5	APOA1, PPBP, PF4, ANG, THBS1	25	F2, F10, PLG, AGT, C5, APOA1, APOE, APOH, PPBP, PF4, ANG, VTN, APOB, APOD, PROS1, THBS1, SAA1, IGFBP3, LBP, SERPINF1, GPLD1, ADIPOQ, ECM1, MST1, S100A9	1.70667	0.0948348
GO:0048870	cell motility	5	APOA1, PPBP, PF4, ANG, THBS1	25	F2, F10, PLG, AGT, C5, APOA1, APOE, APOH, PPBP, PF4, ANG, VTN, APOB, APOD, PROS1, THBS1, SAA1, IGFBP3, LBP, SERPINF1, GPLD1, ADIPOQ, ECM1, MST1, S100A9	1.70667	0.0948348
GO:0070613	regulation of protein processing	3	AHSG, SERPING1, THBS1	46	CFH, F2, F12, CFB, SERPINC1, SERPINA1, SERPINA3, AGT, A2M, C3, C5, CST3, KNG1, C9, AMBP, AHSG, KLKB1, VTN, SERPING1, CFI, SERPINA7, SERPIND1, C2, PROS1, C8A, C8B, C8G, THBS1, SERPINA6, SERPINF2, C4A, C4B, C7, C6, ITIH2, ITIH1, C4BPB, CFP, SERPINA4, SERPINF1, ITIH3, ITIH4, ECM1, PI16, CPB2, FETUB	0.556522	0.0951553
GO:0033344	cholesterol efflux	3	APOM, APOA1, PON1	11	APOM, APOA1, APOE, APOA2, APOC1, APOC2, APOC3, APOB, PON1, APOF, ADIPOQ	2.32727	0.0956802
GO:2000112	regulation of cellular macromolecule biosynthetic process	3	PF4, ANG, THBS1	11	ZNF749, AGT, PF4, ANG, THBS1, SERPINF2, CLU, LUM, ADIPOQ, ECM1, S100A9	2.32727	0.0956802
GO:0006979	response to oxidative stress	3	THBS1, GPX3, SEPP1	11	ATRN, HP, HPR, APOE, APOD, THBS1, GPX3, SEPP1, HBB, HBA1, ADIPOQ	2.32727	0.0956802
GO:0050778	positive regulation of immune response	2	SERPING1, CFHR1	37	CFH, FCN3, C1R, CFB, A2M, C3, C5, C1QA, C1QB, C1QC, C9, HPX, VTN, SERPING1, CFI, C2, PROS1, C8A, C8B, C8G, CD14, C1S, C4A, C4B, C7, CLU, C6, LBP, C4BPB, AZGP1, CFP, B2M, GPLD1, CFHR1, PGLYRP2, C1RL, CRP	0.461261	0.0966133
GO:0006952	defense response	6	APOA1, AHSG, PPBP, PF4, SERPING1, THBS1	71	CFH, APOL1, CD5L, FCN3, ATRN, F2, C1R, HP, HPR, F12, CFB, SERPINC1, SERPINA1, SERPINA3, AGT, A2M, C3, C5, CST3, KNG1, APOA1, APOE, APOA2, APOC3, FGA, APCS, C1QA, C1QB, C1QC, C9, ORM1, AHSG, PPBP, PF4, HPX, KLKB1, VTN, APOD, SERPING1, CFI, C2, PROS1, C8A, C8B, C8G, THBS1, CD14, SERPINF2, C1S, C4A, C4B, SAA1, C7, CLU, C6, LBP, ORM2, C4BPB, CFP, SAA4, SERPINF1, B2M, LGALS3BP, ITIH4, ADIPOQ, ECM1, PG…	0.721127	0.0974875
GO:0044093	positive regulation of molecular function	4	APOA1, ANG, THBS1, PON1	18	AGT, C5, APOA1, APOE, APOA2, APOC1, APOC2, APOH, ANG, VTN, THBS1, CLU, IGFBP3, FBLN1, PON1, GPLD1, ADIPOQ, S100A9	1.8963	0.0987089
GO:0010467	gene expression	4	APOA1, PF4, ANG, THBS1	18	ZNF749, F2, AGT, APOA1, APOE, APOA2, PF4, ANG, THBS1, SERPINF2, CLU, CPN2, SERPINF1, LUM, ADIPOQ, ECM1, S100A9, CRP	1.8963	0.0987089
GO:0010468	regulation of gene expression	4	APOA1, PF4, ANG, THBS1	18	ZNF749, F2, AGT, APOA1, APOE, APOA2, PF4, ANG, THBS1, SERPINF2, CLU, CPN2, SERPINF1, LUM, ADIPOQ, ECM1, S100A9, CRP	1.8963	0.0987089
GO:0034641	cellular nitrogen compound metabolic process	5	APOA1, PF4, ANG, THBS1, PON1	26	ZNF749, FCN3, AGT, APOA1, APOE, APOA2, APOC1, AMBP, PF4, HPX, ANG, VTN, LCAT, THBS1, SERPINF2, CLU, CPN1, AZGP1, PON1, LUM, HBB, GPLD1, ADIPOQ, ECM1, PGLYRP2, S100A9	1.64103	0.106015
GO:0019538	protein metabolic process	9	APOM, APOA1, AHSG, ANG, SERPING1, THBS1, PROZ, CFHR1, HGFAC	94	CFH, APOL1, FCN3, APOM, F2, C1R, HP, HPR, F9, F10, PLG, F12, CFB, SERPINC1, SERPINA1, SERPINA3, AGT, A2M, C3, C5, CST3, KNG1, APOA1, APOE, APOA2, APOC1, APOC2, APOC3, FGA, APCS, C1QA, C1QB, C1QC, C9, APOH, AMBP, AHSG, ALB, HPX, ANG, KLKB1, VTN, APOB, LCAT, VWF, APOD, SERPING1, CFI, SERPINA7, SERPIND1, C2, PROS1, C8A, C8B, C8G, THBS1, SERPINA6, SERPINF2, C1S, C4A, C4B, C7, CLU, F5, C6, CPN1, IGFBP…	0.817021	0.108238
GO:0050817	coagulation	6	APOA1, PPBP, PF4, SERPING1, THBS1, PROZ	34	F2, F9, F10, PLG, F12, SERPINC1, SERPINA1, A2M, KNG1, APOA1, APOE, FGA, APOH, ALB, PPBP, PF4, KLKB1, VTN, APOB, VWF, SERPING1, F13B, SERPIND1, PROS1, THBS1, SERPINF2, SAA1, CLU, F5, C4BPB, PROZ, HBB, CPB2, HBD	1.50588	0.108238
GO:0050878	regulation of body fluid levels	6	APOA1, PPBP, PF4, SERPING1, THBS1, PROZ	34	F2, F9, F10, PLG, F12, SERPINC1, SERPINA1, A2M, KNG1, APOA1, APOE, FGA, APOH, ALB, PPBP, PF4, KLKB1, VTN, APOB, VWF, SERPING1, F13B, SERPIND1, PROS1, THBS1, SERPINF2, SAA1, CLU, F5, C4BPB, PROZ, HBB, CPB2, HBD	1.50588	0.108238
GO:0007599	hemostasis	6	APOA1, PPBP, PF4, SERPING1, THBS1, PROZ	34	F2, F9, F10, PLG, F12, SERPINC1, SERPINA1, A2M, KNG1, APOA1, APOE, FGA, APOH, ALB, PPBP, PF4, KLKB1, VTN, APOB, VWF, SERPING1, F13B, SERPIND1, PROS1, THBS1, SERPINF2, SAA1, CLU, F5, C4BPB, PROZ, HBB, CPB2, HBD	1.50588	0.108238
GO:0007596	blood coagulation	6	APOA1, PPBP, PF4, SERPING1, THBS1, PROZ	34	F2, F9, F10, PLG, F12, SERPINC1, SERPINA1, A2M, KNG1, APOA1, APOE, FGA, APOH, ALB, PPBP, PF4, KLKB1, VTN, APOB, VWF, SERPING1, F13B, SERPIND1, PROS1, THBS1, SERPINF2, SAA1, CLU, F5, C4BPB, PROZ, HBB, CPB2, HBD	1.50588	0.108238
GO:0065003	macromolecular complex assembly	4	APOM, APOA1, ANG, GPX3	19	APOM, APOA1, APOE, APOA2, APOC1, APOC3, FGA, APCS, ANG, APOB, LCAT, VWF, GSN, CLU, GPX3, HBB, HBA1, ADIPOQ, CRP	1.79649	0.112528
GO:0006907	pinocytosis	1	AHSG	1	AHSG	8.53333	0.117188
GO:1900077	negative regulation of cellular response to insulin stimulus	1	AHSG	1	AHSG	8.53333	0.117188
GO:0046626	regulation of insulin receptor signaling pathway	1	AHSG	1	AHSG	8.53333	0.117188
GO:0046627	negative regulation of insulin receptor signaling pathway	1	AHSG	1	AHSG	8.53333	0.117188
GO:0021700	developmental maturation	1	ANG	1	ANG	8.53333	0.117188
GO:0001541	ovarian follicle development	1	ANG	1	ANG	8.53333	0.117188
GO:0048469	cell maturation	1	ANG	1	ANG	8.53333	0.117188
GO:0009303	rRNA transcription	1	ANG	1	ANG	8.53333	0.117188
GO:0006651	diacylglycerol biosynthetic process	1	ANG	1	ANG	8.53333	0.117188
GO:0007281	germ cell development	1	ANG	1	ANG	8.53333	0.117188
GO:0048477	oogenesis	1	ANG	1	ANG	8.53333	0.117188
GO:0009994	oocyte differentiation	1	ANG	1	ANG	8.53333	0.117188
GO:0048599	oocyte development	1	ANG	1	ANG	8.53333	0.117188
GO:0001556	oocyte maturation	1	ANG	1	ANG	8.53333	0.117188
GO:0032429	regulation of phospholipase A2 activity	1	ANG	1	ANG	8.53333	0.117188
GO:0032430	positive regulation of phospholipase A2 activity	1	ANG	1	ANG	8.53333	0.117188
GO:0032431	activation of phospholipase A2 activity	1	ANG	1	ANG	8.53333	0.117188
GO:0032148	activation of protein kinase B activity	1	ANG	1	ANG	8.53333	0.117188
GO:0017148	negative regulation of translation	1	ANG	1	ANG	8.53333	0.117188
GO:0055091	phospholipid homeostasis	1	APOA1	1	APOA1	8.53333	0.117188
GO:0032611	interleukin-1 beta production	1	APOA1	1	APOA1	8.53333	0.117188
GO:0035270	endocrine system development	1	APOA1	1	APOA1	8.53333	0.117188
GO:0030325	adrenal gland development	1	APOA1	1	APOA1	8.53333	0.117188
GO:0050919	negative chemotaxis	1	APOA1	1	APOA1	8.53333	0.117188
GO:0060352	cell adhesion molecule production	1	APOA1	1	APOA1	8.53333	0.117188
GO:0050702	interleukin-1 beta secretion	1	APOA1	1	APOA1	8.53333	0.117188
GO:0060353	regulation of cell adhesion molecule production	1	APOA1	1	APOA1	8.53333	0.117188
GO:0060354	negative regulation of cell adhesion molecule production	1	APOA1	1	APOA1	8.53333	0.117188
GO:0032651	regulation of interleukin-1 beta production	1	APOA1	1	APOA1	8.53333	0.117188
GO:0032692	negative regulation of interleukin-1 production	1	APOA1	1	APOA1	8.53333	0.117188
GO:0032691	negative regulation of interleukin-1 beta production	1	APOA1	1	APOA1	8.53333	0.117188
GO:0050706	regulation of interleukin-1 beta secretion	1	APOA1	1	APOA1	8.53333	0.117188
GO:0050711	negative regulation of interleukin-1 secretion	1	APOA1	1	APOA1	8.53333	0.117188
GO:0050713	negative regulation of interleukin-1 beta secretion	1	APOA1	1	APOA1	8.53333	0.117188
GO:0007229	integrin-mediated signaling pathway	1	APOA1	1	APOA1	8.53333	0.117188
GO:0051057	positive regulation of small GTPase mediated signal transduction	1	APOA1	1	APOA1	8.53333	0.117188
GO:0046579	positive regulation of Ras protein signal transduction	1	APOA1	1	APOA1	8.53333	0.117188
GO:0035025	positive regulation of Rho protein signal transduction	1	APOA1	1	APOA1	8.53333	0.117188
GO:0034441	plasma lipoprotein particle oxidation	1	APOM	1	APOM	8.53333	0.117188
GO:0034444	regulation of plasma lipoprotein particle oxidation	1	APOM	1	APOM	8.53333	0.117188
GO:0034445	negative regulation of plasma lipoprotein particle oxidation	1	APOM	1	APOM	8.53333	0.117188
GO:0006766	vitamin metabolic process	1	GC	1	GC	8.53333	0.117188
GO:0006775	fat-soluble vitamin metabolic process	1	GC	1	GC	8.53333	0.117188
GO:0042359	vitamin D metabolic process	1	GC	1	GC	8.53333	0.117188
GO:0051262	protein tetramerization	1	GPX3	1	GPX3	8.53333	0.117188
GO:0051289	protein homotetramerization	1	GPX3	1	GPX3	8.53333	0.117188
GO:0033194	response to hydroperoxide	1	GPX3	1	GPX3	8.53333	0.117188
GO:0006982	response to lipid hydroperoxide	1	GPX3	1	GPX3	8.53333	0.117188
GO:0045342	MHC class II biosynthetic process	1	PF4	1	PF4	8.53333	0.117188
GO:0002244	hematopoietic progenitor cell differentiation	1	PF4	1	PF4	8.53333	0.117188
GO:0030219	megakaryocyte differentiation	1	PF4	1	PF4	8.53333	0.117188
GO:0046058	cAMP metabolic process	1	PF4	1	PF4	8.53333	0.117188
GO:0045918	negative regulation of cytolysis	1	PF4	1	PF4	8.53333	0.117188
GO:0038034	signal transduction in absence of ligand	1	PF4	1	PF4	8.53333	0.117188
GO:0019933	cAMP-mediated signaling	1	PF4	1	PF4	8.53333	0.117188
GO:0097192	extrinsic apoptotic signaling pathway in absence of ligand	1	PF4	1	PF4	8.53333	0.117188
GO:0043949	regulation of cAMP-mediated signaling	1	PF4	1	PF4	8.53333	0.117188
GO:1901099	negative regulation of signal transduction in absence of ligand	1	PF4	1	PF4	8.53333	0.117188
GO:0043950	positive regulation of cAMP-mediated signaling	1	PF4	1	PF4	8.53333	0.117188
GO:2001239	regulation of extrinsic apoptotic signaling pathway in absence of ligand	1	PF4	1	PF4	8.53333	0.117188
GO:2001240	negative regulation of extrinsic apoptotic signaling pathway in absence of ligand	1	PF4	1	PF4	8.53333	0.117188
GO:1903708	positive regulation of hemopoiesis	1	PF4	1	PF4	8.53333	0.117188
GO:1902107	positive regulation of leukocyte differentiation	1	PF4	1	PF4	8.53333	0.117188
GO:1901532	regulation of hematopoietic progenitor cell differentiation	1	PF4	1	PF4	8.53333	0.117188
GO:1901533	negative regulation of hematopoietic progenitor cell differentiation	1	PF4	1	PF4	8.53333	0.117188
GO:0045652	regulation of megakaryocyte differentiation	1	PF4	1	PF4	8.53333	0.117188
GO:0045639	positive regulation of myeloid cell differentiation	1	PF4	1	PF4	8.53333	0.117188
GO:0002763	positive regulation of myeloid leukocyte differentiation	1	PF4	1	PF4	8.53333	0.117188
GO:0045651	positive regulation of macrophage differentiation	1	PF4	1	PF4	8.53333	0.117188
GO:0045653	negative regulation of megakaryocyte differentiation	1	PF4	1	PF4	8.53333	0.117188
GO:0045346	regulation of MHC class II biosynthetic process	1	PF4	1	PF4	8.53333	0.117188
GO:0045347	negative regulation of MHC class II biosynthetic process	1	PF4	1	PF4	8.53333	0.117188
GO:0030814	regulation of cAMP metabolic process	1	PF4	1	PF4	8.53333	0.117188
GO:0030816	positive regulation of cAMP metabolic process	1	PF4	1	PF4	8.53333	0.117188
GO:0009636	response to toxic substance	1	PON1	1	PON1	8.53333	0.117188
GO:1902617	response to fluoride	1	PON1	1	PON1	8.53333	0.117188
GO:0032411	positive regulation of transporter activity	1	PON1	1	PON1	8.53333	0.117188
GO:0051301	cell division	1	PPBP	1	PPBP	8.53333	0.117188
GO:0051302	regulation of cell division	1	PPBP	1	PPBP	8.53333	0.117188
GO:0051781	positive regulation of cell division	1	PPBP	1	PPBP	8.53333	0.117188
GO:0007626	locomotory behavior	1	SEPP1	1	SEPP1	8.53333	0.117188
GO:0001887	selenium compound metabolic process	1	SEPP1	1	SEPP1	8.53333	0.117188
GO:0010324	membrane invagination	1	THBS1	1	THBS1	8.53333	0.117188
GO:0002468	dendritic cell antigen processing and presentation	1	THBS1	1	THBS1	8.53333	0.117188
GO:0002504	antigen processing and presentation of peptide or polysaccharide antigen via MHC class II	1	THBS1	1	THBS1	8.53333	0.117188
GO:0032905	transforming growth factor beta1 production	1	THBS1	1	THBS1	8.53333	0.117188
GO:0032615	interleukin-12 production	1	THBS1	1	THBS1	8.53333	0.117188
GO:0006911	phagocytosis, engulfment	1	THBS1	1	THBS1	8.53333	0.117188
GO:0043652	engulfment of apoptotic cell	1	THBS1	1	THBS1	8.53333	0.117188
GO:0060485	mesenchyme development	1	THBS1	1	THBS1	8.53333	0.117188
GO:0003197	endocardial cushion development	1	THBS1	1	THBS1	8.53333	0.117188
GO:0060348	bone development	1	THBS1	1	THBS1	8.53333	0.117188
GO:0048705	skeletal system morphogenesis	1	THBS1	1	THBS1	8.53333	0.117188
GO:0060349	bone morphogenesis	1	THBS1	1	THBS1	8.53333	0.117188
GO:0060350	endochondral bone morphogenesis	1	THBS1	1	THBS1	8.53333	0.117188
GO:0060351	cartilage development involved in endochondral bone morphogenesis	1	THBS1	1	THBS1	8.53333	0.117188
GO:0003416	endochondral bone growth	1	THBS1	1	THBS1	8.53333	0.117188
GO:0003417	growth plate cartilage development	1	THBS1	1	THBS1	8.53333	0.117188
GO:0003151	outflow tract morphogenesis	1	THBS1	1	THBS1	8.53333	0.117188
GO:0032570	response to progesterone	1	THBS1	1	THBS1	8.53333	0.117188
GO:0033574	response to testosterone	1	THBS1	1	THBS1	8.53333	0.117188
GO:0071774	response to fibroblast growth factor	1	THBS1	1	THBS1	8.53333	0.117188
GO:0006986	response to unfolded protein	1	THBS1	1	THBS1	8.53333	0.117188
GO:0071731	response to nitric oxide	1	THBS1	1	THBS1	8.53333	0.117188
GO:0033555	multicellular organismal response to stress	1	THBS1	1	THBS1	8.53333	0.117188
GO:0048265	response to pain	1	THBS1	1	THBS1	8.53333	0.117188
GO:0048266	behavioral response to pain	1	THBS1	1	THBS1	8.53333	0.117188
GO:0010761	fibroblast migration	1	THBS1	1	THBS1	8.53333	0.117188
GO:0007049	cell cycle	1	THBS1	1	THBS1	8.53333	0.117188
GO:0022402	cell cycle process	1	THBS1	1	THBS1	8.53333	0.117188
GO:1902001	fatty acid transmembrane transport	1	THBS1	1	THBS1	8.53333	0.117188
GO:0015911	plasma membrane long-chain fatty acid transport	1	THBS1	1	THBS1	8.53333	0.117188
GO:1902170	cellular response to reactive nitrogen species	1	THBS1	1	THBS1	8.53333	0.117188
GO:0044344	cellular response to fibroblast growth factor stimulus	1	THBS1	1	THBS1	8.53333	0.117188
GO:0035767	endothelial cell chemotaxis	1	THBS1	1	THBS1	8.53333	0.117188
GO:0034976	response to endoplasmic reticulum stress	1	THBS1	1	THBS1	8.53333	0.117188
GO:0034605	cellular response to heat	1	THBS1	1	THBS1	8.53333	0.117188
GO:0034614	cellular response to reactive oxygen species	1	THBS1	1	THBS1	8.53333	0.117188
GO:0071732	cellular response to nitric oxide	1	THBS1	1	THBS1	8.53333	0.117188
GO:0010746	regulation of plasma membrane long-chain fatty acid transport	1	THBS1	1	THBS1	8.53333	0.117188
GO:0018149	peptide cross-linking	1	THBS1	1	THBS1	8.53333	0.117188
GO:0032908	regulation of transforming growth factor beta1 production	1	THBS1	1	THBS1	8.53333	0.117188
GO:0032655	regulation of interleukin-12 production	1	THBS1	1	THBS1	8.53333	0.117188
GO:0032695	negative regulation of interleukin-12 production	1	THBS1	1	THBS1	8.53333	0.117188
GO:0032914	positive regulation of transforming growth factor beta1 production	1	THBS1	1	THBS1	8.53333	0.117188
GO:0032890	regulation of organic acid transport	1	THBS1	1	THBS1	8.53333	0.117188
GO:0032891	negative regulation of organic acid transport	1	THBS1	1	THBS1	8.53333	0.117188
GO:2000191	regulation of fatty acid transport	1	THBS1	1	THBS1	8.53333	0.117188
GO:2000192	negative regulation of fatty acid transport	1	THBS1	1	THBS1	8.53333	0.117188
GO:0002577	regulation of antigen processing and presentation	1	THBS1	1	THBS1	8.53333	0.117188
GO:0002604	regulation of dendritic cell antigen processing and presentation	1	THBS1	1	THBS1	8.53333	0.117188
GO:0002580	regulation of antigen processing and presentation of peptide or polysaccharide antigen via MHC class II	1	THBS1	1	THBS1	8.53333	0.117188
GO:0002578	negative regulation of antigen processing and presentation	1	THBS1	1	THBS1	8.53333	0.117188
GO:0002581	negative regulation of antigen processing and presentation of peptide or polysaccharide antigen via MHC class II	1	THBS1	1	THBS1	8.53333	0.117188
GO:0002605	negative regulation of dendritic cell antigen processing and presentation	1	THBS1	1	THBS1	8.53333	0.117188
GO:0010748	negative regulation of plasma membrane long-chain fatty acid transport	1	THBS1	1	THBS1	8.53333	0.117188
GO:0051726	regulation of cell cycle	1	THBS1	1	THBS1	8.53333	0.117188
GO:0045786	negative regulation of cell cycle	1	THBS1	1	THBS1	8.53333	0.117188
GO:0007050	cell cycle arrest	1	THBS1	1	THBS1	8.53333	0.117188
GO:2000353	positive regulation of endothelial cell apoptotic process	1	THBS1	1	THBS1	8.53333	0.117188
GO:0010762	regulation of fibroblast migration	1	THBS1	1	THBS1	8.53333	0.117188
GO:0071675	regulation of mononuclear cell migration	1	THBS1	1	THBS1	8.53333	0.117188
GO:2001026	regulation of endothelial cell chemotaxis	1	THBS1	1	THBS1	8.53333	0.117188
GO:0010763	positive regulation of fibroblast migration	1	THBS1	1	THBS1	8.53333	0.117188
GO:0010759	positive regulation of macrophage chemotaxis	1	THBS1	1	THBS1	8.53333	0.117188
GO:0043536	positive regulation of blood vessel endothelial cell migration	1	THBS1	1	THBS1	8.53333	0.117188
GO:2001027	negative regulation of endothelial cell chemotaxis	1	THBS1	1	THBS1	8.53333	0.117188
GO:0008543	fibroblast growth factor receptor signaling pathway	1	THBS1	1	THBS1	8.53333	0.117188
GO:0010749	regulation of nitric oxide mediated signal transduction	1	THBS1	1	THBS1	8.53333	0.117188
GO:0010752	regulation of cGMP-mediated signaling	1	THBS1	1	THBS1	8.53333	0.117188
GO:0010751	negative regulation of nitric oxide mediated signal transduction	1	THBS1	1	THBS1	8.53333	0.117188
GO:0010754	negative regulation of cGMP-mediated signaling	1	THBS1	1	THBS1	8.53333	0.117188
GO:1902043	positive regulation of extrinsic apoptotic signaling pathway via death domain receptors	1	THBS1	1	THBS1	8.53333	0.117188
GO:0040036	regulation of fibroblast growth factor receptor signaling pathway	1	THBS1	1	THBS1	8.53333	0.117188
GO:0040037	negative regulation of fibroblast growth factor receptor signaling pathway	1	THBS1	1	THBS1	8.53333	0.117188
GO:2000117	negative regulation of cysteine-type endopeptidase activity	1	THBS1	1	THBS1	8.53333	0.117188
GO:0043154	negative regulation of cysteine-type endopeptidase activity involved in apoptotic process	1	THBS1	1	THBS1	8.53333	0.117188
GO:0045727	positive regulation of translation	1	THBS1	1	THBS1	8.53333	0.117188
GO:0070887	cellular response to chemical stimulus	5	APOA1, AHSG, PPBP, PF4, THBS1	27	HP, HPR, AGT, C5, APOA1, APOE, APOC3, LRG1, AHSG, PPBP, PF4, HPX, VTN, APOB, GSN, THBS1, CD14, SAA1, LBP, SERPINF1, B2M, GPLD1, ADIPOQ, ECM1, CPB2, S100A9, CRP	1.58025	0.117354
GO:1901360	organic cyclic compound metabolic process	5	APOA1, GC, PF4, ANG, THBS1	27	APOL1, ZNF749, FCN3, AGT, APOA1, APOE, APOA2, APOC1, APOC3, AMBP, ALB, GC, PF4, HPX, ANG, APOB, LCAT, THBS1, SERPINA6, SERPINF2, CLU, AZGP1, LUM, APOF, ADIPOQ, ECM1, S100A9	1.58025	0.117354
GO:0044281	small molecule metabolic process	5	APOA1, GC, PF4, THBS1, PON1	27	APOL1, AGT, C3, APOA1, APOE, APOA2, APOC1, APOC2, APOC3, RBP4, TTR, ALB, GC, PF4, HPX, VTN, APOB, LCAT, THBS1, PON1, LUM, HBB, HBA1, GPLD1, APOF, ADIPOQ, CA1	1.58025	0.117354
GO:0019222	regulation of metabolic process	7	APOM, APOA1, AHSG, PF4, ANG, SERPING1, THBS1	76	CFH, ZNF749, FCN3, APOM, F2, HP, HPR, F12, CFB, SERPINC1, SERPINA1, SERPINA3, AGT, A2M, C3, C5, CST3, KNG1, APOA1, APOE, APOA2, APOC1, APOC2, APOC3, FGA, APCS, C9, APOH, AMBP, AHSG, PF4, HPX, ANG, KLKB1, VTN, APOB, APOD, SERPING1, CFI, SERPINA7, SERPIND1, C2, PROS1, C8A, C8B, C8G, THBS1, SERPINA6, SERPINF2, C4A, C4B, C7, CLU, C6, IGFBP3, LBP, ITIH2, ITIH1, C4BPB, CPN2, FBLN1, CFP, SERPINA4, SERPI…	0.785965	0.124478
GO:0001936	regulation of endothelial cell proliferation	2	ANG, THBS1	6	APOE, APOH, LRG1, ANG, THBS1, ECM1	2.84444	0.124653
GO:0033674	positive regulation of kinase activity	2	ANG, THBS1	6	AGT, C5, ANG, THBS1, CLU, ADIPOQ	2.84444	0.124653
GO:0045860	positive regulation of protein kinase activity	2	ANG, THBS1	6	AGT, C5, ANG, THBS1, CLU, ADIPOQ	2.84444	0.124653
GO:0002698	negative regulation of immune effector process	2	APOA1, 71	6	A2M, APOA1, APOA2, SERPING1, C4BPB, PGLYRP2	2.84444	0.124653
GO:0045017	glycerolipid biosynthetic process	2	APOA1, ANG	6	C3, APOA1, APOA2, ANG, LCAT, GPLD1	2.84444	0.124653
GO:0007010	cytoskeleton organization	2	APOA1, ANG	6	APOA1, APOE, ANG, GSN, SERPINF2, S100A9	2.84444	0.124653
GO:0097164	ammonium ion metabolic process	2	APOA1, PON1	6	APOA1, APOA2, APOC1, LCAT, PON1, GPLD1	2.84444	0.124653
GO:0006576	cellular biogenic amine metabolic process	2	APOA1, PON1	6	APOA1, APOA2, APOC1, LCAT, PON1, GPLD1	2.84444	0.124653
GO:0042439	ethanolamine-containing compound metabolic process	2	APOA1, PON1	6	APOA1, APOA2, APOC1, LCAT, PON1, GPLD1	2.84444	0.124653
GO:0006650	glycerophospholipid metabolic process	2	APOA1, PON1	6	APOA1, APOA2, APOC1, LCAT, PON1, GPLD1	2.84444	0.124653
GO:0046470	phosphatidylcholine metabolic process	2	APOA1, PON1	6	APOA1, APOA2, APOC1, LCAT, PON1, GPLD1	2.84444	0.124653
GO:0010810	regulation of cell-substrate adhesion	2	APOA1, THBS1	6	PLG, APOA1, FGA, VTN, APOD, THBS1	2.84444	0.124653
GO:0007162	negative regulation of cell adhesion	2	APOA1, THBS1	6	PLG, KNG1, APOA1, APOD, THBS1, ADIPOQ	2.84444	0.124653
GO:0045785	positive regulation of cell adhesion	2	APOA1, THBS1	6	APOA1, FGA, VTN, THBS1, SERPINF2, SAA1	2.84444	0.124653
GO:0071706	tumor necrosis factor superfamily cytokine production	2	PF4, THBS1	6	PF4, THBS1, CD14, CLU, LBP, ADIPOQ	2.84444	0.124653
GO:0032640	tumor necrosis factor production	2	PF4, THBS1	6	PF4, THBS1, CD14, CLU, LBP, ADIPOQ	2.84444	0.124653
GO:1903555	regulation of tumor necrosis factor superfamily cytokine production	2	PF4, THBS1	6	PF4, THBS1, CD14, CLU, LBP, ADIPOQ	2.84444	0.124653
GO:0032680	regulation of tumor necrosis factor production	2	PF4, THBS1	6	PF4, THBS1, CD14, CLU, LBP, ADIPOQ	2.84444	0.124653
GO:0097190	apoptotic signaling pathway	2	PF4, THBS1	6	AGT, FGA, PF4, THBS1, CLU, S100A9	2.84444	0.124653
GO:2001233	regulation of apoptotic signaling pathway	2	PF4, THBS1	6	AGT, FGA, PF4, THBS1, CLU, S100A9	2.84444	0.124653
GO:0010628	positive regulation of gene expression	2	PF4, THBS1	6	AGT, PF4, THBS1, SERPINF2, LUM, CRP	2.84444	0.124653
GO:0009059	macromolecule biosynthetic process	4	APOA1, PF4, ANG, THBS1	20	ZNF749, FCN3, F2, AGT, APOA1, APOE, APOA2, PF4, ANG, APOB, LCAT, THBS1, SERPINF2, CLU, LBP, CFP, LUM, ADIPOQ, ECM1, S100A9	1.70667	0.126465
GO:0006869	lipid transport	4	APOM, APOA1, THBS1, PON1	20	APOL1, APOM, APOA1, APOE, APOA2, APOC1, APOC2, APOC3, APOH, RBP4, ALB, APOB, LCAT, APOD, THBS1, CLU, LBP, PON1, APOF, ADIPOQ	1.70667	0.126465
GO:0042127	regulation of cell proliferation	4	PPBP, PF4, ANG, THBS1	20	F2, PLG, AGT, APOE, APOH, LRG1, RBP4, PPBP, PF4, ANG, APOD, THBS1, SERPINF2, IGFBP3, AZGP1, SERPINF1, GPLD1, ADIPOQ, ECM1, CPB2	1.70667	0.126465
GO:0002253	activation of immune response	2	SERPING1, CFHR1	34	CFH, FCN3, C1R, CFB, A2M, C3, C5, C1QA, C1QB, C1QC, C9, VTN, SERPING1, CFI, C2, PROS1, C8A, C8B, C8G, CD14, C1S, C4A, C4B, C7, CLU, C6, LBP, C4BPB, CFP, GPLD1, CFHR1, PGLYRP2, C1RL, CRP	0.501961	0.127856
GO:0043170	macromolecule metabolic process	10	APOM, APOA1, AHSG, PF4, ANG, SERPING1, THBS1, PROZ, CFHR1, HGFAC	100	CFH, APOL1, ZNF749, FCN3, APOM, F2, C1R, HP, HPR, F9, F10, PLG, F12, CFB, SERPINC1, SERPINA1, SERPINA3, AGT, A2M, C3, C5, CST3, KNG1, APOA1, APOE, APOA2, APOC1, APOC2, APOC3, FGA, APCS, C1QA, C1QB, C1QC, C9, APOH, AMBP, AHSG, ALB, PF4, HPX, ANG, KLKB1, VTN, APOB, LCAT, VWF, APOD, SERPING1, CFI, SERPINA7, SERPIND1, C2, PROS1, C8A, C8B, C8G, THBS1, SERPINA6, SERPINF2, C1S, C4A, C4B, C7, CLU, F5, C6…	0.853333	0.12872
GO:0040011	locomotion	5	APOA1, PPBP, PF4, ANG, THBS1	28	FCN3, F2, F10, PLG, AGT, C5, APOA1, APOE, APCS, APOH, PPBP, PF4, ANG, VTN, APOB, APOD, SERPIND1, PROS1, THBS1, SAA1, IGFBP3, LBP, SERPINF1, GPLD1, ADIPOQ, ECM1, MST1, S100A9	1.52381	0.12872
GO:0002443	leukocyte mediated immunity	1	SERPING1	25	C1R, C3, C5, C1QA, C1QB, C1QC, C9, HPX, SERPING1, CFI, C2, C8A, C8B, C8G, C1S, C4A, C4B, C7, CLU, C6, C4BPB, AZGP1, B2M, C1RL, CRP	0.341333	0.13016
GO:0002449	lymphocyte mediated immunity	1	SERPING1	25	C1R, C3, C5, C1QA, C1QB, C1QC, C9, HPX, SERPING1, CFI, C2, C8A, C8B, C8G, C1S, C4A, C4B, C7, CLU, C6, C4BPB, AZGP1, B2M, C1RL, CRP	0.341333	0.13016
GO:0002250	adaptive immune response	1	SERPING1	25	C1R, C3, C5, C1QA, C1QB, C1QC, C9, HPX, SERPING1, CFI, C2, C8A, C8B, C8G, C1S, C4A, C4B, C7, CLU, C6, C4BPB, AZGP1, B2M, C1RL, CRP	0.341333	0.13016
GO:0002460	adaptive immune response based on somatic recombination of immune receptors built from immunoglobulin superfamily domains	1	SERPING1	25	C1R, C3, C5, C1QA, C1QB, C1QC, C9, HPX, SERPING1, CFI, C2, C8A, C8B, C8G, C1S, C4A, C4B, C7, CLU, C6, C4BPB, AZGP1, B2M, C1RL, CRP	0.341333	0.13016
GO:0006468	protein phosphorylation	3	APOA1, ANG, THBS1	13	F2, AGT, C3, C5, APOA1, APOE, HPX, ANG, VTN, THBS1, CLU, IGFBP3, ADIPOQ	1.96923	0.133439
GO:0031399	regulation of protein modification process	3	APOA1, ANG, THBS1	13	F2, AGT, C3, C5, APOA1, APOE, HPX, ANG, VTN, THBS1, CLU, IGFBP3, ADIPOQ	1.96923	0.133439
GO:0001932	regulation of protein phosphorylation	3	APOA1, ANG, THBS1	13	F2, AGT, C3, C5, APOA1, APOE, HPX, ANG, VTN, THBS1, CLU, IGFBP3, ADIPOQ	1.96923	0.133439
GO:0031328	positive regulation of cellular biosynthetic process	3	APOA1, PF4, THBS1	13	AGT, APOA1, APOE, APOA2, APOC2, PF4, THBS1, SERPINF2, CLU, LBP, LUM, HBB, GPLD1	1.96923	0.133439
GO:0015918	sterol transport	3	APOM, APOA1, PON1	13	APOM, APOA1, APOE, APOA2, APOC1, APOC2, APOC3, APOB, LCAT, CLU, PON1, APOF, ADIPOQ	1.96923	0.133439
GO:0030301	cholesterol transport	3	APOM, APOA1, PON1	13	APOM, APOA1, APOE, APOA2, APOC1, APOC2, APOC3, APOB, LCAT, CLU, PON1, APOF, ADIPOQ	1.96923	0.133439
GO:0001525	angiogenesis	3	PF4, ANG, THBS1	13	AGT, C3, C5, APOH, LRG1, PF4, ANG, APOD, THBS1, C6, SERPINF1, GPLD1, ECM1	1.96923	0.133439
GO:0050900	leukocyte migration	3	PPBP, PF4, THBS1	13	F2, PLG, C5, PPBP, PF4, APOB, APOD, PROS1, THBS1, SAA1, LBP, ECM1, S100A9	1.96923	0.133439
GO:0080134	regulation of response to stress	4	APOA1, AHSG, SERPING1, THBS1	50	CFH, F2, HP, HPR, PLG, F12, CFB, SERPINC1, AGT, A2M, C3, C5, KNG1, APOA1, APOE, FGA, APCS, C9, APOH, AMBP, AHSG, HPX, KLKB1, VTN, APOD, SERPING1, CFI, C2, PROS1, C8A, C8B, C8G, THBS1, CD14, SERPINF2, C4A, C4B, SAA1, C7, CLU, C6, LBP, C4BPB, CFP, SERPINF1, B2M, ADIPOQ, CPB2, PGLYRP2, S100A9	0.682667	0.135543
GO:0043412	macromolecule modification	4	APOA1, ANG, THBS1, PROZ	21	F2, F9, F10, AGT, C3, C5, APOA1, APOE, APOA2, AMBP, HPX, ANG, VTN, PROS1, THBS1, CLU, IGFBP3, PROZ, CFP, ADIPOQ, LRR1	1.6254	0.14031
GO:0036211	protein modification process	4	APOA1, ANG, THBS1, PROZ	21	F2, F9, F10, AGT, C3, C5, APOA1, APOE, APOA2, AMBP, HPX, ANG, VTN, PROS1, THBS1, CLU, IGFBP3, PROZ, CFP, ADIPOQ, LRR1	1.6254	0.14031
GO:0006464	cellular protein modification process	4	APOA1, ANG, THBS1, PROZ	21	F2, F9, F10, AGT, C3, C5, APOA1, APOE, APOA2, AMBP, HPX, ANG, VTN, PROS1, THBS1, CLU, IGFBP3, PROZ, CFP, ADIPOQ, LRR1	1.6254	0.14031
GO:0050776	regulation of immune response	3	APOA1, SERPING1, CFHR1	41	CFH, FCN3, C1R, CFB, A2M, C3, C5, APOA1, APOA2, C1QA, C1QB, C1QC, C9, AMBP, HPX, VTN, SERPING1, CFI, C2, PROS1, C8A, C8B, C8G, CD14, C1S, C4A, C4B, C7, CLU, C6, LBP, C4BPB, AZGP1, CFP, B2M, GPLD1, CFHR1, ECM1, PGLYRP2, C1RL, CRP	0.62439	0.143056
GO:0044767	single-organism developmental process	7	APOA1, AHSG, PF4, ANG, SERPING1, THBS1, SEPP1	46	ATRN, F2, PLG, AGT, A2M, C3, C5, APOA1, APOE, APOA2, FGA, APCS, C1QB, C1QC, APOH, LRG1, RBP4, AHSG, PF4, ANG, VTN, APOB, VWF, APOD, SERPING1, SERPINA7, GSN, THBS1, SERPINF2, CLU, C6, IGFBP3, FBLN1, SERPINF1, SEPP1, LUM, B2M, GPLD1, ADIPOQ, ECM1, PI16, CPB2, PGLYRP2, MST1, SHBG, CRP	1.29855	0.14434
GO:0051234	establishment of localization	10	APOM, APOA1, AHSG, GC, PPBP, PF4, ANG, SERPING1, THBS1, PON1	71	APOL1, CD5L, FCN3, APOM, CP, F2, HP, HPR, PLG, SERPINA1, AGT, A2M, C3, C5, KNG1, APOA1, APOE, APOA2, APOC1, APOC2, APOC3, FGA, APOH, RBP4, AMBP, ORM1, AHSG, TTR, ALB, GC, PPBP, PF4, HPX, ANG, VTN, APOB, LCAT, VWF, APOD, SERPING1, CFI, SERPINA7, GSN, C2, PROS1, THBS1, SERPINA6, CD14, SERPINF2, C4A, C4B, SAA1, CLU, F5, LBP, ORM2, C4BPB, AZGP1, PON1, AFM, HBB, HBA1, GPLD1, LGALS3BP, APOF, ADIPOQ, CP…	1.20188	0.14628
GO:0006810	transport	10	APOM, APOA1, AHSG, GC, PPBP, PF4, ANG, SERPING1, THBS1, PON1	71	APOL1, CD5L, FCN3, APOM, CP, F2, HP, HPR, PLG, SERPINA1, AGT, A2M, C3, C5, KNG1, APOA1, APOE, APOA2, APOC1, APOC2, APOC3, FGA, APOH, RBP4, AMBP, ORM1, AHSG, TTR, ALB, GC, PPBP, PF4, HPX, ANG, VTN, APOB, LCAT, VWF, APOD, SERPING1, CFI, SERPINA7, GSN, C2, PROS1, THBS1, SERPINA6, CD14, SERPINF2, C4A, C4B, SAA1, CLU, F5, LBP, ORM2, C4BPB, AZGP1, PON1, AFM, HBB, HBA1, GPLD1, LGALS3BP, APOF, ADIPOQ, CP…	1.20188	0.14628
GO:0048731	system development	6	APOA1, AHSG, PF4, ANG, THBS1, SEPP1	38	ATRN, F2, PLG, AGT, C3, C5, APOA1, APOE, APOA2, APCS, C1QB, C1QC, APOH, LRG1, RBP4, AHSG, PF4, ANG, VTN, APOB, VWF, APOD, GSN, THBS1, SERPINF2, CLU, C6, SERPINF1, SEPP1, LUM, B2M, GPLD1, ADIPOQ, ECM1, PI16, CPB2, PGLYRP2, CRP	1.34737	0.147521
GO:0042060	wound healing	6	APOA1, PPBP, PF4, SERPING1, THBS1, PROZ	38	F2, F9, F10, PLG, F12, SERPINC1, SERPINA1, A2M, KNG1, APOA1, APOE, FGA, APCS, APOH, ALB, PPBP, PF4, KLKB1, VTN, APOB, VWF, APOD, SERPING1, F13B, SERPIND1, GSN, PROS1, THBS1, SERPINF2, SAA1, CLU, F5, C4BPB, PROZ, HBB, CPB2, HBD, CRP	1.34737	0.147521
GO:0071702	organic substance transport	6	APOM, APOA1, PPBP, ANG, THBS1, PON1	38	APOL1, APOM, AGT, C3, C5, APOA1, APOE, APOA2, APOC1, APOC2, APOC3, FGA, APOH, RBP4, TTR, ALB, PPBP, HPX, ANG, APOB, LCAT, APOD, SERPINA7, THBS1, CD14, SAA1, CLU, LBP, AZGP1, PON1, HBB, HBA1, GPLD1, APOF, ADIPOQ, CA1, S100A9, CRP	1.34737	0.147521
GO:0051049	regulation of transport	5	APOA1, AHSG, ANG, THBS1, PON1	30	F2, AGT, C3, C5, KNG1, APOA1, APOE, APOA2, APOC1, APOC2, APOC3, FGA, RBP4, AHSG, ANG, VTN, APOD, C2, THBS1, CD14, C4A, C4B, SAA1, C4BPB, PON1, GPLD1, ADIPOQ, CPB2, S100A9, CRP	1.42222	0.151012
GO:0006807	nitrogen compound metabolic process	5	APOA1, PF4, ANG, THBS1, PON1	30	ZNF749, FCN3, AGT, APOA1, APOE, APOA2, APOC1, AMBP, PF4, HPX, ANG, VTN, LCAT, THBS1, SERPINF2, CLU, CPN1, ITIH2, ITIH1, AZGP1, PON1, LUM, HBB, GPLD1, ITIH3, ITIH4, ADIPOQ, ECM1, PGLYRP2, S100A9	1.42222	0.151012
GO:0033036	macromolecule localization	5	APOM, APOA1, ANG, THBS1, PON1	30	APOL1, APOM, AGT, C3, C5, APOA1, APOE, APOA2, APOC1, APOC2, APOC3, FGA, APOH, RBP4, ALB, ANG, APOB, LCAT, APOD, THBS1, CD14, SAA1, CLU, LBP, AZGP1, PON1, GPLD1, APOF, ADIPOQ, CRP	1.42222	0.151012
GO:0071822	protein complex subunit organization	3	APOA1, ANG, GPX3	14	APOA1, FGA, APCS, ANG, VWF, GSN, SERPINF2, CLU, GPX3, LUM, HBB, HBA1, ADIPOQ, CRP	1.82857	0.15211
GO:0046486	glycerolipid metabolic process	3	APOA1, ANG, PON1	14	C3, APOA1, APOE, APOA2, APOC1, APOC2, APOC3, APOH, ANG, APOB, LCAT, PON1, GPLD1, APOF	1.82857	0.15211
GO:0006066	alcohol metabolic process	3	APOA1, GC, PON1	14	APOL1, APOA1, APOE, APOA2, APOC1, APOC3, RBP4, TTR, GC, APOB, LCAT, PON1, GPLD1, APOF	1.82857	0.15211
GO:1901362	organic cyclic compound biosynthetic process	3	APOA1, PF4, ANG	14	ZNF749, FCN3, AGT, APOA1, APOE, PF4, ANG, APOB, SERPINF2, CLU, LUM, ADIPOQ, ECM1, S100A9	1.82857	0.15211
GO:0009891	positive regulation of biosynthetic process	3	APOA1, PF4, THBS1	14	F2, AGT, APOA1, APOE, APOA2, APOC2, PF4, THBS1, SERPINF2, CLU, LBP, LUM, HBB, GPLD1	1.82857	0.15211
GO:0006139	nucleobase-containing compound metabolic process	3	PF4, ANG, THBS1	14	ZNF749, FCN3, AGT, APOE, PF4, ANG, THBS1, SERPINF2, CLU, AZGP1, LUM, ADIPOQ, ECM1, S100A9	1.82857	0.15211
GO:0032502	developmental process	7	APOA1, AHSG, PF4, ANG, SERPING1, THBS1, SEPP1	47	ATRN, F2, PLG, AGT, A2M, C3, C5, CST3, APOA1, APOE, APOA2, FGA, APCS, C1QB, C1QC, APOH, LRG1, RBP4, AHSG, PF4, ANG, VTN, APOB, VWF, APOD, SERPING1, SERPINA7, GSN, THBS1, SERPINF2, CLU, C6, IGFBP3, FBLN1, SERPINF1, SEPP1, LUM, B2M, GPLD1, ADIPOQ, ECM1, PI16, CPB2, PGLYRP2, MST1, SHBG, CRP	1.27092	0.153053
GO:2000026	regulation of multicellular organismal development	4	APOA1, AHSG, PF4, THBS1	22	F2, AGT, C3, C5, APOA1, APOE, APCS, C1QC, APOH, LRG1, RBP4, AHSG, PF4, THBS1, C6, SERPINF1, ADIPOQ, ECM1, PI16, CPB2, PGLYRP2, CRP	1.55152	0.15386
GO:0031326	regulation of cellular biosynthetic process	4	APOA1, PF4, ANG, THBS1	22	ZNF749, FCN3, AGT, C3, APOA1, APOE, APOA2, APOC1, APOC2, APOC3, PF4, ANG, THBS1, SERPINF2, CLU, LBP, LUM, HBB, GPLD1, ADIPOQ, ECM1, S100A9	1.55152	0.15386
GO:1901564	organonitrogen compound metabolic process	4	APOA1, PF4, THBS1, PON1	22	AGT, APOA1, APOE, APOA2, APOC1, AMBP, PF4, HPX, VTN, LCAT, THBS1, CLU, CPN1, ITIH2, ITIH1, PON1, LUM, GPLD1, ITIH3, ITIH4, ADIPOQ, PGLYRP2	1.55152	0.15386
GO:0010876	lipid localization	4	APOM, APOA1, THBS1, PON1	22	APOL1, APOM, C3, APOA1, APOE, APOA2, APOC1, APOC2, APOC3, APOH, RBP4, ALB, APOB, LCAT, APOD, THBS1, CLU, LBP, PON1, APOF, ADIPOQ, CRP	1.55152	0.15386
GO:0006508	proteolysis	5	AHSG, SERPING1, THBS1, PROZ, HGFAC	56	F2, C1R, HP, HPR, F9, F10, PLG, F12, CFB, SERPINC1, SERPINA1, SERPINA3, AGT, A2M, C3, C5, CST3, KNG1, APOE, AMBP, AHSG, KLKB1, VTN, SERPING1, CFI, SERPINA7, SERPIND1, C2, PROS1, THBS1, SERPINA6, SERPINF2, C1S, C4A, C4B, CLU, F5, CPN1, ITIH2, ITIH1, PROZ, FBLN1, SERPINA4, SERPINF1, GPLD1, HGFAC, ITIH3, HABP2, ITIH4, ECM1, PI16, CPB2, C1RL, FETUB, MST1, S100A9	0.761905	0.154973
GO:0071495	cellular response to endogenous stimulus	2	AHSG, THBS1	7	LRG1, AHSG, APOB, THBS1, SERPINF1, GPLD1, ADIPOQ	2.4381	0.155918
GO:0043549	regulation of kinase activity	2	ANG, THBS1	7	AGT, C5, APOE, ANG, THBS1, CLU, ADIPOQ	2.4381	0.155918
GO:0045859	regulation of protein kinase activity	2	ANG, THBS1	7	AGT, C5, APOE, ANG, THBS1, CLU, ADIPOQ	2.4381	0.155918
GO:0050777	negative regulation of immune response	2	APOA1, 71	7	A2M, APOA1, APOA2, AMBP, SERPING1, C4BPB, PGLYRP2	2.4381	0.155918
GO:0006996	organelle organization	2	APOA1, ANG	7	APOA1, APOE, ANG, GSN, SERPINF2, CLU, S100A9	2.4381	0.155918
GO:0006644	phospholipid metabolic process	2	APOA1, PON1	7	APOA1, APOA2, APOC1, APOC2, LCAT, PON1, GPLD1	2.4381	0.155918
GO:0090130	tissue migration	2	APOA1, THBS1	7	AGT, APOA1, APOE, APOH, THBS1, SERPINF1, GPLD1	2.4381	0.155918
GO:0090132	epithelium migration	2	APOA1, THBS1	7	AGT, APOA1, APOE, APOH, THBS1, SERPINF1, GPLD1	2.4381	0.155918
GO:0001667	ameboidal-type cell migration	2	APOA1, THBS1	7	AGT, APOA1, APOE, APOH, THBS1, SERPINF1, GPLD1	2.4381	0.155918
GO:0010631	epithelial cell migration	2	APOA1, THBS1	7	AGT, APOA1, APOE, APOH, THBS1, SERPINF1, GPLD1	2.4381	0.155918
GO:0043542	endothelial cell migration	2	APOA1, THBS1	7	AGT, APOA1, APOE, APOH, THBS1, SERPINF1, GPLD1	2.4381	0.155918
GO:0001818	negative regulation of cytokine production	2	APOA1, THBS1	7	APOA1, APOA2, APOD, THBS1, LBP, ADIPOQ, PGLYRP2	2.4381	0.155918
GO:0034384	high-density lipoprotein particle clearance	2	APOM, APOA1	7	APOM, APOA1, APOE, APOA2, APOC2, APOC3, GPLD1	2.4381	0.155918
GO:0034375	high-density lipoprotein particle remodeling	2	APOM, APOA1	7	APOM, APOA1, APOE, APOA2, APOC1, APOC3, LCAT	2.4381	0.155918
GO:0009890	negative regulation of biosynthetic process	2	PF4, ANG	7	FCN3, APOE, APOC1, APOC3, PF4, ANG, ADIPOQ	2.4381	0.155918
GO:0032496	response to lipopolysaccharide	2	PPBP, PF4	7	SERPINA1, PPBP, PF4, APOB, CD14, LBP, S100A9	2.4381	0.155918
GO:0043687	post-translational protein modification	2	THBS1, PROZ	7	F2, F9, F10, PROS1, THBS1, PROZ, CFP	2.4381	0.155918
GO:0019724	B cell mediated immunity	1	SERPING1	23	C1R, C3, C5, C1QA, C1QB, C1QC, C9, HPX, SERPING1, CFI, C2, C8A, C8B, C8G, C1S, C4A, C4B, C7, CLU, C6, C4BPB, C1RL, CRP	0.371014	0.159663
GO:0016064	immunoglobulin mediated immune response	1	SERPING1	23	C1R, C3, C5, C1QA, C1QB, C1QC, C9, HPX, SERPING1, CFI, C2, C8A, C8B, C8G, C1S, C4A, C4B, C7, CLU, C6, C4BPB, C1RL, CRP	0.371014	0.159663
GO:0002455	humoral immune response mediated by circulating immunoglobulin	1	SERPING1	23	C1R, C3, C5, C1QA, C1QB, C1QC, C9, HPX, SERPING1, CFI, C2, C8A, C8B, C8G, C1S, C4A, C4B, C7, CLU, C6, C4BPB, C1RL, CRP	0.371014	0.159663
GO:0002673	regulation of acute inflammatory response	1	SERPING1	23	CFH, F12, CFB, A2M, C3, C5, APCS, C9, KLKB1, VTN, SERPING1, CFI, C2, PROS1, C8A, C8B, C8G, C4A, C4B, C7, C6, C4BPB, CFP	0.371014	0.159663
GO:0050794	regulation of cellular process	8	APOM, APOA1, AHSG, PPBP, PF4, ANG, SERPING1, THBS1	80	ZNF749, FCN3, APOM, F2, HP, HPR, F10, PLG, SERPINC1, SERPINA1, SERPINA3, AGT, A2M, C3, C5, CST3, KNG1, APOA1, APOE, APOA2, APOC1, APOC2, APOC3, FGA, APCS, C1QC, APOH, LRG1, RBP4, AMBP, AHSG, TTR, ALB, PPBP, PF4, HPX, ANG, VTN, APOB, APOD, SERPING1, SERPINA7, SERPIND1, GSN, C2, PROS1, THBS1, SERPINA6, CD14, SERPINF2, C4A, C4B, SAA1, CLU, IGFBP3, LBP, ITIH2, ITIH1, C4BPB, FBLN1, AZGP1, SERPINA4, IG…	0.853333	0.161487
GO:0044237	cellular metabolic process	11	APOM, APOA1, AHSG, PF4, ANG, SERPING1, THBS1, GPX3, PROZ, PON1, SEPP1	81	ZNF749, FCN3, APOM, F2, HP, HPR, F9, F10, PLG, SERPINC1, SERPINA1, SERPINA3, AGT, A2M, C3, C5, CST3, KNG1, APOA1, APOE, APOA2, APOC1, APOC2, APOC3, FGA, APCS, APOH, RBP4, AMBP, AHSG, TTR, ALB, PF4, HPX, ANG, VTN, APOB, LCAT, APOD, SERPING1, SERPINA7, SERPIND1, PROS1, THBS1, SERPINA6, SERPINF2, C4A, C4B, CLU, CPN1, IGFBP3, LBP, ITIH2, ITIH1, GPX3, PROZ, FBLN1, AZGP1, PON1, CFP, SERPINA4, IGFALS, S…	1.15885	0.163621
GO:0006959	humoral immune response	2	SERPING1, CFHR1	31	CFH, FCN3, C1R, CFB, A2M, C3, C5, C1QA, C1QB, C1QC, C9, HPX, VTN, SERPING1, CFI, C2, PROS1, C8A, C8B, C8G, C1S, C4A, C4B, C7, CLU, C6, C4BPB, CFP, CFHR1, C1RL, CRP	0.550538	0.163986
GO:0048583	regulation of response to stimulus	7	APOA1, AHSG, PPBP, PF4, SERPING1, THBS1, CFHR1	71	CFH, FCN3, F2, C1R, HP, HPR, F10, PLG, F12, CFB, SERPINC1, AGT, A2M, C3, C5, KNG1, APOA1, APOE, APOA2, APOC3, FGA, APCS, C1QA, C1QB, C1QC, C9, APOH, LRG1, AMBP, AHSG, ALB, PPBP, PF4, HPX, KLKB1, VTN, APOD, SERPING1, CFI, C2, PROS1, C8A, C8B, C8G, THBS1, CD14, SERPINF2, C1S, C4A, C4B, SAA1, C7, CLU, C6, IGFBP3, LBP, C4BPB, AZGP1, CFP, SERPINF1, B2M, GPLD1, CFHR1, ADIPOQ, ECM1, PI16, CPB2, PGLYRP2,…	0.841315	0.166269
GO:0043933	macromolecular complex subunit organization	4	APOM, APOA1, ANG, GPX3	23	APOM, AGT, APOA1, APOE, APOA2, APOC1, APOC2, APOC3, FGA, APCS, ANG, APOB, LCAT, VWF, GSN, SERPINF2, CLU, GPX3, LUM, HBB, HBA1, ADIPOQ, CRP	1.48406	0.166924
GO:1901615	organic hydroxy compound metabolic process	3	APOA1, GC, PON1	15	APOL1, APOA1, APOE, APOA2, APOC1, APOC3, RBP4, TTR, ALB, GC, APOB, LCAT, PON1, GPLD1, APOF	1.70667	0.170123
GO:1902533	positive regulation of intracellular signal transduction	3	APOA1, PF4, THBS1	15	F2, F10, AGT, C5, APOA1, FGA, PF4, HPX, THBS1, SERPINF2, CLU, IGFBP3, ADIPOQ, ECM1, S100A9	1.70667	0.170123
GO:0048646	anatomical structure formation involved in morphogenesis	3	PF4, ANG, THBS1	15	AGT, C3, C5, APOH, LRG1, RBP4, PF4, ANG, VTN, APOD, THBS1, C6, SERPINF1, GPLD1, ECM1	1.70667	0.170123
GO:0010556	regulation of macromolecule biosynthetic process	3	PF4, ANG, THBS1	15	ZNF749, FCN3, F2, AGT, APOA2, PF4, ANG, THBS1, SERPINF2, CLU, LBP, LUM, ADIPOQ, ECM1, S100A9	1.70667	0.170123
GO:0044707	single-multicellular organism process	10	APOM, APOA1, AHSG, PPBP, PF4, ANG, SERPING1, THBS1, PROZ, SEPP1	74	ATRN, APOM, F2, F9, F10, PLG, F12, SERPINC1, SERPINA1, SERPINA3, AGT, A2M, C3, C5, CST3, KNG1, APOA1, APOE, APOA2, APOC1, APOC2, APOC3, FGA, APCS, C1QB, C1QC, APOH, LRG1, RBP4, AHSG, ALB, PPBP, PF4, ANG, KLKB1, VTN, APOB, LCAT, VWF, APOD, SERPING1, F13B, SERPINA7, SERPIND1, GSN, PROS1, THBS1, CD14, SERPINF2, SAA1, CLU, F5, C6, IGFBP3, LBP, C4BPB, PROZ, FBLN1, AZGP1, SERPINF1, SEPP1, LUM, B2M, HBB…	1.15315	0.171901
GO:0051246	regulation of protein metabolic process	6	APOM, APOA1, AHSG, ANG, SERPING1, THBS1	62	CFH, APOM, F2, F12, CFB, SERPINC1, SERPINA1, SERPINA3, AGT, A2M, C3, C5, CST3, KNG1, APOA1, APOE, APOA2, FGA, APCS, C9, AMBP, AHSG, HPX, ANG, KLKB1, VTN, APOD, SERPING1, CFI, SERPINA7, SERPIND1, C2, PROS1, C8A, C8B, C8G, THBS1, SERPINA6, SERPINF2, C4A, C4B, C7, CLU, C6, IGFBP3, LBP, ITIH2, ITIH1, C4BPB, FBLN1, CFP, SERPINA4, SERPINF1, GPLD1, ITIH3, ITIH4, ADIPOQ, ECM1, PI16, CPB2, FETUB, S100A9	0.825806	0.172163
GO:0080090	regulation of primary metabolic process	7	APOM, APOA1, AHSG, PF4, ANG, SERPING1, THBS1	70	CFH, ZNF749, FCN3, APOM, F2, F12, CFB, SERPINC1, SERPINA1, SERPINA3, AGT, A2M, C3, C5, CST3, KNG1, APOA1, APOE, APOA2, APOC1, APOC2, APOC3, FGA, APCS, C9, AMBP, AHSG, PF4, HPX, ANG, KLKB1, VTN, APOB, APOD, SERPING1, CFI, SERPINA7, SERPIND1, C2, PROS1, C8A, C8B, C8G, THBS1, SERPINA6, SERPINF2, C4A, C4B, C7, CLU, C6, IGFBP3, LBP, ITIH2, ITIH1, C4BPB, FBLN1, CFP, SERPINA4, SERPINF1, LUM, GPLD1, ITIH…	0.853333	0.173856
GO:0007275	multicellular organismal development	6	APOA1, AHSG, PF4, ANG, THBS1, SEPP1	41	ATRN, F2, PLG, AGT, C3, C5, APOA1, APOE, APOA2, APCS, C1QB, C1QC, APOH, LRG1, RBP4, AHSG, PF4, ANG, VTN, APOB, VWF, APOD, SERPINA7, GSN, THBS1, SERPINF2, CLU, C6, FBLN1, SERPINF1, SEPP1, LUM, B2M, GPLD1, ADIPOQ, ECM1, PI16, CPB2, PGLYRP2, MST1, CRP	1.24878	0.174497
GO:0031347	regulation of defense response	3	APOA1, AHSG, SERPING1	38	CFH, F12, CFB, SERPINC1, AGT, A2M, C3, C5, APOA1, APOE, APCS, C9, AHSG, HPX, KLKB1, VTN, APOD, SERPING1, CFI, C2, PROS1, C8A, C8B, C8G, CD14, C4A, C4B, SAA1, C7, C6, LBP, C4BPB, CFP, SERPINF1, B2M, ADIPOQ, PGLYRP2, S100A9	0.673684	0.174824
GO:0002252	immune effector process	3	APOA1, SERPING1, CFHR1	38	CFH, FCN3, C1R, CFB, A2M, C3, C5, APOA1, APOA2, C1QA, C1QB, C1QC, C9, RBP4, HPX, VTN, SERPING1, CFI, C2, PROS1, C8A, C8B, C8G, C1S, C4A, C4B, C7, CLU, C6, LBP, C4BPB, AZGP1, CFP, B2M, CFHR1, PGLYRP2, C1RL, CRP	0.673684	0.174824
GO:0006958	complement activation, classical pathway	1	SERPING1	22	C1R, C3, C5, C1QA, C1QB, C1QC, C9, SERPING1, CFI, C2, C8A, C8B, C8G, C1S, C4A, C4B, C7, CLU, C6, C4BPB, C1RL, CRP	0.387879	0.175961
GO:2000257	regulation of protein activation cascade	1	SERPING1	22	CFH, CFB, SERPINC1, A2M, C3, C5, FGA, C9, VTN, SERPING1, CFI, C2, PROS1, C8A, C8B, C8G, C4A, C4B, C7, C6, C4BPB, CFP	0.387879	0.175961
GO:0006956	complement activation	2	SERPING1, CFHR1	30	CFH, FCN3, C1R, CFB, A2M, C3, C5, C1QA, C1QB, C1QC, C9, VTN, SERPING1, CFI, C2, PROS1, C8A, C8B, C8G, C1S, C4A, C4B, C7, CLU, C6, C4BPB, CFP, CFHR1, C1RL, CRP	0.568889	0.176869
GO:0009889	regulation of biosynthetic process	4	APOA1, PF4, ANG, THBS1	24	ZNF749, FCN3, F2, AGT, C3, APOA1, APOE, APOA2, APOC1, APOC2, APOC3, PF4, ANG, APOB, THBS1, SERPINF2, CLU, LBP, LUM, HBB, GPLD1, ADIPOQ, ECM1, S100A9	1.42222	0.179324
GO:0048856	anatomical structure development	6	APOA1, AHSG, PF4, ANG, THBS1, SEPP1	42	ATRN, F2, PLG, AGT, C3, C5, CST3, APOA1, APOE, APOA2, FGA, APCS, C1QB, C1QC, APOH, LRG1, RBP4, AHSG, PF4, ANG, VTN, APOB, VWF, APOD, GSN, THBS1, SERPINF2, CLU, C6, IGFBP3, SERPINF1, SEPP1, LUM, B2M, GPLD1, ADIPOQ, ECM1, PI16, CPB2, PGLYRP2, SHBG, CRP	1.21905	0.18252
GO:0007154	cell communication	6	APOA1, AHSG, PPBP, PF4, ANG, THBS1	42	ATRN, F2, F10, AGT, A2M, C3, C5, APOA1, APOE, APOA2, APOC2, APOC3, FGA, C1QA, LRG1, RBP4, AMBP, AHSG, TTR, ALB, PPBP, PF4, HPX, ANG, VTN, APOB, APOD, GSN, THBS1, CD14, SERPINF2, CLU, IGFBP3, LBP, IGFALS, B2M, GPLD1, LGALS3BP, ADIPOQ, ECM1, PGLYRP2, S100A9	1.21905	0.18252
GO:0007169	transmembrane receptor protein tyrosine kinase signaling pathway	2	AHSG, THBS1	8	AGT, AHSG, VTN, APOD, THBS1, IGFBP3, GPLD1, ADIPOQ	2.13333	0.185555
GO:0019953	sexual reproduction	2	ANG, SEPP1	8	AGT, RBP4, ANG, APOB, SEPP1, FETUB, MST1, SHBG	2.13333	0.185555
GO:0050678	regulation of epithelial cell proliferation	2	ANG, THBS1	8	APOE, APOH, LRG1, ANG, THBS1, SERPINF1, ECM1, CPB2	2.13333	0.185555
GO:0060191	regulation of lipase activity	2	APOA1, ANG	8	AGT, APOA1, APOA2, APOC1, APOC2, APOC3, APOH, ANG	2.13333	0.185555
GO:0051345	positive regulation of hydrolase activity	2	APOA1, ANG	8	AGT, APOA1, APOC2, APOH, ANG, FBLN1, GPLD1, S100A9	2.13333	0.185555
GO:0032371	regulation of sterol transport	2	APOA1, PON1	8	APOA1, APOE, APOA2, APOC1, APOC2, APOC3, PON1, ADIPOQ	2.13333	0.185555
GO:0032374	regulation of cholesterol transport	2	APOA1, PON1	8	APOA1, APOE, APOA2, APOC1, APOC2, APOC3, PON1, ADIPOQ	2.13333	0.185555
GO:0031589	cell-substrate adhesion	2	APOA1, THBS1	8	PLG, AGT, APOA1, FGA, VTN, VWF, APOD, THBS1	2.13333	0.185555
GO:0048545	response to steroid hormone	2	APOA1, THBS1	8	SERPINA1, APOA1, APOA2, SERPINA7, THBS1, CPN1, SERPINF1, ADIPOQ	2.13333	0.185555
GO:0065005	protein-lipid complex assembly	2	APOM, APOA1	8	APOM, APOA1, APOE, APOA2, APOC1, APOC3, APOB, LCAT	2.13333	0.185555
GO:0055088	lipid homeostasis	2	APOM, APOA1	8	APOM, APOA1, APOE, APOA2, APOC2, APOC3, APOB, LCAT	2.13333	0.185555
GO:0055092	sterol homeostasis	2	APOM, APOA1	8	APOM, APOA1, APOE, APOA2, APOC2, APOC3, APOB, LCAT	2.13333	0.185555
GO:0042632	cholesterol homeostasis	2	APOM, APOA1	8	APOM, APOA1, APOE, APOA2, APOC2, APOC3, APOB, LCAT	2.13333	0.185555
GO:0043691	reverse cholesterol transport	2	APOM, APOA1	8	APOM, APOA1, APOE, APOA2, APOC2, APOC3, LCAT, CLU	2.13333	0.185555
GO:0034377	plasma lipoprotein particle assembly	2	APOM, APOA1	8	APOM, APOA1, APOE, APOA2, APOC1, APOC3, APOB, LCAT	2.13333	0.185555
GO:0034284	response to monosaccharide	2	APOM, THBS1	8	APOM, APOA2, APOC3, THBS1, SERPINF1, GPLD1, ADIPOQ, CPB2	2.13333	0.185555
GO:0009746	response to hexose	2	APOM, THBS1	8	APOM, APOA2, APOC3, THBS1, SERPINF1, GPLD1, ADIPOQ, CPB2	2.13333	0.185555
GO:0009749	response to glucose	2	APOM, THBS1	8	APOM, APOA2, APOC3, THBS1, SERPINF1, GPLD1, ADIPOQ, CPB2	2.13333	0.185555
GO:0043069	negative regulation of programmed cell death	2	PF4, THBS1	8	AGT, APOE, FGA, APOH, ALB, PF4, THBS1, CLU	2.13333	0.185555
GO:0043066	negative regulation of apoptotic process	2	PF4, THBS1	8	AGT, APOE, FGA, APOH, ALB, PF4, THBS1, CLU	2.13333	0.185555
GO:0010557	positive regulation of macromolecule biosynthetic process	2	PF4, THBS1	8	F2, AGT, APOA2, PF4, THBS1, SERPINF2, LBP, LUM	2.13333	0.185555
GO:0000302	response to reactive oxygen species	2	THBS1, GPX3	8	HP, HPR, APOE, APOD, THBS1, GPX3, HBB, HBA1	2.13333	0.185555
GO:0002376	immune system process	6	APOA1, PPBP, PF4, SERPING1, THBS1, CFHR1	60	CFH, APOL1, FCN3, F2, C1R, HP, HPR, PLG, F12, CFB, A2M, C3, C5, APOA1, APOA2, FGA, APCS, C1QA, C1QB, C1QC, C9, RBP4, AMBP, ORM1, PPBP, PF4, HPX, VTN, APOB, APOD, SERPING1, CFI, C2, PROS1, C8A, C8B, C8G, THBS1, CD14, C1S, C4A, C4B, SAA1, C7, CLU, C6, LBP, ORM2, C4BPB, AZGP1, CFP, B2M, GPLD1, CFHR1, ADIPOQ, ECM1, PGLYRP2, C1RL, S100A9, CRP	0.853333	0.186669
GO:0043085	positive regulation of catalytic activity	3	APOA1, ANG, THBS1	16	AGT, C5, APOA1, APOE, APOA2, APOC1, APOC2, APOH, ANG, THBS1, CLU, IGFBP3, FBLN1, GPLD1, ADIPOQ, S100A9	1.6	0.187147
GO:0001817	regulation of cytokine production	3	APOA1, PF4, THBS1	16	AGT, C3, C5, APOA1, APOA2, PF4, APOD, THBS1, CD14, SERPINF2, SAA1, CLU, LBP, ADIPOQ, PGLYRP2, CRP	1.6	0.187147
GO:0048514	blood vessel morphogenesis	3	PF4, ANG, THBS1	16	AGT, C3, C5, APOE, APOH, LRG1, PF4, ANG, APOB, APOD, THBS1, SERPINF2, C6, SERPINF1, GPLD1, ECM1	1.6	0.187147
GO:0046483	heterocycle metabolic process	3	PF4, ANG, THBS1	16	ZNF749, FCN3, AGT, APOE, AMBP, PF4, HPX, ANG, THBS1, SERPINF2, CLU, AZGP1, LUM, ADIPOQ, ECM1, S100A9	1.6	0.187147
GO:0051270	regulation of cellular component movement	3	PPBP, PF4, THBS1	16	F10, AGT, C5, APOE, APOH, PPBP, PF4, VTN, APOD, THBS1, IGFBP3, LBP, SERPINF1, GPLD1, ADIPOQ, ECM1	1.6	0.187147
GO:2000145	regulation of cell motility	3	PPBP, PF4, THBS1	16	F10, AGT, C5, APOE, APOH, PPBP, PF4, VTN, APOD, THBS1, IGFBP3, LBP, SERPINF1, GPLD1, ADIPOQ, ECM1	1.6	0.187147
GO:0030334	regulation of cell migration	3	PPBP, PF4, THBS1	16	F10, AGT, C5, APOE, APOH, PPBP, PF4, VTN, APOD, THBS1, IGFBP3, LBP, SERPINF1, GPLD1, ADIPOQ, ECM1	1.6	0.187147
GO:0060255	regulation of macromolecule metabolic process	7	APOM, APOA1, AHSG, PF4, ANG, SERPING1, THBS1	68	CFH, ZNF749, FCN3, APOM, F2, F12, CFB, SERPINC1, SERPINA1, SERPINA3, AGT, A2M, C3, C5, CST3, KNG1, APOA1, APOE, APOA2, FGA, APCS, C9, AMBP, AHSG, PF4, HPX, ANG, KLKB1, VTN, APOD, SERPING1, CFI, SERPINA7, SERPIND1, C2, PROS1, C8A, C8B, C8G, THBS1, SERPINA6, SERPINF2, C4A, C4B, C7, CLU, C6, IGFBP3, LBP, ITIH2, ITIH1, C4BPB, CPN2, FBLN1, CFP, SERPINA4, SERPINF1, LUM, GPLD1, ITIH3, ITIH4, ADIPOQ, ECM…	0.878431	0.187674
GO:0051179	localization	10	APOM, APOA1, AHSG, GC, PPBP, PF4, ANG, SERPING1, THBS1, PON1	76	APOL1, CD5L, FCN3, APOM, CP, F2, HP, HPR, F10, PLG, SERPINA1, AGT, A2M, C3, C5, KNG1, APOA1, APOE, APOA2, APOC1, APOC2, APOC3, FGA, APOH, RBP4, AMBP, ORM1, AHSG, TTR, ALB, GC, PPBP, PF4, HPX, ANG, VTN, APOB, LCAT, VWF, APOD, SERPING1, CFI, SERPINA7, GSN, C2, PROS1, THBS1, SERPINA6, CD14, SERPINF2, C4A, C4B, SAA1, CLU, F5, IGFBP3, LBP, ORM2, C4BPB, AZGP1, PON1, SERPINF1, AFM, HBB, HBA1, GPLD1, LGA…	1.12281	0.1877
GO:0032501	multicellular organismal process	10	APOM, APOA1, AHSG, PPBP, PF4, ANG, SERPING1, THBS1, PROZ, SEPP1	76	ATRN, APOM, F2, F9, F10, PLG, F12, SERPINC1, SERPINA1, SERPINA3, AGT, A2M, C3, C5, CST3, KNG1, APOA1, APOE, APOA2, APOC1, APOC2, APOC3, FGA, APCS, C1QB, C1QC, APOH, LRG1, RBP4, AMBP, AHSG, ALB, PPBP, PF4, ANG, KLKB1, VTN, APOB, LCAT, VWF, APOD, SERPING1, F13B, SERPINA7, SERPIND1, GSN, PROS1, THBS1, CD14, SERPINF2, SAA1, CLU, F5, C6, IGFBP3, LBP, C4BPB, PROZ, FBLN1, AZGP1, SERPINF1, SEPP1, LUM, B2…	1.12281	0.1877
GO:0051241	negative regulation of multicellular organismal process	5	APOA1, AHSG, PF4, SERPING1, THBS1	34	F2, PLG, F12, AGT, CST3, KNG1, APOA1, APOE, APOA2, APOC1, APOC2, APOC3, FGA, APCS, C1QC, APOH, RBP4, AHSG, PF4, KLKB1, VTN, APOD, SERPING1, PROS1, THBS1, SERPINF2, LBP, SERPINF1, ADIPOQ, ECM1, PI16, CPB2, PGLYRP2, CRP	1.2549	0.190349
GO:0009892	negative regulation of metabolic process	7	APOM, APOA1, AHSG, PF4, ANG, SERPING1, THBS1	52	FCN3, APOM, F2, HP, HPR, SERPINC1, SERPINA1, SERPINA3, AGT, A2M, C3, C5, CST3, KNG1, APOA1, APOE, APOA2, APOC1, APOC2, APOC3, FGA, APCS, AMBP, AHSG, PF4, ANG, VTN, APOD, SERPING1, SERPINA7, SERPIND1, PROS1, THBS1, SERPINA6, SERPINF2, C4A, C4B, CLU, IGFBP3, ITIH2, ITIH1, C4BPB, SERPINA4, SERPINF1, GPLD1, ITIH3, ITIH4, ADIPOQ, ECM1, PI16, CPB2, FETUB	1.14872	0.190866
GO:0009966	regulation of signal transduction	4	APOA1, AHSG, PF4, THBS1	25	F2, F10, AGT, A2M, C3, C5, APOA1, APOE, APOC3, FGA, LRG1, AMBP, AHSG, PF4, HPX, VTN, APOD, THBS1, SERPINF2, CLU, IGFBP3, LBP, ADIPOQ, ECM1, S100A9	1.36533	0.190901
GO:0006629	lipid metabolic process	4	APOA1, GC, ANG, PON1	25	APOL1, SERPINA3, AGT, C3, APOA1, APOE, APOA2, APOC1, APOC2, APOC3, APOH, RBP4, TTR, ALB, GC, ANG, APOB, LCAT, APOD, SERPINA6, CLU, PON1, GPLD1, APOF, ADIPOQ	1.36533	0.190901
GO:0044249	cellular biosynthetic process	4	APOA1, PF4, ANG, THBS1	25	ZNF749, FCN3, AGT, C3, APOA1, APOE, APOA2, APOC1, APOC2, APOC3, PF4, ANG, APOB, LCAT, THBS1, SERPINF2, CLU, LBP, CFP, LUM, HBB, GPLD1, ADIPOQ, ECM1, S100A9	1.36533	0.190901
GO:0002920	regulation of humoral immune response	1	SERPING1	21	CFH, CFB, A2M, C3, C5, C9, HPX, VTN, SERPING1, CFI, C2, PROS1, C8A, C8B, C8G, C4A, C4B, C7, C6, C4BPB, CFP	0.406349	0.193248
GO:0030162	regulation of proteolysis	3	AHSG, SERPING1, THBS1	36	F2, SERPINC1, SERPINA1, SERPINA3, AGT, A2M, C3, C5, CST3, KNG1, APOE, AMBP, AHSG, VTN, SERPING1, SERPINA7, SERPIND1, PROS1, THBS1, SERPINA6, SERPINF2, C4A, C4B, CLU, ITIH2, ITIH1, FBLN1, SERPINA4, SERPINF1, GPLD1, ITIH3, ITIH4, ECM1, PI16, FETUB, S100A9	0.711111	0.196009
GO:0010605	negative regulation of macromolecule metabolic process	6	APOM, AHSG, PF4, ANG, SERPING1, THBS1	44	FCN3, APOM, F2, SERPINC1, SERPINA1, SERPINA3, AGT, A2M, C3, C5, CST3, KNG1, APOE, FGA, APCS, AMBP, AHSG, PF4, ANG, VTN, APOD, SERPING1, SERPINA7, SERPIND1, PROS1, THBS1, SERPINA6, SERPINF2, C4A, C4B, CLU, IGFBP3, ITIH2, ITIH1, C4BPB, SERPINA4, SERPINF1, ITIH3, ITIH4, ADIPOQ, ECM1, PI16, CPB2, FETUB	1.16364	0.196622
GO:0048585	negative regulation of response to stimulus	5	APOA1, AHSG, PF4, SERPING1, THBS1	35	F2, HP, HPR, PLG, F12, SERPINC1, AGT, A2M, C5, KNG1, APOA1, APOE, APOA2, FGA, APCS, APOH, AMBP, AHSG, PF4, KLKB1, VTN, APOD, SERPING1, PROS1, THBS1, SERPINF2, SAA1, CLU, IGFBP3, C4BPB, SERPINF1, ADIPOQ, ECM1, CPB2, PGLYRP2	1.21905	0.198449
GO:1903034	regulation of response to wounding	4	APOA1, AHSG, SERPING1, THBS1	43	CFH, F2, PLG, F12, CFB, SERPINC1, AGT, A2M, C3, C5, KNG1, APOA1, APOE, FGA, APCS, C9, APOH, AHSG, KLKB1, VTN, APOD, SERPING1, CFI, C2, PROS1, C8A, C8B, C8G, THBS1, SERPINF2, C4A, C4B, SAA1, C7, C6, LBP, C4BPB, CFP, SERPINF1, ADIPOQ, CPB2, PGLYRP2, S100A9	0.793798	0.199216
GO:1901576	organic substance biosynthetic process	4	APOA1, PF4, ANG, THBS1	26	ZNF749, FCN3, F2, AGT, C3, APOA1, APOE, APOA2, APOC1, APOC2, APOC3, RBP4, PF4, ANG, APOB, LCAT, THBS1, SERPINF2, CLU, LBP, CFP, LUM, GPLD1, ADIPOQ, ECM1, S100A9	1.31282	0.201516
GO:0009653	anatomical structure morphogenesis	4	APOA1, PF4, ANG, THBS1	26	F2, AGT, C3, C5, CST3, APOA1, APOE, FGA, APOH, LRG1, RBP4, PF4, ANG, VTN, APOB, APOD, GSN, THBS1, SERPINF2, CLU, C6, SERPINF1, GPLD1, ADIPOQ, ECM1, CPB2	1.31282	0.201516
GO:0031325	positive regulation of cellular metabolic process	4	APOA1, PF4, ANG, THBS1	26	F2, AGT, C3, C5, APOA1, APOE, APOA2, APOC1, APOC2, FGA, PF4, HPX, ANG, VTN, THBS1, SERPINF2, CLU, IGFBP3, LBP, FBLN1, LUM, HBB, GPLD1, ADIPOQ, S100A9, CRP	1.31282	0.201516
GO:0016192	vesicle-mediated transport	6	APOA1, AHSG, PPBP, PF4, SERPING1, THBS1	45	APOL1, CD5L, FCN3, HP, HPR, PLG, SERPINA1, A2M, C3, KNG1, APOA1, APOE, APOC1, APOC2, APOC3, FGA, AMBP, AHSG, ALB, PPBP, PF4, HPX, VTN, APOB, VWF, SERPING1, CFI, GSN, C2, PROS1, THBS1, CD14, SERPINF2, C4A, C4B, SAA1, CLU, F5, LBP, C4BPB, HBB, HBA1, LGALS3BP, ADIPOQ, CRP	1.13778	0.202564
GO:0071840	cellular component organization or biogenesis	6	APOM, APOA1, AHSG, ANG, THBS1, GPX3	45	APOM, F2, PLG, AGT, A2M, C3, CST3, APOA1, APOE, APOA2, APOC1, APOC2, APOC3, FGA, APCS, AHSG, TTR, ANG, KLKB1, VTN, APOB, LCAT, VWF, APOD, GSN, C2, THBS1, CD14, SERPINF2, C4A, C4B, CLU, IGFBP3, C4BPB, GPX3, FBLN1, SERPINF1, LUM, HBB, HBA1, ADIPOQ, PI16, CPB2, S100A9, CRP	1.13778	0.202564
GO:0016043	cellular component organization	6	APOM, APOA1, AHSG, ANG, THBS1, GPX3	45	APOM, F2, PLG, AGT, A2M, C3, CST3, APOA1, APOE, APOA2, APOC1, APOC2, APOC3, FGA, APCS, AHSG, TTR, ANG, KLKB1, VTN, APOB, LCAT, VWF, APOD, GSN, C2, THBS1, CD14, SERPINF2, C4A, C4B, CLU, IGFBP3, C4BPB, GPX3, FBLN1, SERPINF1, LUM, HBB, HBA1, ADIPOQ, PI16, CPB2, S100A9, CRP	1.13778	0.202564
GO:0001816	cytokine production	3	APOA1, PF4, THBS1	17	AGT, C3, C5, APOA1, APOA2, PF4, APOD, THBS1, CD14, SERPINF2, SAA1, CLU, LBP, ADIPOQ, PGLYRP2, S100A9, CRP	1.50588	0.202902
GO:0022603	regulation of anatomical structure morphogenesis	3	APOA1, PF4, THBS1	17	F2, AGT, C3, C5, CST3, APOA1, APOE, FGA, APOH, LRG1, PF4, THBS1, C6, SERPINF1, ADIPOQ, ECM1, CPB2	1.50588	0.202902
GO:0051094	positive regulation of developmental process	3	APOA1, PF4, THBS1	17	AGT, C3, C5, APOA1, APOE, FGA, LRG1, PF4, APOB, THBS1, SERPINF2, C6, IGFBP3, SERPINF1, ADIPOQ, ECM1, CRP	1.50588	0.202902
GO:0015850	organic hydroxy compound transport	3	APOM, APOA1, PON1	17	APOM, AGT, C5, APOA1, APOE, APOA2, APOC1, APOC2, APOC3, RBP4, ALB, APOB, LCAT, CLU, PON1, APOF, ADIPOQ	1.50588	0.202902
GO:0001944	vasculature development	3	PF4, ANG, THBS1	17	PLG, AGT, C3, C5, APOE, APOH, LRG1, PF4, ANG, APOB, APOD, THBS1, SERPINF2, C6, SERPINF1, GPLD1, ECM1	1.50588	0.202902
GO:0001568	blood vessel development	3	PF4, ANG, THBS1	17	PLG, AGT, C3, C5, APOE, APOH, LRG1, PF4, ANG, APOB, APOD, THBS1, SERPINF2, C6, SERPINF1, GPLD1, ECM1	1.50588	0.202902
GO:0010562	positive regulation of phosphorus metabolic process	3	PF4, ANG, THBS1	17	F2, AGT, C3, C5, APOE, APOC2, FGA, PF4, HPX, ANG, VTN, THBS1, SERPINF2, CLU, IGFBP3, GPLD1, ADIPOQ	1.50588	0.202902
GO:0045937	positive regulation of phosphate metabolic process	3	PF4, ANG, THBS1	17	F2, AGT, C3, C5, APOE, APOC2, FGA, PF4, HPX, ANG, VTN, THBS1, SERPINF2, CLU, IGFBP3, GPLD1, ADIPOQ	1.50588	0.202902
GO:0002697	regulation of immune effector process	2	APOA1, 71	28	CFH, CFB, A2M, C3, C5, APOA1, APOA2, C9, RBP4, HPX, VTN, SERPING1, CFI, C2, PROS1, C8A, C8B, C8G, C4A, C4B, C7, C6, LBP, C4BPB, AZGP1, CFP, B2M, PGLYRP2	0.609524	0.203363
GO:0051240	positive regulation of multicellular organismal process	2	PF4, THBS1	28	F2, PLG, F12, AGT, C3, C5, KNG1, APOE, APOA2, APOC2, FGA, APOH, LRG1, ALB, PF4, THBS1, CD14, SERPINF2, SAA1, CLU, C6, LBP, SERPINF1, GPLD1, ADIPOQ, ECM1, CPB2, CRP	0.609524	0.203363
GO:0048519	negative regulation of biological process	7	APOM, APOA1, AHSG, PF4, ANG, SERPING1, THBS1	65	FCN3, APOM, F2, HP, HPR, PLG, F12, SERPINC1, SERPINA1, SERPINA3, AGT, A2M, C3, C5, CST3, KNG1, APOA1, APOE, APOA2, APOC1, APOC2, APOC3, FGA, APCS, C1QC, APOH, RBP4, AMBP, AHSG, ALB, PF4, ANG, KLKB1, VTN, APOD, SERPING1, SERPINA7, SERPIND1, GSN, PROS1, THBS1, SERPINA6, SERPINF2, C4A, C4B, SAA1, CLU, IGFBP3, LBP, ITIH2, ITIH1, C4BPB, AZGP1, SERPINA4, SERPINF1, GPLD1, ITIH3, ITIH4, ADIPOQ, ECM1, PI1…	0.918974	0.204005
GO:0065008	regulation of biological quality	8	APOM, APOA1, PPBP, PF4, ANG, SERPING1, THBS1, PROZ	63	APOL1, ATRN, APOM, CP, F2, F9, F10, PLG, F12, SERPINC1, SERPINA1, SERPINA3, AGT, A2M, C3, C5, KNG1, APOA1, APOE, APOA2, APOC2, APOC3, FGA, APCS, C9, APOH, RBP4, TTR, ALB, PPBP, PF4, HPX, ANG, KLKB1, VTN, APOB, LCAT, VWF, SERPING1, F13B, SERPINA7, SERPIND1, GSN, PROS1, THBS1, SERPINF2, SAA1, C7, CLU, F5, C4BPB, CPN2, PROZ, AZGP1, SERPINF1, B2M, HBB, GPLD1, ADIPOQ, CPB2, S100A9, HBD, CRP	1.0836	0.204005
GO:0048584	positive regulation of response to stimulus	6	APOA1, PPBP, PF4, SERPING1, THBS1, CFHR1	57	CFH, FCN3, F2, C1R, F10, PLG, F12, CFB, AGT, A2M, C3, C5, APOA1, FGA, C1QA, C1QB, C1QC, C9, APOH, LRG1, ALB, PPBP, PF4, HPX, KLKB1, VTN, SERPING1, CFI, C2, PROS1, C8A, C8B, C8G, THBS1, CD14, SERPINF2, C1S, C4A, C4B, C7, CLU, C6, IGFBP3, LBP, C4BPB, AZGP1, CFP, B2M, GPLD1, CFHR1, ADIPOQ, ECM1, CPB2, PGLYRP2, C1RL, S100A9, CRP	0.898246	0.204478
GO:0050727	regulation of inflammatory response	3	APOA1, AHSG, SERPING1	35	CFH, F12, CFB, SERPINC1, AGT, A2M, C3, C5, APOA1, APOE, APCS, C9, AHSG, KLKB1, VTN, APOD, SERPING1, CFI, C2, PROS1, C8A, C8B, C8G, C4A, C4B, SAA1, C7, C6, LBP, C4BPB, CFP, SERPINF1, ADIPOQ, PGLYRP2, S100A9	0.731429	0.206293
GO:0032101	regulation of response to external stimulus	6	APOA1, AHSG, PPBP, PF4, SERPING1, THBS1	46	CFH, F2, PLG, F12, CFB, SERPINC1, AGT, A2M, C3, C5, KNG1, APOA1, APOE, FGA, APCS, C9, APOH, AHSG, PPBP, PF4, KLKB1, VTN, APOD, SERPING1, CFI, C2, PROS1, C8A, C8B, C8G, THBS1, SERPINF2, C4A, C4B, SAA1, C7, C6, LBP, C4BPB, CFP, SERPINF1, B2M, ADIPOQ, CPB2, PGLYRP2, S100A9	1.11304	0.207689
GO:0044710	single-organism metabolic process	10	APOM, APOA1, GC, PF4, ANG, SERPING1, THBS1, GPX3, PON1, CFHR1	79	CFH, APOL1, FCN3, APOM, CP, F2, C1R, HP, HPR, F9, F10, F12, CFB, SERPINC1, SERPINA3, AGT, A2M, C3, C5, CST3, KNG1, APOA1, APOE, APOA2, APOC1, APOC2, APOC3, FGA, C1QA, C1QB, C1QC, C9, APOH, RBP4, AMBP, TTR, ALB, GC, PF4, HPX, ANG, KLKB1, VTN, APOB, LCAT, VWF, APOD, SERPING1, CFI, C2, PROS1, C8A, C8B, C8G, THBS1, SERPINA6, SERPINF2, C1S, C4A, C4B, C7, CLU, C6, IGFBP3, LBP, C4BPB, GPX3, PON1, CFP, L…	1.08017	0.207859
GO:0009605	response to external stimulus	7	APOA1, AHSG, PPBP, PF4, SERPING1, THBS1, PON1	64	CFH, FCN3, F2, HP, HPR, PLG, F12, CFB, SERPINC1, SERPINA1, AGT, A2M, C3, C5, KNG1, APOA1, APOE, APOA2, APOC2, APOC3, FGA, APCS, C9, APOH, RBP4, AHSG, TTR, ALB, PPBP, PF4, KLKB1, VTN, APOB, APOD, SERPING1, CFI, SERPINA7, SERPIND1, GSN, C2, PROS1, C8A, C8B, C8G, THBS1, CD14, SERPINF2, C4A, C4B, SAA1, C7, CLU, C6, LBP, C4BPB, PON1, CFP, SERPINF1, B2M, ADIPOQ, CPB2, PGLYRP2, S100A9, CRP	0.933333	0.20804
GO:0031214	biomineral tissue development	1	AHSG	2	AHSG, ECM1	4.26667	0.208538
GO:0030282	bone mineralization	1	AHSG	2	AHSG, ECM1	4.26667	0.208538
GO:0030278	regulation of ossification	1	AHSG	2	AHSG, ECM1	4.26667	0.208538
GO:0030279	negative regulation of ossification	1	AHSG	2	AHSG, ECM1	4.26667	0.208538
GO:0008286	insulin receptor signaling pathway	1	AHSG	2	AHSG, GPLD1	4.26667	0.208538
GO:1900076	regulation of cellular response to insulin stimulus	1	AHSG	2	AHSG, GPLD1	4.26667	0.208538
GO:0070167	regulation of biomineral tissue development	1	AHSG	2	AHSG, ECM1	4.26667	0.208538
GO:0070168	negative regulation of biomineral tissue development	1	AHSG	2	AHSG, ECM1	4.26667	0.208538
GO:0030500	regulation of bone mineralization	1	AHSG	2	AHSG, ECM1	4.26667	0.208538
GO:0030502	negative regulation of bone mineralization	1	AHSG	2	AHSG, ECM1	4.26667	0.208538
GO:0022602	ovulation cycle process	1	ANG	2	AGT, ANG	4.26667	0.208538
GO:0046545	development of primary female sexual characteristics	1	ANG	2	AGT, ANG	4.26667	0.208538
GO:0008585	female gonad development	1	ANG	2	AGT, ANG	4.26667	0.208538
GO:0022412	cellular process involved in reproduction in multicellular organism	1	ANG	2	ANG, SHBG	4.26667	0.208538
GO:0090305	nucleic acid phosphodiester bond hydrolysis	1	ANG	2	ANG, AZGP1	4.26667	0.208538
GO:0090501	RNA phosphodiester bond hydrolysis	1	ANG	2	ANG, AZGP1	4.26667	0.208538
GO:0046339	diacylglycerol metabolic process	1	ANG	2	APOA2, ANG	4.26667	0.208538
GO:0008154	actin polymerization or depolymerization	1	ANG	2	ANG, GSN	4.26667	0.208538
GO:0030041	actin filament polymerization	1	ANG	2	ANG, GSN	4.26667	0.208538
GO:0007292	female gamete generation	1	ANG	2	AGT, ANG	4.26667	0.208538
GO:1900274	regulation of phospholipase C activity	1	ANG	2	AGT, ANG	4.26667	0.208538
GO:0010863	positive regulation of phospholipase C activity	1	ANG	2	AGT, ANG	4.26667	0.208538
GO:0007202	activation of phospholipase C activity	1	ANG	2	AGT, ANG	4.26667	0.208538
GO:2000113	negative regulation of cellular macromolecule biosynthetic process	1	ANG	2	ANG, 937	4.26667	0.208538
GO:0055081	anion homeostasis	1	APOA1	2	APOA1, APOE	4.26667	0.208538
GO:0008211	glucocorticoid metabolic process	1	APOA1	2	APOA1, SERPINA6	4.26667	0.208538
GO:0044241	lipid digestion	1	APOA1	2	APOA1, APOA2	4.26667	0.208538
GO:0032612	interleukin-1 production	1	APOA1	2	APOA1, SAA1	4.26667	0.208538
GO:0050892	intestinal absorption	1	APOA1	2	APOA1, APOA2	4.26667	0.208538
GO:0030299	intestinal cholesterol absorption	1	APOA1	2	APOA1, APOA2	4.26667	0.208538
GO:0070586	cell-cell adhesion involved in gastrulation	1	APOA1	2	APOA1, 937	4.26667	0.208538
GO:0002367	cytokine production involved in immune response	1	APOA1	2	APOA1, APOA2	4.26667	0.208538
GO:0034446	substrate adhesion-dependent cell spreading	1	APOA1	2	APOA1, FGA	4.26667	0.208538
GO:0050701	interleukin-1 secretion	1	APOA1	2	APOA1, SAA1	4.26667	0.208538
GO:0002374	cytokine secretion involved in immune response	1	APOA1	2	APOA1, APOA2	4.26667	0.208538
GO:0018206	peptidyl-methionine modification	1	APOA1	2	APOA1, APOA2	4.26667	0.208538
GO:0018158	protein oxidation	1	APOA1	2	APOA1, APOA2	4.26667	0.208538
GO:0031032	actomyosin structure organization	1	APOA1	2	APOA1, SERPINF2	4.26667	0.208538
GO:0061572	actin filament bundle organization	1	APOA1	2	APOA1, SERPINF2	4.26667	0.208538
GO:0051017	actin filament bundle assembly	1	APOA1	2	APOA1, SERPINF2	4.26667	0.208538
GO:0043149	stress fiber assembly	1	APOA1	2	APOA1, SERPINF2	4.26667	0.208538
GO:0044058	regulation of digestive system process	1	APOA1	2	APOA1, APOA2	4.26667	0.208538
GO:0032652	regulation of interleukin-1 production	1	APOA1	2	APOA1, SAA1	4.26667	0.208538
GO:0030300	regulation of intestinal cholesterol absorption	1	APOA1	2	APOA1, APOA2	4.26667	0.208538
GO:0002701	negative regulation of production of molecular mediator of immune response	1	APOA1	2	APOA1, APOA2	4.26667	0.208538
GO:0002718	regulation of cytokine production involved in immune response	1	APOA1	2	APOA1, APOA2	4.26667	0.208538
GO:0002719	negative regulation of cytokine production involved in immune response	1	APOA1	2	APOA1, APOA2	4.26667	0.208538
GO:0050709	negative regulation of protein secretion	1	APOA1	2	APOA1, APOA2	4.26667	0.208538
GO:0050704	regulation of interleukin-1 secretion	1	APOA1	2	APOA1, SAA1	4.26667	0.208538
GO:0050710	negative regulation of cytokine secretion	1	APOA1	2	APOA1, APOA2	4.26667	0.208538
GO:0002739	regulation of cytokine secretion involved in immune response	1	APOA1	2	APOA1, APOA2	4.26667	0.208538
GO:0002740	negative regulation of cytokine secretion involved in immune response	1	APOA1	2	APOA1, APOA2	4.26667	0.208538
GO:0033209	tumor necrosis factor-mediated signaling pathway	1	APOA1	2	APOA1, 937	4.26667	0.208538
GO:0010803	regulation of tumor necrosis factor-mediated signaling pathway	1	APOA1	2	APOA1, 937	4.26667	0.208538
GO:0010804	negative regulation of tumor necrosis factor-mediated signaling pathway	1	APOA1	2	APOA1, 937	4.26667	0.208538
GO:0045995	regulation of embryonic development	1	APOA1	2	APOA1, 937	4.26667	0.208538
GO:0010470	regulation of gastrulation	1	APOA1	2	APOA1, 937	4.26667	0.208538
GO:0070587	regulation of cell-cell adhesion involved in gastrulation	1	APOA1	2	APOA1, 937	4.26667	0.208538
GO:0034115	negative regulation of heterotypic cell-cell adhesion	1	APOA1	2	APOA1, 937	4.26667	0.208538
GO:0010898	positive regulation of triglyceride catabolic process	1	APOA1	2	APOA1, APOC2	4.26667	0.208538
GO:0032231	regulation of actin filament bundle assembly	1	APOA1	2	APOA1, SERPINF2	4.26667	0.208538
GO:0051492	regulation of stress fiber assembly	1	APOA1	2	APOA1, SERPINF2	4.26667	0.208538
GO:0032233	positive regulation of actin filament bundle assembly	1	APOA1	2	APOA1, SERPINF2	4.26667	0.208538
GO:0051496	positive regulation of stress fiber assembly	1	APOA1	2	APOA1, SERPINF2	4.26667	0.208538
GO:1900024	regulation of substrate adhesion-dependent cell spreading	1	APOA1	2	APOA1, FGA	4.26667	0.208538
GO:1900026	positive regulation of substrate adhesion-dependent cell spreading	1	APOA1	2	APOA1, FGA	4.26667	0.208538
GO:0042160	lipoprotein modification	1	APOM	2	APOM, APOD	4.26667	0.208538
GO:0042161	lipoprotein oxidation	1	APOM	2	APOM, APOD	4.26667	0.208538
GO:0050746	regulation of lipoprotein metabolic process	1	APOM	2	APOM, APOD	4.26667	0.208538
GO:0034442	regulation of lipoprotein oxidation	1	APOM	2	APOM, APOD	4.26667	0.208538
GO:0050748	negative regulation of lipoprotein metabolic process	1	APOM	2	APOM, APOD	4.26667	0.208538
GO:0034443	negative regulation of lipoprotein oxidation	1	APOM	2	APOM, APOD	4.26667	0.208538
GO:0042268	regulation of cytolysis	1	PF4	2	PF4, GPLD1	4.26667	0.208538
GO:0045981	positive regulation of nucleotide metabolic process	1	PF4	2	APOE, PF4	4.26667	0.208538
GO:1900544	positive regulation of purine nucleotide metabolic process	1	PF4	2	APOE, PF4	4.26667	0.208538
GO:0030801	positive regulation of cyclic nucleotide metabolic process	1	PF4	2	APOE, PF4	4.26667	0.208538
GO:0051099	positive regulation of binding	1	PON1	2	VTN, PON1	4.26667	0.208538
GO:0016311	dephosphorylation	1	PON1	2	PON1, GPLD1	4.26667	0.208538
GO:0019439	aromatic compound catabolic process	1	PON1	2	AMBP, PON1	4.26667	0.208538
GO:0016054	organic acid catabolic process	1	PON1	2	PON1, 937	4.26667	0.208538
GO:0046395	carboxylic acid catabolic process	1	PON1	2	PON1, 937	4.26667	0.208538
GO:0045824	negative regulation of innate immune response	1	SERPING1	2	A2M, 71	4.26667	0.208538
GO:0001868	regulation of complement activation, lectin pathway	1	SERPING1	2	A2M, 71	4.26667	0.208538
GO:0001869	negative regulation of complement activation, lectin pathway	1	SERPING1	2	A2M, 71	4.26667	0.208538
GO:0070085	glycosylation	1	THBS1	2	THBS1, CFP	4.26667	0.208538
GO:0036065	fucosylation	1	THBS1	2	THBS1, CFP	4.26667	0.208538
GO:0043413	macromolecule glycosylation	1	THBS1	2	THBS1, CFP	4.26667	0.208538
GO:0071604	transforming growth factor beta production	1	THBS1	2	THBS1, SERPINF2	4.26667	0.208538
GO:0042533	tumor necrosis factor biosynthetic process	1	THBS1	2	THBS1, LBP	4.26667	0.208538
GO:0015908	fatty acid transport	1	THBS1	2	APOE, THBS1	4.26667	0.208538
GO:0015909	long-chain fatty acid transport	1	THBS1	2	APOE, THBS1	4.26667	0.208538
GO:0060560	developmental growth involved in morphogenesis	1	THBS1	2	APOE, THBS1	4.26667	0.208538
GO:0003007	heart morphogenesis	1	THBS1	2	RBP4, THBS1	4.26667	0.208538
GO:0002040	sprouting angiogenesis	1	THBS1	2	THBS1, GPLD1	4.26667	0.208538
GO:0032026	response to magnesium ion	1	THBS1	2	THBS1, CD14	4.26667	0.208538
GO:0071559	response to transforming growth factor beta	1	THBS1	2	LRG1, THBS1	4.26667	0.208538
GO:0002544	chronic inflammatory response	1	THBS1	2	THBS1, 628	4.26667	0.208538
GO:0009612	response to mechanical stimulus	1	THBS1	2	AGT, THBS1	4.26667	0.208538
GO:0071674	mononuclear cell migration	1	THBS1	2	PLG, THBS1	4.26667	0.208538
GO:0072577	endothelial cell apoptotic process	1	THBS1	2	FGA, THBS1	4.26667	0.208538
GO:0034332	adherens junction organization	1	THBS1	2	APOD, THBS1	4.26667	0.208538
GO:0007044	cell-substrate junction assembly	1	THBS1	2	APOD, THBS1	4.26667	0.208538
GO:0034333	adherens junction assembly	1	THBS1	2	APOD, THBS1	4.26667	0.208538
GO:0007045	cell-substrate adherens junction assembly	1	THBS1	2	APOD, THBS1	4.26667	0.208538
GO:0048041	focal adhesion assembly	1	THBS1	2	APOD, THBS1	4.26667	0.208538
GO:0098656	anion transmembrane transport	1	THBS1	2	APOL1, THBS1	4.26667	0.208538
GO:0071560	cellular response to transforming growth factor beta stimulus	1	THBS1	2	LRG1, THBS1	4.26667	0.208538
GO:0034765	regulation of ion transmembrane transport	1	THBS1	2	AGT, THBS1	4.26667	0.208538
GO:0034766	negative regulation of ion transmembrane transport	1	THBS1	2	AGT, THBS1	4.26667	0.208538
GO:0009101	glycoprotein biosynthetic process	1	THBS1	2	THBS1, CFP	4.26667	0.208538
GO:0006486	protein glycosylation	1	THBS1	2	THBS1, CFP	4.26667	0.208538
GO:0006493	protein O-linked glycosylation	1	THBS1	2	THBS1, CFP	4.26667	0.208538
GO:0036066	protein O-linked fucosylation	1	THBS1	2	THBS1, CFP	4.26667	0.208538
GO:0046068	cGMP metabolic process	1	THBS1	2	APOE, THBS1	4.26667	0.208538
GO:0071634	regulation of transforming growth factor beta production	1	THBS1	2	THBS1, SERPINF2	4.26667	0.208538
GO:0048521	negative regulation of behavior	1	THBS1	2	C5, THBS1	4.26667	0.208538
GO:0071636	positive regulation of transforming growth factor beta production	1	THBS1	2	THBS1, SERPINF2	4.26667	0.208538
GO:0050922	negative regulation of chemotaxis	1	THBS1	2	C5, THBS1	4.26667	0.208538
GO:0001952	regulation of cell-matrix adhesion	1	THBS1	2	APOD, THBS1	4.26667	0.208538
GO:0001953	negative regulation of cell-matrix adhesion	1	THBS1	2	APOD, THBS1	4.26667	0.208538
GO:0043030	regulation of macrophage activation	1	THBS1	2	THBS1, LBP	4.26667	0.208538
GO:0050867	positive regulation of cell activation	1	THBS1	2	THBS1, LBP	4.26667	0.208538
GO:0002696	positive regulation of leukocyte activation	1	THBS1	2	THBS1, LBP	4.26667	0.208538
GO:0043032	positive regulation of macrophage activation	1	THBS1	2	THBS1, LBP	4.26667	0.208538
GO:2000351	regulation of endothelial cell apoptotic process	1	THBS1	2	FGA, THBS1	4.26667	0.208538
GO:0010758	regulation of macrophage chemotaxis	1	THBS1	2	C5, THBS1	4.26667	0.208538
GO:0071622	regulation of granulocyte chemotaxis	1	THBS1	2	THBS1, LBP	4.26667	0.208538
GO:0043535	regulation of blood vessel endothelial cell migration	1	THBS1	2	APOE, THBS1	4.26667	0.208538
GO:0043537	negative regulation of blood vessel endothelial cell migration	1	THBS1	2	APOE, THBS1	4.26667	0.208538
GO:0043491	protein kinase B signaling	1	THBS1	2	F10, THBS1	4.26667	0.208538
GO:0019934	cGMP-mediated signaling	1	THBS1	2	APOE, THBS1	4.26667	0.208538
GO:0007178	transmembrane receptor protein serine/threonine kinase signaling pathway	1	THBS1	2	LRG1, THBS1	4.26667	0.208538
GO:0007179	transforming growth factor beta receptor signaling pathway	1	THBS1	2	LRG1, THBS1	4.26667	0.208538
GO:0008625	extrinsic apoptotic signaling pathway via death domain receptors	1	THBS1	2	FGA, THBS1	4.26667	0.208538
GO:0090288	negative regulation of cellular response to growth factor stimulus	1	THBS1	2	AGT, THBS1	4.26667	0.208538
GO:0090092	regulation of transmembrane receptor protein serine/threonine kinase signaling pathway	1	THBS1	2	LRG1, THBS1	4.26667	0.208538
GO:0017015	regulation of transforming growth factor beta receptor signaling pathway	1	THBS1	2	LRG1, THBS1	4.26667	0.208538
GO:0051896	regulation of protein kinase B signaling	1	THBS1	2	F10, THBS1	4.26667	0.208538
GO:0090100	positive regulation of transmembrane receptor protein serine/threonine kinase signaling pathway	1	THBS1	2	LRG1, THBS1	4.26667	0.208538
GO:0030511	positive regulation of transforming growth factor beta receptor signaling pathway	1	THBS1	2	LRG1, THBS1	4.26667	0.208538
GO:0051897	positive regulation of protein kinase B signaling	1	THBS1	2	F10, THBS1	4.26667	0.208538
GO:1902041	regulation of extrinsic apoptotic signaling pathway via death domain receptors	1	THBS1	2	FGA, THBS1	4.26667	0.208538
GO:2001238	positive regulation of extrinsic apoptotic signaling pathway	1	THBS1	2	AGT, THBS1	4.26667	0.208538
GO:2000116	regulation of cysteine-type endopeptidase activity	1	THBS1	2	THBS1, 628	4.26667	0.208538
GO:0043281	regulation of cysteine-type endopeptidase activity involved in apoptotic process	1	THBS1	2	THBS1, 628	4.26667	0.208538
GO:0042534	regulation of tumor necrosis factor biosynthetic process	1	THBS1	2	THBS1, LBP	4.26667	0.208538
GO:0030823	regulation of cGMP metabolic process	1	THBS1	2	APOE, THBS1	4.26667	0.208538
GO:0042535	positive regulation of tumor necrosis factor biosynthetic process	1	THBS1	2	THBS1, LBP	4.26667	0.208538
GO:0043406	positive regulation of MAP kinase activity	1	THBS1	2	C5, THBS1	4.26667	0.208538
GO:0000187	activation of MAPK activity	1	THBS1	2	C5, THBS1	4.26667	0.208538
GO:1903391	regulation of adherens junction organization	1	THBS1	2	APOD, THBS1	4.26667	0.208538
GO:1903392	negative regulation of adherens junction organization	1	THBS1	2	APOD, THBS1	4.26667	0.208538
GO:0090109	regulation of cell-substrate junction assembly	1	THBS1	2	APOD, THBS1	4.26667	0.208538
GO:0051893	regulation of focal adhesion assembly	1	THBS1	2	APOD, THBS1	4.26667	0.208538
GO:1901889	negative regulation of cell junction assembly	1	THBS1	2	APOD, THBS1	4.26667	0.208538
GO:0051895	negative regulation of focal adhesion assembly	1	THBS1	2	APOD, THBS1	4.26667	0.208538
GO:0006954	inflammatory response	6	APOA1, AHSG, PPBP, PF4, SERPING1, THBS1	56	CFH, ATRN, F2, HP, HPR, F12, CFB, SERPINC1, SERPINA1, SERPINA3, AGT, A2M, C3, C5, KNG1, APOA1, APOE, APOA2, APOC3, APCS, C9, ORM1, AHSG, PPBP, PF4, KLKB1, VTN, APOD, SERPING1, CFI, C2, PROS1, C8A, C8B, C8G, THBS1, CD14, SERPINF2, C4A, C4B, SAA1, C7, C6, LBP, ORM2, C4BPB, CFP, SAA4, SERPINF1, ITIH4, ADIPOQ, ECM1, PGLYRP2, S100A9, CRP, SAA2	0.914286	0.20909
GO:0010646	regulation of cell communication	4	APOA1, AHSG, PF4, THBS1	27	F2, F10, AGT, A2M, C3, C5, APOA1, APOE, APOC3, FGA, LRG1, RBP4, AMBP, AHSG, PF4, HPX, VTN, APOD, THBS1, SERPINF2, CLU, IGFBP3, LBP, GPLD1, ADIPOQ, ECM1, S100A9	1.2642	0.211051
GO:0023051	regulation of signaling	4	APOA1, AHSG, PF4, THBS1	27	F2, F10, AGT, A2M, C3, C5, APOA1, APOE, APOC3, FGA, LRG1, RBP4, AMBP, AHSG, PF4, HPX, VTN, APOD, THBS1, SERPINF2, CLU, IGFBP3, LBP, GPLD1, ADIPOQ, ECM1, S100A9	1.2642	0.211051
GO:0009058	biosynthetic process	4	APOA1, PF4, ANG, THBS1	27	ZNF749, FCN3, F2, AGT, C3, APOA1, APOE, APOA2, APOC1, APOC2, APOC3, RBP4, PF4, ANG, APOB, LCAT, THBS1, SERPINF2, CLU, LBP, CFP, LUM, HBB, GPLD1, ADIPOQ, ECM1, S100A9	1.2642	0.211051
GO:0030449	regulation of complement activation	1	SERPING1	20	CFH, CFB, A2M, C3, C5, C9, VTN, SERPING1, CFI, C2, PROS1, C8A, C8B, C8G, C4A, C4B, C7, C6, C4BPB, CFP	0.426667	0.211456
GO:0044763	single-organism cellular process	9	APOA1, AHSG, PPBP, PF4, ANG, SERPING1, THBS1, GPX3, PON1	81	APOL1, CD5L, FCN3, ATRN, CP, F2, HP, HPR, F10, PLG, SERPINA1, AGT, A2M, C3, C5, CST3, KNG1, APOA1, APOE, APOA2, APOC1, APOC2, APOC3, FGA, APCS, C1QA, C1QC, APOH, LRG1, RBP4, AMBP, AHSG, TTR, ALB, PPBP, PF4, HPX, ANG, KLKB1, VTN, APOB, LCAT, VWF, APOD, SERPING1, GSN, PROS1, THBS1, CD14, SERPINF2, SAA1, C7, CLU, F5, IGFBP3, LBP, GPX3, FBLN1, AZGP1, PON1, CFP, IGFALS, SERPINF1, LUM, B2M, HBB, HBA1, …	0.948148	0.211952
GO:0006950	response to stress	10	APOA1, AHSG, PPBP, PF4, ANG, SERPING1, THBS1, GPX3, PROZ, SEPP1	91	CFH, APOL1, CD5L, FCN3, ATRN, F2, C1R, HP, HPR, F9, F10, PLG, F12, CFB, SERPINC1, SERPINA1, SERPINA3, AGT, A2M, C3, C5, CST3, KNG1, APOA1, APOE, APOA2, APOC3, FGA, APCS, C1QA, C1QB, C1QC, C9, APOH, AMBP, ORM1, AHSG, ALB, PPBP, PF4, HPX, ANG, KLKB1, VTN, APOB, VWF, APOD, SERPING1, CFI, F13B, SERPIND1, GSN, C2, PROS1, C8A, C8B, C8G, THBS1, CD14, SERPINF2, C1S, C4A, C4B, SAA1, C7, CLU, F5, C6, LBP, …	0.937729	0.211964
GO:1901698	response to nitrogen compound	2	AHSG, THBS1	9	APOE, APOC3, RBP4, AHSG, SERPINA7, GSN, THBS1, GPLD1, ADIPOQ	1.8963	0.212726
GO:0007167	enzyme linked receptor protein signaling pathway	2	AHSG, THBS1	9	AGT, LRG1, AHSG, VTN, APOD, THBS1, IGFBP3, GPLD1, ADIPOQ	1.8963	0.212726
GO:0000003	reproduction	2	ANG, SEPP1	9	AGT, RBP4, ANG, APOB, SERPINF1, SEPP1, FETUB, MST1, SHBG	1.8963	0.212726
GO:0044087	regulation of cellular component biogenesis	2	APOA1, THBS1	9	AGT, APOA1, APOE, LCAT, APOD, GSN, THBS1, SERPINF2, CLU	1.8963	0.212726
GO:0009743	response to carbohydrate	2	APOM, THBS1	9	APOM, APOA2, APOC3, APOB, THBS1, SERPINF1, GPLD1, ADIPOQ, CPB2	1.8963	0.212726
GO:0060548	negative regulation of cell death	2	PF4, THBS1	9	AGT, APOE, FGA, APOH, ALB, PF4, THBS1, CLU, SERPINF1	1.8963	0.212726
GO:0050790	regulation of catalytic activity	5	APOA1, AHSG, ANG, SERPING1, THBS1	48	HP, HPR, SERPINC1, SERPINA1, SERPINA3, AGT, A2M, C3, C5, CST3, KNG1, APOA1, APOE, APOA2, APOC1, APOC2, APOC3, APCS, APOH, AMBP, AHSG, ANG, VTN, SERPING1, SERPINA7, SERPIND1, PROS1, THBS1, SERPINA6, SERPINF2, C4A, C4B, CLU, IGFBP3, ITIH2, ITIH1, CPN2, FBLN1, SERPINA4, SERPINF1, GPLD1, ITIH3, ITIH4, ADIPOQ, ECM1, PI16, FETUB, S100A9	0.888889	0.213313
GO:0044260	cellular macromolecule metabolic process	7	APOA1, AHSG, PF4, ANG, SERPING1, THBS1, PROZ	58	ZNF749, FCN3, F2, F9, F10, PLG, SERPINC1, SERPINA1, SERPINA3, AGT, A2M, C3, C5, CST3, KNG1, APOA1, APOE, APOA2, APCS, AMBP, AHSG, PF4, HPX, ANG, VTN, APOB, LCAT, SERPING1, SERPINA7, SERPIND1, PROS1, THBS1, SERPINA6, SERPINF2, C4A, C4B, CLU, IGFBP3, ITIH2, ITIH1, PROZ, FBLN1, AZGP1, CFP, SERPINA4, IGFALS, SERPINF1, LUM, B2M, GPLD1, ITIH3, ITIH4, ADIPOQ, ECM1, PI16, LRR1, FETUB, S100A9	1.02989	0.214764
GO:0031323	regulation of cellular metabolic process	7	APOM, APOA1, AHSG, PF4, ANG, SERPING1, THBS1	58	ZNF749, FCN3, APOM, F2, HP, HPR, SERPINC1, SERPINA1, SERPINA3, AGT, A2M, C3, C5, CST3, KNG1, APOA1, APOE, APOA2, APOC1, APOC2, APOC3, FGA, APCS, AMBP, AHSG, PF4, HPX, ANG, VTN, APOD, SERPING1, SERPINA7, SERPIND1, PROS1, THBS1, SERPINA6, SERPINF2, C4A, C4B, CLU, IGFBP3, LBP, ITIH2, ITIH1, FBLN1, SERPINA4, SERPINF1, LUM, HBB, GPLD1, ITIH3, ITIH4, ADIPOQ, ECM1, PI16, FETUB, S100A9, CRP	1.02989	0.214764
GO:0048523	negative regulation of cellular process	7	APOM, APOA1, AHSG, PF4, ANG, SERPING1, THBS1	59	FCN3, APOM, F2, HP, HPR, PLG, SERPINC1, SERPINA1, SERPINA3, AGT, A2M, C3, C5, CST3, KNG1, APOA1, APOE, APOA2, APOC1, APOC3, FGA, APCS, C1QC, APOH, RBP4, AMBP, AHSG, ALB, PF4, ANG, VTN, APOD, SERPING1, SERPINA7, SERPIND1, GSN, PROS1, THBS1, SERPINA6, SERPINF2, C4A, C4B, CLU, IGFBP3, ITIH2, ITIH1, AZGP1, SERPINA4, SERPINF1, GPLD1, ITIH3, ITIH4, ADIPOQ, ECM1, PI16, CPB2, PGLYRP2, FETUB, CRP	1.01243	0.215826
GO:0009611	response to wounding	7	APOA1, AHSG, PPBP, PF4, SERPING1, THBS1, PROZ	60	CFH, F2, F9, F10, PLG, F12, CFB, SERPINC1, SERPINA1, AGT, A2M, C3, C5, KNG1, APOA1, APOE, FGA, APCS, C9, APOH, AHSG, ALB, PPBP, PF4, KLKB1, VTN, APOB, VWF, APOD, SERPING1, CFI, F13B, SERPIND1, GSN, C2, PROS1, C8A, C8B, C8G, THBS1, SERPINF2, C4A, C4B, SAA1, C7, CLU, F5, C6, LBP, C4BPB, PROZ, CFP, SERPINF1, HBB, ADIPOQ, CPB2, PGLYRP2, S100A9, HBD, CRP	0.995556	0.216003
GO:0051093	negative regulation of developmental process	3	AHSG, PF4, THBS1	18	F2, AGT, CST3, APOE, APCS, C1QC, APOH, RBP4, AHSG, PF4, THBS1, SERPINF1, ADIPOQ, ECM1, PI16, CPB2, PGLYRP2, CRP	1.42222	0.21716
GO:0009628	response to abiotic stimulus	3	APOA1, ANG, THBS1	18	SERPINA1, AGT, APOA1, APOE, APOA2, APOC2, APOC3, RBP4, TTR, ANG, APOB, THBS1, CD14, SERPINF1, GPLD1, ADIPOQ, CPB2, CRP	1.42222	0.21716
GO:0044712	single-organism catabolic process	3	APOA1, GPX3, PON1	18	HP, HPR, CST3, APOA1, APOE, APOA2, APOC1, APOC2, APOC3, AMBP, APOB, GPX3, PON1, LUM, HBB, HBA1, GPLD1, ADIPOQ	1.42222	0.21716
GO:0040012	regulation of locomotion	3	PPBP, PF4, THBS1	18	FCN3, F10, AGT, C5, APOE, APCS, APOH, PPBP, PF4, VTN, APOD, THBS1, IGFBP3, LBP, SERPINF1, GPLD1, ADIPOQ, ECM1	1.42222	0.21716
GO:0007165	signal transduction	5	APOA1, AHSG, PPBP, PF4, THBS1	38	F2, F10, AGT, A2M, C3, C5, APOA1, APOE, APOA2, APOC2, APOC3, FGA, LRG1, RBP4, AMBP, AHSG, TTR, PPBP, PF4, HPX, VTN, APOB, APOD, GSN, THBS1, CD14, SERPINF2, CLU, IGFBP3, LBP, IGFALS, B2M, GPLD1, LGALS3BP, ADIPOQ, ECM1, PGLYRP2, S100A9	1.12281	0.217258
GO:0065009	regulation of molecular function	6	APOA1, AHSG, ANG, SERPING1, THBS1, PON1	49	HP, HPR, SERPINC1, SERPINA1, SERPINA3, AGT, A2M, C3, C5, CST3, KNG1, APOA1, APOE, APOA2, APOC1, APOC2, APOC3, APCS, APOH, AMBP, AHSG, ANG, VTN, SERPING1, SERPINA7, SERPIND1, PROS1, THBS1, SERPINA6, SERPINF2, C4A, C4B, CLU, IGFBP3, ITIH2, ITIH1, CPN2, FBLN1, PON1, SERPINA4, SERPINF1, GPLD1, ITIH3, ITIH4, ADIPOQ, ECM1, PI16, FETUB, S100A9	1.0449	0.217757
GO:0006955	immune response	6	APOA1, PPBP, PF4, SERPING1, THBS1, CFHR1	50	CFH, APOL1, FCN3, C1R, F12, CFB, A2M, C3, C5, APOA1, APOA2, FGA, APCS, C1QA, C1QB, C1QC, C9, AMBP, PPBP, PF4, HPX, VTN, SERPING1, CFI, C2, PROS1, C8A, C8B, C8G, THBS1, CD14, C1S, C4A, C4B, SAA1, C7, CLU, C6, LBP, C4BPB, AZGP1, CFP, B2M, GPLD1, CFHR1, ECM1, PGLYRP2, C1RL, S100A9, CRP	1.024	0.21926
GO:0002682	regulation of immune system process	6	APOA1, PPBP, PF4, SERPING1, THBS1, CFHR1	50	CFH, FCN3, C1R, CFB, A2M, C3, C5, APOA1, APOA2, APCS, C1QA, C1QB, C1QC, C9, RBP4, AMBP, ORM1, PPBP, PF4, HPX, VTN, APOD, SERPING1, CFI, C2, PROS1, C8A, C8B, C8G, THBS1, CD14, C1S, C4A, C4B, C7, CLU, C6, LBP, ORM2, C4BPB, AZGP1, CFP, B2M, GPLD1, CFHR1, ADIPOQ, ECM1, PGLYRP2, C1RL, CRP	1.024	0.21926
GO:0050793	regulation of developmental process	4	APOA1, AHSG, PF4, THBS1	28	ATRN, F2, AGT, C3, C5, CST3, APOA1, APOE, FGA, APCS, C1QC, APOH, LRG1, RBP4, AHSG, PF4, APOB, THBS1, SERPINF2, C6, IGFBP3, SERPINF1, ADIPOQ, ECM1, PI16, CPB2, PGLYRP2, CRP	1.21905	0.219409
GO:0048518	positive regulation of biological process	9	APOA1, AHSG, PPBP, PF4, ANG, SERPING1, THBS1, PON1, CFHR1	76	CFH, FCN3, F2, C1R, HP, HPR, F10, PLG, F12, CFB, AGT, A2M, C3, C5, KNG1, APOA1, APOE, APOA2, APOC1, APOC2, FGA, C1QA, C1QB, C1QC, C9, APOH, LRG1, RBP4, AHSG, ALB, PPBP, PF4, HPX, ANG, KLKB1, VTN, APOB, SERPING1, CFI, GSN, C2, PROS1, C8A, C8B, C8G, THBS1, CD14, SERPINF2, C1S, C4A, C4B, SAA1, C7, CLU, C6, IGFBP3, LBP, C4BPB, FBLN1, AZGP1, PON1, CFP, SERPINF1, LUM, B2M, HBB, HBA1, GPLD1, CFHR1, ADIP…	1.01053	0.21945
GO:0044267	cellular protein metabolic process	6	APOA1, AHSG, ANG, SERPING1, THBS1, PROZ	51	F2, F9, F10, PLG, SERPINC1, SERPINA1, SERPINA3, AGT, A2M, C3, C5, CST3, KNG1, APOA1, APOE, APOA2, APCS, AMBP, AHSG, HPX, ANG, VTN, SERPING1, SERPINA7, SERPIND1, PROS1, THBS1, SERPINA6, SERPINF2, C4A, C4B, CLU, IGFBP3, ITIH2, ITIH1, PROZ, FBLN1, CFP, SERPINA4, IGFALS, SERPINF1, B2M, GPLD1, ITIH3, ITIH4, ADIPOQ, ECM1, PI16, LRR1, FETUB, S100A9	1.00392	0.219823
GO:0044092	negative regulation of molecular function	4	APOA1, AHSG, SERPING1, THBS1	40	HP, HPR, SERPINC1, SERPINA1, SERPINA3, AGT, A2M, C3, C5, CST3, KNG1, APOA1, APOE, APOA2, APOC1, APOC2, APOC3, APCS, AMBP, AHSG, VTN, SERPING1, SERPINA7, SERPIND1, PROS1, THBS1, SERPINA6, SERPINF2, C4A, C4B, ITIH2, ITIH1, SERPINA4, SERPINF1, ITIH3, ITIH4, ADIPOQ, ECM1, PI16, FETUB	0.853333	0.221313
GO:0043086	negative regulation of catalytic activity	4	APOA1, AHSG, SERPING1, THBS1	40	HP, HPR, SERPINC1, SERPINA1, SERPINA3, AGT, A2M, C3, C5, CST3, KNG1, APOA1, APOE, APOA2, APOC1, APOC2, APOC3, APCS, AMBP, AHSG, VTN, SERPING1, SERPINA7, SERPIND1, PROS1, THBS1, SERPINA6, SERPINF2, C4A, C4B, ITIH2, ITIH1, SERPINA4, SERPINF1, ITIH3, ITIH4, ADIPOQ, ECM1, PI16, FETUB	0.853333	0.221313
GO:0051239	regulation of multicellular organismal process	5	APOA1, AHSG, PF4, SERPING1, THBS1	46	ATRN, F2, PLG, F12, SERPINC1, AGT, C3, C5, CST3, KNG1, APOA1, APOE, APOA2, APOC1, APOC2, APOC3, FGA, APCS, C1QC, APOH, LRG1, RBP4, AHSG, ALB, PF4, KLKB1, VTN, LCAT, APOD, SERPING1, PROS1, THBS1, CD14, SERPINF2, SAA1, CLU, C6, LBP, SERPINF1, GPLD1, ADIPOQ, ECM1, PI16, CPB2, PGLYRP2, CRP	0.927536	0.221873
GO:0023052	signaling	5	APOA1, AHSG, PPBP, PF4, THBS1	40	ATRN, F2, F10, AGT, A2M, C3, C5, APOA1, APOE, APOA2, APOC2, APOC3, FGA, C1QA, LRG1, RBP4, AMBP, AHSG, TTR, PPBP, PF4, HPX, VTN, APOB, APOD, GSN, THBS1, CD14, SERPINF2, CLU, IGFBP3, LBP, IGFALS, B2M, GPLD1, LGALS3BP, ADIPOQ, ECM1, PGLYRP2, S100A9	1.06667	0.224718
GO:0044700	single organism signaling	5	APOA1, AHSG, PPBP, PF4, THBS1	40	ATRN, F2, F10, AGT, A2M, C3, C5, APOA1, APOE, APOA2, APOC2, APOC3, FGA, C1QA, LRG1, RBP4, AMBP, AHSG, TTR, PPBP, PF4, HPX, VTN, APOB, APOD, GSN, THBS1, CD14, SERPINF2, CLU, IGFBP3, LBP, IGFALS, B2M, GPLD1, LGALS3BP, ADIPOQ, ECM1, PGLYRP2, S100A9	1.06667	0.224718
GO:0051716	cellular response to stimulus	5	APOA1, AHSG, PPBP, PF4, THBS1	45	F2, HP, HPR, F10, AGT, A2M, C3, C5, APOA1, APOE, APOA2, APOC2, APOC3, FGA, LRG1, RBP4, AMBP, AHSG, TTR, ALB, PPBP, PF4, HPX, VTN, APOB, APOD, GSN, THBS1, CD14, SERPINF2, SAA1, CLU, IGFBP3, LBP, IGFALS, SERPINF1, B2M, GPLD1, LGALS3BP, ADIPOQ, ECM1, CPB2, PGLYRP2, S100A9, CRP	0.948148	0.224846
GO:0031324	negative regulation of cellular metabolic process	5	APOM, AHSG, ANG, SERPING1, THBS1	45	FCN3, APOM, F2, HP, HPR, SERPINC1, SERPINA1, SERPINA3, AGT, A2M, C3, C5, CST3, KNG1, APOE, APOC1, APOC3, APCS, AMBP, AHSG, ANG, VTN, APOD, SERPING1, SERPINA7, SERPIND1, PROS1, THBS1, SERPINA6, SERPINF2, C4A, C4B, CLU, IGFBP3, ITIH2, ITIH1, SERPINA4, SERPINF1, GPLD1, ITIH3, ITIH4, ADIPOQ, ECM1, PI16, FETUB	0.948148	0.224846
GO:0010955	negative regulation of protein processing	3	AHSG, SERPING1, THBS1	33	F2, SERPINC1, SERPINA1, SERPINA3, AGT, A2M, C3, C5, CST3, KNG1, AMBP, AHSG, VTN, SERPING1, SERPINA7, SERPIND1, PROS1, THBS1, SERPINA6, SERPINF2, C4A, C4B, ITIH2, ITIH1, C4BPB, SERPINA4, SERPINF1, ITIH3, ITIH4, ECM1, PI16, CPB2, FETUB	0.775758	0.225636
GO:0051336	regulation of hydrolase activity	5	APOA1, AHSG, ANG, SERPING1, THBS1	41	SERPINC1, SERPINA1, SERPINA3, AGT, A2M, C3, C5, CST3, KNG1, APOA1, APOA2, APOC1, APOC2, APOC3, APCS, APOH, AMBP, AHSG, ANG, VTN, SERPING1, SERPINA7, SERPIND1, PROS1, THBS1, SERPINA6, SERPINF2, C4A, C4B, ITIH2, ITIH1, FBLN1, SERPINA4, SERPINF1, GPLD1, ITIH3, ITIH4, ECM1, PI16, FETUB, S100A9	1.04065	0.226846
GO:0032268	regulation of cellular protein metabolic process	5	APOA1, AHSG, ANG, SERPING1, THBS1	41	F2, SERPINC1, SERPINA1, SERPINA3, AGT, A2M, C3, C5, CST3, KNG1, APOA1, APOE, AMBP, AHSG, HPX, ANG, VTN, SERPING1, SERPINA7, SERPIND1, PROS1, THBS1, SERPINA6, SERPINF2, C4A, C4B, CLU, IGFBP3, ITIH2, ITIH1, FBLN1, SERPINA4, SERPINF1, GPLD1, ITIH3, ITIH4, ADIPOQ, ECM1, PI16, FETUB, S100A9	1.04065	0.226846
GO:0048522	positive regulation of cellular process	5	APOA1, PPBP, PF4, ANG, THBS1	41	F2, HP, HPR, F10, AGT, C3, C5, KNG1, APOA1, APOE, APOA2, APOC1, APOC2, FGA, LRG1, RBP4, PPBP, PF4, HPX, ANG, VTN, APOB, GSN, THBS1, CD14, SERPINF2, SAA1, CLU, IGFBP3, LBP, FBLN1, SERPINF1, LUM, HBB, HBA1, GPLD1, ADIPOQ, ECM1, CPB2, S100A9, CRP	1.04065	0.226846
GO:0002684	positive regulation of immune system process	5	PPBP, PF4, SERPING1, THBS1, CFHR1	41	CFH, FCN3, C1R, CFB, A2M, C3, C5, C1QA, C1QB, C1QC, C9, RBP4, PPBP, PF4, HPX, VTN, SERPING1, CFI, C2, PROS1, C8A, C8B, C8G, THBS1, CD14, C1S, C4A, C4B, C7, CLU, C6, LBP, C4BPB, AZGP1, CFP, B2M, GPLD1, CFHR1, PGLYRP2, C1RL, CRP	1.04065	0.226846
GO:0051248	negative regulation of protein metabolic process	5	APOM, AHSG, ANG, SERPING1, THBS1	42	APOM, F2, SERPINC1, SERPINA1, SERPINA3, AGT, A2M, C3, C5, CST3, KNG1, APOE, FGA, APCS, AMBP, AHSG, ANG, VTN, APOD, SERPING1, SERPINA7, SERPIND1, PROS1, THBS1, SERPINA6, SERPINF2, C4A, C4B, CLU, IGFBP3, ITIH2, ITIH1, C4BPB, SERPINA4, SERPINF1, ITIH3, ITIH4, ADIPOQ, ECM1, PI16, CPB2, FETUB	1.01587	0.227903
GO:0044255	cellular lipid metabolic process	3	APOA1, ANG, PON1	19	AGT, C3, APOA1, APOE, APOA2, APOC1, APOC2, APOC3, APOH, RBP4, TTR, ANG, APOB, LCAT, APOD, PON1, GPLD1, APOF, ADIPOQ	1.34737	0.229745
GO:1902531	regulation of intracellular signal transduction	3	APOA1, PF4, THBS1	19	F2, F10, AGT, A2M, C5, APOA1, APOE, APOC3, FGA, AMBP, PF4, HPX, THBS1, SERPINF2, CLU, IGFBP3, ADIPOQ, ECM1, S100A9	1.34737	0.229745
GO:0009967	positive regulation of signal transduction	3	APOA1, PF4, THBS1	19	F2, F10, AGT, C3, C5, APOA1, FGA, LRG1, PF4, HPX, VTN, THBS1, SERPINF2, CLU, IGFBP3, LBP, ADIPOQ, ECM1, S100A9	1.34737	0.229745
GO:0072359	circulatory system development	3	PF4, ANG, THBS1	19	PLG, AGT, C3, C5, APOE, APOH, LRG1, RBP4, PF4, ANG, APOB, APOD, THBS1, SERPINF2, C6, SERPINF1, GPLD1, ECM1, PI16	1.34737	0.229745
GO:0072358	cardiovascular system development	3	PF4, ANG, THBS1	19	PLG, AGT, C3, C5, APOE, APOH, LRG1, RBP4, PF4, ANG, APOB, APOD, THBS1, SERPINF2, C6, SERPINF1, GPLD1, ECM1, PI16	1.34737	0.229745
GO:0006898	receptor-mediated endocytosis	1	APOA1	19	APOL1, CD5L, HP, HPR, APOA1, APOE, APOC1, APOC2, APOC3, AMBP, ALB, HPX, VTN, APOB, CFI, SAA1, HBB, HBA1, LGALS3BP	0.449123	0.230488
GO:0052547	regulation of peptidase activity	3	AHSG, SERPING1, THBS1	32	SERPINC1, SERPINA1, SERPINA3, AGT, A2M, C3, C5, CST3, KNG1, AMBP, AHSG, VTN, SERPING1, SERPINA7, SERPIND1, PROS1, THBS1, SERPINA6, SERPINF2, C4A, C4B, ITIH2, ITIH1, FBLN1, SERPINA4, SERPINF1, ITIH3, ITIH4, ECM1, PI16, FETUB, S100A9	0.8	0.234427
[truncated: 511 more rows]
